# Supplementary material for: Understanding plant–microbe interaction of rice and soybean with two contrasting diazotrophic bacteria through comparative transcriptome analysis
Source: Front Plant Sci. 2022 Nov 18;13:939395. doi: 10.3389/fpls.2022.939395 (PMC9724235; doi:10.3389/fpls.2022.939395)
Supplement: Supplementary file 3 [file Table_1.xlsx]

## Sheet: Sheet1
Primer name	sequence	LOCUS ID
Rice
thaumatinF	GGCCCGACCAACTACTCG
ThaumatinR	TCATGGGCAGAAGACGACC
BrassinosteroidF	ATAACAACTCCGTCGTCCGC
BrassinosteroidR	CCCAGTGCTGCTGGTATTGA
thioninF	TGTACTTCGTCCGTATGCAGC
thioninR	CTTCATTGGTGCAGAAGCGG
MYB transcription factorF	CCGTTGGGTGAACTACCTCC
MYB transcription factorR	CCTGTTACCCCAACGAGCAT
nodulin MtN21 proteinF	ACGCACACCATCAAGCAGTA
nodulin MtN21 proteinR	GAGGTTCATGTCGAAGCCGA
Acidic class III chitinaseF	AAGAAGGTGATCCTGACGGC
Acidic class III chitinaseR	TAGAATTGCACCCACACGCT
Auxin response factor 10F	GCATCCGAGTACGAGCTGAA
Auxin response factor 10R	ACATATCAGACAGGCAGGCG
NRT2.2F	CGGTGGTGCTCGTCCATT
NRT2.2R	GCTCTTCTCCTGTTCGCTCC
NAR2.1F	CGTGAAGGTGAAGCTGTGCTA
NAR2.1R	GTGACCTTGAACTGGCACG
OsActin _ F	GATCTGGCATCACACCTTCTAC	LOC_Os03g50885
OsActin _ R	CTGGGTCATCTTCTCACGATTG
Soybean
early nodulin 36AF	ACATTCTCTCTTGAGTGGCAGA
early nodulin 36AR	GTCCATTGCCTTTTCGTGACT
Myb TF MYB 76 F	CCTTGCGTTTCGTTTGGATG
Myb TF MYB 76 R	TCTGTGGGTTTGAGTGTTGC
chitinase class 1 F	TAATCAACGGTGGCCTCGAA
chitinase class 1 R	AAGTTGTCTCCGGGGCTTAT
auxin induced protein F	GAGCTACCCAGAACTCCTCAA
auxin induced protein R	AACCAGCATCCAATCCCCAT
NRT2 F	TTCTGTATTTGGCTTGGCCG
NRT2 R	TGCCAAAAGTTGCACCACAT
Brassinosteroid F	TGGACCTCTCCGCTAACAAG
Brassinosteroid R	ACACAAACTGTAGCGAACCG
NAC TF F	ATGGAGACTTCGGATTCGGT
NAC TF R	TCATCGTTCCACTTGGGGTC
Ammonium TransporterF	CACTAGCCTCCTTGTGTGGA
Ammonium TransporterR	ATAGCAGCCCATGATTGCAC
abscic stress ripening-likeF	CAAAACAAGTGGTGGTGGGTA
abscic stress ripening-likeR	GGGTCTTTCTCTGCCTTGTG
SoyActinF	CATTGCCCTTGACTACGAGC	LOC100781831
SoyActinR	ACATCTGAAACGCTCATCGC
