# Supplementary material for: Understanding plant–microbe interaction of rice and soybean with two contrasting diazotrophic bacteria through comparative transcriptome analysis
Source: Front Plant Sci. 2022 Nov 18;13:939395. doi: 10.3389/fpls.2022.939395 (PMC9724235; doi:10.3389/fpls.2022.939395)
Supplement: Supplementary file 4 [file Table_2.xlsx]

## Sheet: Sheet1
Crop	Treatment	Time	Rep	total root size	AVG TRS	STDEV TRS	total root size	AVG MRP	STDEV MRP	first-order lateral root number	AVG FOLRN	STDEV FOLRN	second-order lateral root number	AVG SOLRN	STDEV SOLRN	lateral root density (1st O/MRP)8	AVG LRD	STDEV LRD
1	1	1	1	38.6606	38.283	1.21963	6.9689	7.03743	0.233297	48	50.3333	11.3186	113	139	13.2035	5.89774	5.07145	0.420745
1	1	1	2	36.0072			7.4714			71			156			4.52044
1	1	1	3	40.1812			6.672			32			148			4.79616					Codes
1	1	2	1	49.9796	50.468	4.15536	9.7243	8.19473	0.989703	79	79.3333	3.1798	233	251.667	11.2891	5.99722	6.81677	0.648841		Crop1 = Rice
1	1	2	2	43.5273			8.518			85			272			8.09789				Crop2=Soybean
1	1	2	3	57.897			6.3419			74			250			6.3552					Tissue1=root
1	1	3	1	52.7083	53.9069	2.77274	9.7224	9.91207	0.297552	79	87	5.2915	289	306.667	10.7134	8.91986	7.49607	0.720394			treatment 1= Brady rhizobium
1	1	3	2	49.8172			10.4954			97			305			6.97531					treatment 2= gluconacetobacter
1	1	3	3	59.1952			9.5184			85			326			6.59304					treatment 3= control
1	1	4	1	50.8483	57.9254	4.28983	12.6302	10.9461	0.871965	88	93	3.21455	356	350.667	8.51143	8.51299	7.79455	0.452778			time 1= 24hrs
1	1	4	2	57.2634			9.7119			99			334			7.91273					time 2= 48hrs
1	1	4	3	65.6644			10.4961			92			362			6.95794					time 3 = 72 hrs
1	1	5	1	71.405	63.8301	4.24922	14.9557	11.7931	1.67544	105	99.3333	3.1798	383	402.667	12.9142	9.04676	8.59941	0.236247			time 4= 96 hrs
1	1	5	2	56.706			11.1707			94			427			8.50744					time 5= 120 hrs
1	1	5	3	63.3793			9.2528			99			398			8.24403
1	2	1	1	55.2541	52.5171	1.58021	6.11	7.63867	0.994119	37	39.5	1.60728	132	140.167	4.20648	4.79322	5.65761	0.703552
1	2	1	2	49.7801			9.504			39			146			5.12825
1	2	1	3	52.5171			7.302			42.5			142.5			7.05136
1	2	2	1	68.2373	72.8921	4.65483	7.536	9.7079	1.33006	91	85.6667	3.52767	309	338	21.0792	6.99391	7.85644	0.466057
1	2	2	2	82.2018			12.124			79			326			8.59374
1	2	2	3	68.2373			9.4637			87			379			7.98167
1	2	3	1	95.4201	86.0932	4.78143	14.1174	11.2694	2.04733	97	112.333	9.59745	423	408	20.2073	10.871	9.87227	0.831251
1	2	3	2	79.6015			7.2976			110			368			8.22188
1	2	3	3	83.2579			12.3933			130			433			10.524
1	2	4	1	89.0757	94.881	2.98015	14.7051	13.3506	1.31373	114	125.333	8.51143	414	450.667	18.4782	14.0836	13.753	0.3005
1	2	4	2	98.9532			10.7236			120			465			13.153
1	2	4	3	96.614			14.6232			142			473			14.0223
1	2	5	1	93.0833	101.697	5.56199	18.4993	15.9851	1.42407	151	146	2.64575	511	499.333	6.64162	13.2798	14.1431	0.510413
1	2	5	2	99.908			15.8868			142			499			14.1028
1	2	5	3	112.1			13.5691			145			488			15.0466
1	3	1	1	33.6112	30.2124	1.81916	6.5105	6.89327	0.657466	59	52	3.78594	134	126.333	4.97773	4.95784	4.91009	0.158963
1	3	1	2	27.3887			8.1741			46			128			5.15843
1	3	1	3	29.6372			5.9952			51			117			4.61401
1	3	2	1	53.402	48.0914	3.04457	6.9904	7.85267	0.445329	66	69.6667	2.33333	144	151.333	9.9387	4.95685	6.04412	0.60821
1	3	2	2	48.016			8.477			74			171			6.11537
1	3	2	3	42.8561			8.0906			69			139			7.06014
1	3	3	1	59.549	51.4339	5.25651	9.8432	9.7065	0.50741	82	77.3333	3.28295	227	207.667	9.73539	6.98685	6.96145	0.158321
1	3	3	2	41.5883			8.7673			71			196			6.67542
1	3	3	3	53.1644			10.509			79			200			7.2221
1	3	4	1	52.404	55.7805	4.79606	9.0067	10.2617	0.636249	97	92	2.64575	230	247.333	21.458	7.34994	7.1704	0.587878
1	3	4	2	65.2441			11.0712			91			290			6.07433
1	3	4	3	49.6934			10.7073			88			222			8.08692
1	3	5	1	53.7199	59.0499	3.80687	9.1951	11.1577	1.01101	101	94	3.60555	276	293.667	9.38675	9.0944	7.9398	0.619941
1	3	5	2	66.4234			12.5604			89			297			6.97115
1	3	5	3	57.0063			11.7176			92			308			7.75386
2	1	1	1	153.488	156.313	6.86784	16.0716	18.8644	1.8762	36	42.3333	4.48454	234	219	9.29157	2.05278	1.63367	0.21036
2	1	1	2	146.084			22.4312			51			221			1.39221
2	1	1	3	169.367			18.0904			40			202			1.45604
2	1	2	1	207.219	192.034	8.98343	22.088	22.1885	2.26983	48	49.6667	1.20185	314	326	7.23418	2.41467	2.0786	0.193159
2	1	2	2	192.758			18.3083			52			325			2.07556
2	1	2	3	176.125			26.1693			49			339			1.74557
2	1	3	1	218.316	214.876	5.13598	24.8984	26.3777	2.5785	57	65	8.5049	458	438.667	11.2596	2.2893	2.24028	0.127735
2	1	3	2	204.774			31.3958			56			439			1.99864
2	1	3	3	221.537			22.839			82			419			2.4329
2	1	4	1	301.324	290.116	6.45928	27.3229	31.6191	3.22806	79	89.3333	5.54777	470	470	6.35085	2.67175	2.44114	0.116436
2	1	4	2	290.076			29.5937			91			459			2.29779
2	1	4	3	278.948			37.9407			98			481			2.3539
2	1	5	1	313.08	325.889	7.57523	35.5761	35.4261	3.66284	107	103.333	2.72845	586	598.333	7.88106	3.4966	3.35918	0.190934
2	1	5	2	339.3			29.0082			98			613			3.59902
2	1	5	3	325.288			41.694			105			596			2.98191
2	2	1	1	109.507	109.945	5.90427	12.6148	13.721	0.638665	26	28.5	1.44338	148	148.5	5.92312	1.21071	1.52579	0.197889
2	2	1	2	120.384			14.8272			31			159			1.89075
2	2	1	3	99.9454			13.721			28.5			138.5			1.47591
2	2	2	1	168.196	163.531	7.24276	13.8702	16.3853	1.40704	44	42	2	177	170.333	10.9138	2.22686	1.99609	0.126396
2	2	2	2	173.075			16.5497			44			149			1.79134
2	2	2	3	149.322			18.736			38			185			1.97006
2	2	3	1	198.018	184.631	7.07434	16.8911	22.6464	3.05749	43	55.3333	7.2188	237	239.667	5.92546	2.14572	2.09177	0.0290285
2	2	3	2	173.973			27.3135			55			251			2.08336
2	2	3	3	181.901			23.7346			68			231			2.04622
2	2	4	1	203.965	193.94	6.26302	21.4159	23.0706	2.51889	68	67	2.64575	289	265.333	13.0427	2.57338	2.32385	0.17235
2	2	4	2	195.43			19.7771			62			263			1.99314
2	2	4	3	182.424			28.0187			71			244			2.40503
2	2	5	1	227.881	225.273	6.76896	24.1825	26.2046	1.20085	78	81.6667	2.33333	345	333.667	17.6761	2.79384	2.81229	0.0993467
2	2	5	2	235.473			28.3379			81			357			2.65019
2	2	5	3	212.464			26.0933			86			299			2.99285
2	3	1	1	95.8708	94.6879	6.70104	12.6335	13.1343	1.68577	37	34.6667	2.848	137	134.667	5.60753	2.06244	1.52694	0.274553
2	3	1	2	105.658			16.2722			38			124			1.36438
2	3	1	3	82.5352			10.4973			29			143			1.15399
2	3	2	1	154.522	155.693	5.47476	16.9915	15.8023	1.37861	38	43.3333	3.1798	170	157.667	6.69162	1.56309	1.7735	0.106989
2	3	2	2	146.85			17.362			49			156			1.84499
2	3	2	3	165.706			13.0534			43			147			1.91241
2	3	3	1	169.4	154.171	9.85739	18.905	18.3988	0.773746	49	49.6667	4.05518	199	201	9.29157	2.08282	1.78913	0.150546
2	3	3	2	157.4			19.4122			57			186			1.58482
2	3	3	3	135.714			16.8793			43			218			1.69974
2	3	4	1	182.96	170.984	6.7878	25.9792	22.5998	1.8257	59	61	3.05505	227	243.333	10.8985	2.06197	2.08151	0.0699823
2	3	4	2	159.459			22.1076			67			264			2.21131
2	3	4	3	170.534			19.7125			57			239			1.97127
2	3	5	1	193.915	190.403	10.3986	25.2172	24.7393	3.10384	71	70.6667	6.06447	270	293.333	12.1701	2.10898	2.14968	0.0836681
2	3	5	2	170.895			19.1403			81			311			2.3106
2	3	5	3	206.399			29.8604			60			299			2.02948
