# Supplementary material for: Understanding plant–microbe interaction of rice and soybean with two contrasting diazotrophic bacteria through comparative transcriptome analysis
Source: Front Plant Sci. 2022 Nov 18;13:939395. doi: 10.3389/fpls.2022.939395 (PMC9724235; doi:10.3389/fpls.2022.939395)
Supplement: Supplementary file 7 [file Table_5.xlsx]

## Sheet: RG_RC
Gene	baseMean	log2FoldChange	diffexpressed	Gene name	Gene description
gene-psbH	57.0599	5.22328	Up
Os01g0112600	308.406	1.26892	Up		Conserved hypothetical protein
Os01g0132000	1062.19	1.59893	Up	IAI2	Similar to Wound-induced protease inhibitor (WIP1)
Os01g0221100	199.813	-1.55179	Down	OsJAR2	GH3 auxin-responsive promoter family protein
Os01g0227800	96.4151	-2.66508	Down		Similar to cDNA, clone: J075083L18, full insert sequence
Os01g0367400	62.4662	2.34358	Up		Conserved hypothetical protein
Os01g0609200	64.9211	2.71226	Up	OsABCG35	Similar to Pleiotropic drug resistance protein 3
Os01g0609300	298.231	2.26454	Up	OsPDR9	Similar to Pleiotropic drug resistance protein 3
Os01g0681600	1333.36	-1.04532	Down		Hypothetical conserved gene
Os01g0681700	176.881	-1.70583	Down		Hypothetical conserved gene
Os01g0882000	254.878	2.434	Up		Conserved hypothetical protein
Os01g0921800	751.373	-1.40991	Down	OsFbox052	Tetratricopeptide-like helical domain containing protein
Os01g0959100	372.787	1.71615	Up	Asr3	Similar to Abscisic stress ripening protein 1
Os02g0467600	212.87	2.52627	Up	C4H1	Similar to Cinnamate 4-hydroxylase CYP73
Os02g0534400	228.562	1.46876	Up	OSCIN1	Cell wall invertase (EC 3.2.1.26)
Os02g0586900	139.945	-2.18668	Down	OsEnS-40	Hypothetical conserved gene
Os02g0702300	395.589	-2.22494	Down		Conserved hypothetical protein
Os02g0755600	271.983	-1.79306	Down		UDP-glucuronosyl/UDP-glucosyltransferase domain containing protein
Os02g0807900	204.56	1.83172	Up	OsWAK21	Conserved hypothetical protein
Os03g0130300	641.709	1.44409	Up	DEFL8	Similar to Cp-thionin
Os03g0180900	1651.25	1.51104	Up	OsJAZ2	Tify domain containing protein
Os03g0356526	489.477	1.68752	Up		Hypothetical conserved gene
Os03g0367200	647.704	2.30138	Up	OsCYP75A11	Similar to Flavonoid 3',5'-hydroxylase (EC 1.14.13.88) (F3'5'H) (Cytochrome P450 75A2) (CYPLXXVA2) (P-450EG1)
Os03g0648400	6668.3	-1.0809	Down	OsDjA4	Similar to DnaJ protein
Os03g0760000	148.832	-2.12223	Down	OsCYP81A5	Cytochrome P450 family protein
Os03g0797300	721.128	2.45908	Up		Similar to benzoxazinless1
Os03g0826900	152.543	-1.77786	Down	OsEnS-58	Conserved hypothetical protein
Os04g0149400	261.563	2.2946	Up		Conserved hypothetical protein
Os04g0229100	92.6444	1.73425	Up	OsCAD6	Similar to Sinapyl alcohol dehydrogenase
Os04g0458600	90.7791	-2.2041	Down		Similar to ORW1943Ba0077G13.3 protein
Os04g0555300	2227.61	-1.06858	Down	FCO11	Similar to glycerol 3-phosphate permease
Os04g0581100	379.932	2.4155	Up	OsS3H	2OG-Fe(II) oxygenase domain containing protein
Os04g0634800	1437.04	-1.12301	Down		Similar to H0315F07.8 protein
Os05g0161800	263.304	1.57132	Up	OsCRSH3	RelA/SpoT domain containing protein
Os05g0312600	482.614	1.50384	Up	OsCML21	EF-Hand type domain containing protein
Os05g0392700	2751.88	1.04183	Up		Mitochondrial substrate carrier family protein
Os05g0399300	3022.65	-1.01119	Down	Cht2*	Similar to Chitinase
Os05g0539800	267.988	-2.71285	Down	OsRTH2	Protein of unknown function DUF778 family protein
Os06g0170500	1556.8	-1.15354	Down	OsC3H40	Similar to RNA-binding protein-like
Os06g0284500	139.531	-1.75911	Down	OsDof20	Zinc finger, Dof-type family protein
Os07g0164800	9600.13	1.15752	Up		Conserved hypothetical protein
Os07g0520100	391.666	-1.72941	Down		Similar to taxane 10-beta-hydroxylase
Os07g0643800	74.5311	5.04007	Up		Similar to Dirigent protein
Os08g0277200	62.7331	3.59296	Up	OsCCR	Similar to Cinnamoyl-CoA reductase (EC 1.2.1.44)
Os09g0309900	311.901	-1.31034	Down		Similar to cDNA clone:J033099F01, full insert sequence
Os09g0452800	74.5959	-2.15846	Down		Peptidase A1 domain containing protein
Os09g0491100	282.747	2.29064	Up	Os9bglu30	Similar to Beta-primeverosidase (EC 3.2.1.149)
Os09g0517200	33.729	3.8208	Up		Hypothetical conserved gene
Os09g0537700	54.7079	6.09637	Up	RNS4	S-like ribonuclease, Salinity tolerance, Abiotic stress response, Regulation of photomorphogenesi
Os09g0545300	295.17	-1.98825	Down	SAUR39	SAUR family protein, Negative regulator of auxin synthesis and transpor
Os10g0165300	286.452	2.42063	Up		Cytochrome P450 family protein
Os10g0503200	217.894	1.50032	Up		Similar to Dihydrofolate synthetase /folylpolyglutamate synthetase
Os11g0162700	187.582	-2.01071	Down		Hypothetical conserved gene
Os11g0306400	370.959	2.80112	Up		Similar to Herbicide safener binding protein
Os11g0475000	183.448	1.74602	Up		Hypothetical protein
Os11g0668300	1662.06	2.20462	Up		Hypothetical conserved gene
Os11g0700500	9286.26	-1.48564	Down		Similar to Snapdragon myb protein 305 homolog
Os12g0112000	247.499	1.32942	Up	Pox	Similar to Peroxidase precursor (EC 1.11.1.7) (Fragment)
Os12g0147800	3867.26	1.59648	Up	OsPSK3	Similar to Phytosulfokines 5 precursor (Secretory protein SH27A)
Os12g0225150	1810.17	-1.02294	Down		Hypothetical protein
Os12g0283400	107.548	2.05784	Up		Pectinesterase inhibitor domain containing protein
Os12g0448900	2562.97	1.43028	Up	PIOX	Fatty acid alpha-dioxygenase family, Enzyme that oxygenates fatty acids into 2R-hydroperoxide
Os12g0556200	6140	1.19833	Up		Calmodulin binding protein-like family protein

## Sheet: RB_RC
Gene	baseMean	log2FoldChange	diffexpressed	Gene name	Gene description
Os01g0110200	248.123	-1.93573	Down	OsAGP12	Conserved hypothetical protein
Os01g0134900	330.385	-1.51667	Down		(1,4)-beta-xylan endohydrolase, isoenzyme X-II (EC 3.2.1.8) (Fragment)
Os01g0214800	1025.54	-1.13765	Down	OsGELP3	Lipase, GDSL domain containing protein
Os01g0265100	1110.61	-1.14897	Down	OsARFA1e	Similar to ADP-ribosylation factor
Os01g0550800	1755.35	-1.4899	Down		Protein of unknown function DUF239, plant domain containing protein
Os01g0660200	288.014	1.59134	Up	C10728	Acidic class III chitinase OsChib3a precursor (Chitinase) (EC 3.2.1.14)
Os01g0704100	1511.08	-2.35435	Down	NRT2.3	Nitrate transporter, Nitrate transpor
Os01g0772500	69.5353	-2.17002	Down		Glycosyl transferase, family 14 protein
Os01g0850550	756.271	-1.15328	Down	OsLAC7	Similar to Laccase-6
Os02g0110600	358.291	-1.70017	Down		Similar to protein kinase
Os02g0112100	132.973	-3.81517	Down	NRT2.1	High-affinity nitrate transporter, Nitrate uptake, Nitrate transpor
Os02g0112600	251.09	-2.18736	Down	NRT2.2	High-affinity nitrate transporter, Nitrate uptake, Nitrate transpor
Os02g0136000	612.829	1.05997	Up		Phox/Bem1p domain containing protein
Os02g0145000	28.0096	-8.67309	Down		Hypothetical gene
Os02g0151800	330.732	-2.49247	Down		Similar to Ca2+/calmodulin-dependent protein kinase phosphatase
Os02g0177600	2819.64	-1.04148	Down	4CL3	4-coumarate:coenzyme A ligase, Lignin biosynthesis, Defense against woundin
Os02g0230875	156.057	-1.66981	Down		Conserved hypothetical protein
Os02g0595900	7581.57	-2.24496	Down	NAR2.1	Partner protein of NRT2, Activator for NRT2, High-affinity nitrate transpor
Os02g0621300	53.4825	-3.56497	Down	OsCER1	Homologous protein of CER1, Very-long-chain (VLC) alkane biosynthesis, Regulation of anther development and plastids differentiatio
Os02g0628200	246.399	-2.27829	Down		Protein of unknown function DUF250 domain containing protein
Os02g0664400	54.4281	2.03228	Up		Hypothetical conserved gene
Os02g0715300	658.415	-1.38371	Down		Conserved hypothetical protein
Os02g0735200	5407.06	-1.30044	Down	OsGS1	Glutamine synthetase shoot isozyme (EC 6.3.1.2) (Glutamate--ammonia ligase) (Clone lambda-GS28)
Os03g0113000	269.71	-1.32501	Down	OsRLCK95	Serine/threonine protein kinase domain containing protein
Os03g0188100	167.732	-1.95392	Down	OsMATE1	Similar to transparent testa 12 protein
Os03g0223400	4790.19	-1.31122	Down	GLN1	Cytosolic glutamine synthetase, Ammonium assimilatio
Os03g0231600	309.3	1.15561	Up		Similar to Branched-chain-amino-acid aminotransferase 3, chloroplast precursor (EC 2.6.1.42) (Atbcat-3)
Os03g0233000	1359.13	1.24944	Up		Protein of unknown function DUF607 family protein
Os03g0281900	435.572	-1.55828	Down	ABCG5	ATP-binding cassette (ABC) transporter, Hypodermal suberization of roots, Salt stress toleranc
Os03g0306700	1053.16	-1.85698	Down	OsbZIP27	Conserved hypothetical protein
Os03g0367200	647.704	1.29911	Up	OsCYP75A11	Similar to Flavonoid 3',5'-hydroxylase (EC 1.14.13.88) (F3'5'H) (Cytochrome P450 75A2) (CYPLXXVA2) (P-450EG1)
Os03g0399800	84.1635	-1.99369	Down		Mannose-binding lectin domain containing protein
Os03g0432100	794.622	2.47347	Up	osppdka	Similar to Pyruvate, phosphate dikinase 2
Os03g0626700	379.63	-1.24715	Down		Multi antimicrobial extrusion protein MatE family protein
Os03g0637900	707.671	-1.23267	Down		Similar to Centromere protein-like protein (Fragment)
Os03g0748700	1194.18	-1.23094	Down	OsISC38	Iron hydrogenase domain containing protein
Os03g0782400	317.546	-1.55724	Down		Conserved hypothetical protein
Os03g0784700	2061.18	-1.39245	Down	FNR	Ferredoxin--NADP reductase, root isozyme, chloroplast precursor (EC 1.18.1.2) (FNR)
Os03g0836800	119.908	-4.0958	Down		Similar to IAA-amino acid hydrolase 1 (EC 3.5.1.-)
Os04g0269600	1525.65	-1.17264	Down	OsDAO2	Similar to Primary amine oxidase
Os04g0337500	82.3524	-2.01064	Down		Aldo/keto reductase family protein
Os04g0404800	1206.72	-1.08194	Down		Similar to H0502B11.5 protein
Os04g0408600	449.896	-1.73598	Down		Protein of unknown function DUF662 family protein
Os04g0538300	220.734	1.89685	Up		Hypothetical conserved gene
Os04g0543900	10271.9	1.1663	Up	OsGDH2	Similar to glutamic dehydrogenase1
Os04g0581100	379.932	1.91768	Up	OsS3H	2OG-Fe(II) oxygenase domain containing protein
Os04g0613700	2452.2	-1.15126	Down	OsUAP2	Similar to UDP-N-acetylglucosamine pyrophosphorylase
Os05g0114000	550.1	-1.66843	Down		Similar to PRLI-interacting factor F (Fragment)
Os05g0114400	384.22	-2.24014	Down		Zinc finger, C2H2-type domain containing protein
Os05g0134400	2263.63	-1.41246	Down	prx65	Haem peroxidase, plant/fungal/bacterial family protein
Os05g0135500	766.149	-2.03147	Down	prx71	Haem peroxidase family protein
Os05g0176100	3949.67	-1.19282	Down	OsCesA1	Similar to Cellulose synthase BoCesA1
Os05g0215000	41.8178	-8.19323	Down	OsBURP01	BURP domain containing protein
Os05g0217800	81.3988	-4.59135	Down	OsBURP02	BURP domain containing protein
Os05g0245300	749.817	-1.20763	Down	OsBLE3	Uncharacterised protein family UPF0497, trans-membrane plant subgroup domain containing protein
Os05g0277500	39.0192	-3.36171	Down	OsGLP5-2	Similar to Germin-like protein subfamily 2 member 4 precursor
Os05g0280500	165.757	-1.89734	Down	GPAT	Phospholipid/glycerol acyltransferase domain containing protein
Os05g0355700	171.702	-1.71291	Down		Conserved hypothetical protein
Os05g0390300	108.679	-1.98187	Down		Conserved hypothetical protein
Os05g0391200	608.994	-1.40781	Down		Protein of unknown function DUF288 domain containing protein
Os05g0401500	476.765	-1.16293	Down		Similar to oxidoreductase, 2OG-Fe oxygenase family protein
Os05g0493800	500.246	-1.58837	Down		Similar to nodulin-like protein
Os05g0563600	1728.25	-1.34939	Down	OsFLA6	FAS1 domain domain containing protein
Os06g0126500	1216.44	-1.17707	Down	OsBAG3	Ubiquitin domain containing protein
Os06g0185500	48.7297	-4.27786	Down	OsHCT4	Transferase family protein
Os06g0223700	137.272	-1.63779	Down		Protein of unknown function DUF581 family protein
Os06g0495800	273.696	-2.04721	Down		Protein of unknown function DUF617, plant family protein
Os06g0554800	2567.13	-1.15341	Down	OsABCG42	Similar to ABC transporter (PDR5-like) isolog (PDR1 ABC transporter)
Os06g0589500	704.726	-1.3178	Down		Conserved hypothetical protein
Os06g0725000	1349.94	1.02121	Up	OsStr9	Similar to Senescence-associated protein DIN1
Os07g0142200	626.397	-1.56577	Down	gp1	Conserved hypothetical protein
Os07g0142300	251.949	-1.52873	Down		Similar to Mucin-2
Os07g0142600	119.779	-2.56622	Down		Similar to Vegetative cell wall protein gp1
Os07g0158500	162.705	-1.76468	Down	OsHAP2J	Similar to HAP2 subunit of HAP complex
Os07g0174900	601.522	-2.17452	Down	OsLTPG16	Plant lipid transfer protein and hydrophobic protein, helical domain containing protein
Os07g0208500	2492.12	-1.25351	Down	OsCesA8	Similar to Cellulose synthase-4
Os07g0231800	1186.58	1.0974	Up		Conserved hypothetical protein
Os07g0462200	670.007	-1.1583	Down		Protein of unknown function DUF1218 family protein
Os07g0529000	67.9749	4.55525	Up	OsEnS-107	Similar to Isocitrate lyase (Fragment)
Os07g0599700	1071.19	-1.05745	Down		Similar to Surface protein PspC
Os07g0618400	148.564	-2.06278	Down		Similar to Leucine-rich repeat transmembrane protein kinase 1 (Fragment)
Os07g0668300	457.608	-1.09001	Down	OsGELP94	Lipase, GDSL domain containing protein
Os07g0677300	469.903	-1.59352	Down	POXgX9	Peroxidase
Os08g0157500	8000.42	-1.35046	Down	ROMT9	Caffeic acid O-methyltransferase, Flavonoid 3'-O-methyltransferase, Melatonin biosynthesis, Tricin biosynthesi
Os08g0239300	1311.81	-1.40486	Down		Dienelactone hydrolase domain containing protein
Os08g0441500	1284.6	-1.58034	Down	OsCCR	Cinnamoyl-CoA reductase, Lignin formatio
Os08g0515700	679.639	-1.62991	Down		Protein of unknown function DUF547 domain containing protein
Os08g0531100	377.52	-1.85471	Down		MAP65/ASE1 family protein
Os09g0307300	517.038	-1.65628	Down		Targeting for Xklp2 family protein
Os09g0375600	172.339	-1.37627	Down	OsRLCK269	Similar to Protein kinase family protein
Os09g0409100	2597.48	-2.05749	Down		Conserved hypothetical protein
Os09g0419200	408.508	-1.24281	Down	OsCCR19	NAD(P)-binding domain containing protein
Os09g0433000	270.586	-1.31741	Down		Glycosyl transferase, family 31 protein
Os09g0472900	263.639	3.40515	Up		Similar to Blight-associated protein p12 precursor
Os09g0491740	1363.08	1.01203	Up	OsPILS1	Auxin efflux carrier domain containing protein
Os10g0162844	61.197	-4.16281	Down		Wall-associated kinase domain containing protein
Os10g0180800	2112.05	1.56125	Up	WAK112	Wall-associated kinase, Negative regulation of rice blast resistanc
Os10g0208500	3383.91	1.43341	Up		Hypothetical protein
Os10g0317900	373.872	-2.22238	Down	CYP75B4	Chrysoeriol 5'-Hydroxylase, Flavonoid B-ring hydroxylase, Tricin biosynthesi
Os10g0388600	275.163	1.7027	Up		Hypothetical conserved gene
Os10g0492900	291.998	1.21115	Up		Similar to alpha-galactosidase
Os10g0551800	337.21	-1.44578	Down	RCc2	Root-specific protein (RCc2 protein)
Os10g0554900	447.657	-1.46064	Down		Protein of unknown function DUF566 family protein
Os10g0580400	926.786	-2.38397	Down	OsDUR3	High-affinity urea transporter, Effective urea acquisition and utilisation, Effective use of low external urea as a N sourc
Os11g0116300	157.369	-2.00617	Down	CHI	Chalcone isomerase domain containing protein
Os11g0147800	1750.11	-1.25323	Down		Similar to Wali7 protein (Fragment)
Os11g0499600	388.206	-1.78703	Down	OsHSD1	Hydroxysteroid dehydrogenase, Cuticle formation, Lipid homeostasis, Submergence toleranc
Os11g0708100	194.247	-2.12551	Down	OsLAC26	Similar to Laccase-22
Os12g0137700	283.926	-1.43808	Down		Sulfotransferase family protein
Os12g0190000	818.676	-1.0806	Down	OsGGP	Similar to VTC2
Os12g0433700	299.765	-1.52113	Down		Lg106-like family protein
Os12g0555100	1081.01	-6.30933	Down		Similar to Probenazole-inducible protein PBZ1
Os12g0556200	6140	1.10602	Up		Calmodulin binding protein-like family protein

## Sheet: RB_RG
Geneids	sampleA	sampleB	baseMeanA	baseMeanB	baseMean	log2FoldChange	Regulation	Significant	Gene_description
EPlOSAG00000015666	MBNF4RBT	MBNF3RGT	37.566	3.07178	20.3189	1.46828	Up	Yes	-
EPlOSAG00000036066	MBNF4RBT	MBNF3RGT	216.503	65.2641	140.884	1.33904	Up	Yes	-
EPlOSAG00000051531	MBNF4RBT	MBNF3RGT	263.876	110.508	187.192	1.05171	Up	Yes	-
EPlOSAG00000052716	MBNF4RBT	MBNF3RGT	313.687	118.935	216.311	1.20593	Up	Yes	-
OS01G0221100	MBNF4RBT	MBNF3RGT	221.152	69.6802	145.416	1.37195	Up	Yes	Probable indole-3-acetic acid-amido synthetase GH3.3
OS01G0223500	MBNF4RBT	MBNF3RGT	233.42	82.4407	157.93	1.19215	Up	Yes	Uncharacterized protein
OS01G0227800	MBNF4RBT	MBNF3RGT	96.4682	16.5337	56.501	1.67588	Up	Yes	Putative Cytochrome P450 71A1
OS01G0256500	MBNF4RBT	MBNF3RGT	211289	69934.5	140612	1.41471	Up	Yes	Zinc inducible protein; Zinc inducible protein-like
OS01G0283300	MBNF4RBT	MBNF3RGT	2410.77	1015.41	1713.09	1.09181	Up	Yes	GABA-A receptor epsilon-like subunit; Os01g0283300 protein; Putative GABA-A receptor epsilon-like subunit; Uncharacterized protein; cDNA
OS01G0333600	MBNF4RBT	MBNF3RGT	65.3218	5.94247	35.6321	1.43338	Up	Yes	-
OS01G0348900	MBNF4RBT	MBNF3RGT	4494.7	815.05	2654.87	1.86312	Up	Yes	Salt stress-induced protein
OS01G0364450	MBNF4RBT	MBNF3RGT	517.971	201.648	359.809	1.17188	Up	Yes	-
OS01G0392600	MBNF4RBT	MBNF3RGT	145.752	26.9239	86.3381	1.49929	Up	Yes	-
OS01G0568800	MBNF4RBT	MBNF3RGT	115.728	18.2137	66.9706	1.71736	Up	Yes	-
OS01G0652600	MBNF4RBT	MBNF3RGT	9846.75	4347.19	7096.97	1.08797	Up	Yes	Os01g0652600 protein; Putative ketol-acid reductoisomerase
OS01G0681600	MBNF4RBT	MBNF3RGT	1514.73	698.38	1106.56	1.01595	Up	Yes	Os01g0681600 protein; Splicing factor-like
OS01G0681700	MBNF4RBT	MBNF3RGT	173.303	58.4223	115.863	1.25473	Up	Yes	Os01g0681700 protein
OS01G0696800	MBNF4RBT	MBNF3RGT	170.89	13.9196	92.4049	1.60842	Up	Yes	Uncharacterized protein
OS01G0730400	MBNF4RBT	MBNF3RGT	82.0597	3.66712	42.8634	1.80035	Up	Yes	Uncharacterized protein
OS01G0779100	MBNF4RBT	MBNF3RGT	416.345	134.865	275.605	1.36722	Up	Yes	-
OS01G0825800	MBNF4RBT	MBNF3RGT	631.307	268.227	449.767	1.03685	Up	Yes	Amino acid transporter-like protein
OS01G0839900	MBNF4RBT	MBNF3RGT	385.428	158.595	272.012	1.08743	Up	Yes	Pathogenesis-related thaumatin superfamily protein
OS01G0893700	MBNF4RBT	MBNF3RGT	46.4526	1.43138	23.942	1.82281	Up	Yes	Hypothetical conserved protein
OS01G0940700	MBNF4RBT	MBNF3RGT	1363.74	99.9007	731.819	2.79366	Up	Yes	Os01g0940700 protein; Putative beta-1,3-glucanase
OS01G0962100	MBNF4RBT	MBNF3RGT	728.23	227.672	477.951	1.50088	Up	Yes	Os01g0962100 protein; Putative uncharacterized protein P0483G10.22
OS01G0975900	MBNF4RBT	MBNF3RGT	2203.9	939.261	1571.58	1.13079	Up	Yes	Probable aquaporin TIP1-2
OS02G0120100	MBNF4RBT	MBNF3RGT	5841.04	1791.66	3816.35	1.34851	Up	Yes	Os02g0120100 protein; Putative serine/threonine protein kinase; cDNA clone:J033136N12, full insert sequence
OS02G0136000	MBNF4RBT	MBNF3RGT	812.638	353.772	583.205	1.08546	Up	Yes	Os02g0136000 protein
OS02G0140200	MBNF4RBT	MBNF3RGT	9445.03	2541.4	5993.22	1.64831	Up	Yes	Os02g0140200 protein
OS02G0176100	MBNF4RBT	MBNF3RGT	3581.62	1569.37	2575.49	1.09453	Up	Yes	Os02g0176100 protein; Putative leucine-rich repeat transmembrane protein kinase; c
OS02G0176300	MBNF4RBT	MBNF3RGT	87.7607	22.2593	55.01	1.29815	Up	Yes	Os02g0176300 protein
OS02G0199200	MBNF4RBT	MBNF3RGT	77.7714	19.0022	48.3868	1.33827	Up	Yes	Putative uncharacterized protein P0026H03.27
OS02G0204500	MBNF4RBT	MBNF3RGT	1235.93	431.902	833.914	1.33668	Up	Yes	cDNA clone:J013149J03, full insert sequence
OS02G0220400	MBNF4RBT	MBNF3RGT	352.624	123.454	238.039	1.31239	Up	Yes	Os02g0220400 protein; Zinc finger protein-like; cDNA clone:J013048G01, full insert sequence
OS02G0255900	MBNF4RBT	MBNF3RGT	63.3727	14.1048	38.7388	1.36075	Up	Yes	Os02g0255900 protein
OS02G0332800	MBNF4RBT	MBNF3RGT	591.55	230.223	410.887	1.18378	Up	Yes	-
OS02G0454300	MBNF4RBT	MBNF3RGT	142.876	37.208	90.0421	1.48842	Up	Yes	-
OS02G0494400	MBNF4RBT	MBNF3RGT	175.048	16.1236	95.5858	2.36041	Up	Yes	Os02g0494400 protein
OS02G0498100	MBNF4RBT	MBNF3RGT	404.541	140.228	272.384	1.339	Up	Yes	Os02g0498100 protein; Putative uncharacterized protein OJ1288_D09.25 [Source:UniProtKB/TrEMBL;Acc:Q6K923]
OS02G0570400	MBNF4RBT	MBNF3RGT	501.888	123.411	312.649	1.59601	Up	Yes	Ent-cassa-12,15-diene synthase [Source:UniProtKB/Swiss-Prot;Acc:Q0E088]
OS02G0585200	MBNF4RBT	MBNF3RGT	819.142	302.077	560.61	1.24117	Up	Yes	Os02g0585200 protein; Putative uncharacterized protein OSJNBb0056I22.16 [Source:UniProtKB/TrEMBL;Acc:Q6YY29]
OS02G0585650	MBNF4RBT	MBNF3RGT	384.419	50.4135	217.416	2.20173	Up	Yes	-
OS02G0586000	MBNF4RBT	MBNF3RGT	966.619	150.412	558.516	2.12972	Up	Yes	Os02g0586000 protein; Putative uncharacterized protein OSJNBb0056I22.23; cDNA clone:002-153-E05, full insert sequence [Source:UniProtKB/TrEMBL;Acc:Q6YY23]
OS02G0586900	MBNF4RBT	MBNF3RGT	184.89	32.4721	108.681	1.91283	Up	Yes	Putative uncharacterized protein OSJNBb0046O12.1-2; Putative uncharacterized protein OSJNBb0056I22.41-2 [Source:UniProtKB/TrEMBL;Acc:Q6YY10]
OS02G0591000	MBNF4RBT	MBNF3RGT	726.808	220.666	473.737	1.50104	Up	Yes	-
OS02G0593600	MBNF4RBT	MBNF3RGT	115.564	33.1388	74.3515	1.25908	Up	Yes	Os02g0593600 protein; Putative leucine-rich protein; cDNA
OS02G0612900	MBNF4RBT	MBNF3RGT	225.607	73.4344	149.521	1.27881	Up	Yes	Os02g0612900 protein; Putative emperature stress-induced lipocalin; cDNA clone:J023078B21, full insert sequence [Source:UniProtKB/TrEMBL;Acc:Q6K623]
OS02G0664400	MBNF4RBT	MBNF3RGT	87.703	23.0874	55.3952	1.32529	Up	Yes	cDNA, clone: J065213I19, full insert sequence
OS02G0668500	MBNF4RBT	MBNF3RGT	719.577	331.626	525.601	1.00446	Up	Yes	Os02g0668500 protein; Rho-GTPase-activating protein-like;
OS02G0671100	MBNF4RBT	MBNF3RGT	3635.86	1427.69	2531.77	1.17527	Up	Yes	Os02g0671100 protein; Putative uncharacterized protein P0684A08.38;
OS02G0702300	MBNF4RBT	MBNF3RGT	675.927	48.2965	362.112	3.07276	Up	Yes	-
OS02G0755600	MBNF4RBT	MBNF3RGT	345.898	80.6736	213.286	1.75462	Up	Yes	Os02g0755600 protein; Putative UDP-glucose glucosyltransferase
OS03G0109300	MBNF4RBT	MBNF3RGT	3298.33	967.006	2132.67	1.51854	Up	Yes	Probable cytokinin riboside 5'-monophosphate phosphoribohydrolase LOGL3
OS03G0109900	MBNF4RBT	MBNF3RGT	1489.4	524.927	1007.16	1.3613	Up	Yes	Expressed protein; cDNA clone:J013001F03, full insert sequence
OS03G0117100	MBNF4RBT	MBNF3RGT	1275.78	489.223	882.5	1.17327	Up	Yes	Peroxisomal membrane protein 11-1
OS03G0158500	MBNF4RBT	MBNF3RGT	7880.3	3705.27	5792.79	1.00325	Up	Yes	Os03g0158500 protein; YT521-B-like family protein, expressed
OS03G0184550	MBNF4RBT	MBNF3RGT	1789.9	280.725	1035.31	2.20584	Up	Yes	Putative dihydroflavonal-4-reductase
OS03G0205800	MBNF4RBT	MBNF3RGT	218.168	82.9727	150.57	1.12042	Up	Yes	Acetyltransferase, GNAT family protein, expressed
OS03G0231600	MBNF4RBT	MBNF3RGT	451.355	195.756	323.555	1.064	Up	Yes	Branched-chain-amino-acid aminotransferase
OS03G0266300	MBNF4RBT	MBNF3RGT	663.687	248.654	456.171	1.25569	Up	Yes	17.9 kDa class I heat shock protein
OS03G0277600	MBNF4RBT	MBNF3RGT	1606.57	451.641	1029.11	1.63997	Up	Yes	33 kDa secretory protein, putative, expressed; Os03g0277600 protein; cDNA clone:006-306-G05, full insert sequence
OS03G0305100	MBNF4RBT	MBNF3RGT	322.079	122.101	222.09	1.15377	Up	Yes	AMP-binding enzyme family protein, expressed; Os03g0305100 protein
OS03G0307333	MBNF4RBT	MBNF3RGT	158.035	55.3663	106.701	1.19936	Up	Yes	cDNA, clone: J100090E04, full insert sequence
OS03G0347900	MBNF4RBT	MBNF3RGT	509.806	50.1539	279.98	2.51703	Up	Yes	Os03g0347900 protein
OS03G0386000	MBNF4RBT	MBNF3RGT	228.723	83.0044	155.863	1.2119	Up	Yes	-
OS03G0416400	MBNF4RBT	MBNF3RGT	671.785	192.893	432.339	1.59524	Up	Yes	Os03g0416400 protein ]
OS03G0416500	MBNF4RBT	MBNF3RGT	470.969	174.968	322.968	1.25806	Up	Yes	Probable 6-phosphogluconolactonase 1
OS03G0432100	MBNF4RBT	MBNF3RGT	1642.15	137.006	889.577	2.49576	Up	Yes	-
OS03G0593700	MBNF4RBT	MBNF3RGT	289.251	118.903	204.077	1.09243	Up	Yes	Os04g0331650 protein
OS03G0607200	MBNF4RBT	MBNF3RGT	120.639	20.4812	70.5599	1.40592	Up	Yes	Gibberellin regulated protein; Os03g0607200 protein; Putative gibberellin regulated protein;
OS03G0619875	MBNF4RBT	MBNF3RGT	424.325	70.3498	247.337	1.67893	Up	Yes	Os03g0619875 protein
OS03G0625800	MBNF4RBT	MBNF3RGT	200.433	77.4562	138.945	1.1298	Up	Yes	IBR domain containing protein, expressed; Os03g0625800 protein; Putative ubiquitin-conjugating enzyme binding protein
OS03G0648400	MBNF4RBT	MBNF3RGT	6658.15	3118.62	4888.39	1.01409	Up	Yes	DNAJ-like protein; DnaJ protein; DnaJ protein, putative; DnaJ protein, putative, expressed; Os03g0648400 protein;
OS03G0660000	MBNF4RBT	MBNF3RGT	84.5011	17.7799	51.1405	1.46319	Up	Yes	Expressed protein; Os03g0660000 protein; cDNA clone:002-175-C09, full insert sequence
OS03G0661600	MBNF4RBT	MBNF3RGT	473.985	156.904	315.445	1.33899	Up	Yes	Os03g0661600 protein; P21 protein, putative, expressed; Putative antifungal zeamatin-like protein; Putative pathogenesis-related thaumatin-like protein;
OS03G0664800	MBNF4RBT	MBNF3RGT	99.996	20.2484	60.1222	1.56482	Up	Yes	Acetyltransferase, GNAT family protein, expressed; Os03g0664800 protein; Putative acetyltransferase;
OS03G0670700	MBNF4RBT	MBNF3RGT	67154.9	28835.7	47995.3	1.04774	Up	Yes	Os03g0670700 protein; Retrotransposon protein, putative, Ty1-copia subclass, expressed
OS03G0760000	MBNF4RBT	MBNF3RGT	198.605	27.3895	112.997	2.22861	Up	Yes	Cytochrome P450 81E1, putative, expressed; Os03g0760000 protein; cDNA clone:002-125-E04, full insert sequence
OS03G0769800	MBNF4RBT	MBNF3RGT	1227.86	529.035	878.448	1.10166	Up	Yes	Homeobox domain containing protein, expressed; Os03g0769800 protein; Putative homeodomain leucine-zipper protein Hox9;
OS03G0826800	MBNF4RBT	MBNF3RGT	6192.94	1756.87	3974.91	1.53354	Up	Yes	Expressed protein; Os03g0826800 protein; Putative uncharacterized protein OJ1111_B11.6; Putative uncharacterized protein OSJNBa0010E04.8;
OS03G0826900	MBNF4RBT	MBNF3RGT	235.609	36.6048	136.107	2.14742	Up	Yes	-
OS03G0858700	MBNF4RBT	MBNF3RGT	2175.34	858.591	1516.96	1.22636	Up	Yes	Expressed protein; Os03g0858700 protein; Putative uncharacterized protein OSJNBa0033P04.13; Putative uncharacterized protein OSJNBa0059G06.5;
OS03G0858800	MBNF4RBT	MBNF3RGT	1310.18	462.886	886.532	1.29252	Up	Yes	MATE efflux family protein, expressed; Os03g0858800 protein; Putative MatE efflux family protein; Putative membrane protein
OS04G0178300	MBNF4RBT	MBNF3RGT	579.724	175.129	377.426	1.47449	Up	Yes	Syn-copalyl diphosphate synthase
OS04G0179700	MBNF4RBT	MBNF3RGT	222.316	26.5693	124.443	2.16811	Up	Yes	Syn-pimara-7,15-diene synthase
OS04G0191400	MBNF4RBT	MBNF3RGT	3744.47	1285.1	2514.78	1.23214	Up	Yes	OSJNBa0059D20.11 protein; Os04g0191400 protein; cDNA clone:J023091G07, full insert sequence
OS04G0206200	MBNF4RBT	MBNF3RGT	2813.28	1196.28	2004.78	1.13919	Up	Yes	Os04g0206200 protein
OS04G0370900	MBNF4RBT	MBNF3RGT	716.422	66.3488	391.386	2.54688	Up	Yes	cDNA, clone: J013067H13, full insert sequence
OS04G0371000	MBNF4RBT	MBNF3RGT	63.4717	6.32088	34.8963	1.61416	Up	Yes	Putative uncharacterized protein
OS04G0380300	MBNF4RBT	MBNF3RGT	995.18	424.746	709.963	1.10983	Up	Yes	OSJNBb0089B03.12 protein; Os04g0380300 protein; cDNA
OS04G0389100	MBNF4RBT	MBNF3RGT	78.4362	15.1023	46.7693	1.4642	Up	Yes	-
OS04G0458600	MBNF4RBT	MBNF3RGT	117.399	20.0473	68.723	1.78876	Up	Yes	Aldose 1-epimerase
OS04G0459200	MBNF4RBT	MBNF3RGT	1195.74	548.128	871.934	1.02748	Up	Yes	-
OS04G0486950	MBNF4RBT	MBNF3RGT	1933.58	812.181	1372.88	1.10275	Up	Yes	Malate synthase
OS04G0507950	MBNF4RBT	MBNF3RGT	3124.21	969.58	2046.89	1.48906	Up	Yes	Putative uncharacterized protein
OS04G0508000	MBNF4RBT	MBNF3RGT	53.2399	10.2208	31.7303	1.3544	Up	Yes	OSJNBa0043L24.14 protein; OSJNBb0002J11.24 protein; Os04g0508000 protein
OS04G0538300	MBNF4RBT	MBNF3RGT	358.027	104.353	231.19	1.41791	Up	Yes	OSJNBa0091D06.16 protein; Os04g0538300 protein
OS04G0538400	MBNF4RBT	MBNF3RGT	1710.22	461.834	1086.03	1.59301	Up	Yes	Vacuolar iron transporter homolog 2
OS04G0571300	MBNF4RBT	MBNF3RGT	3527.84	1518.53	2523.18	1.12213	Up	Yes	Os04g0571300 protein; cDNA clone:002-113-B11, full insert sequence
OS04G0573900	MBNF4RBT	MBNF3RGT	557.144	247.4	402.272	1.03483	Up	Yes	cDNA clone:001-036-C03, full insert sequence
OS04G0581000	MBNF4RBT	MBNF3RGT	657.901	232.35	445.125	1.29772	Up	Yes	Putative uncharacterized protein
OS04G0608600	MBNF4RBT	MBNF3RGT	202.593	79.2739	140.934	1.10704	Up	Yes	-
OS04G0634800	MBNF4RBT	MBNF3RGT	1490.53	686.231	1088.38	1.02274	Up	Yes	OSJNBa0043L09.16 protein; Os04g0634800 protein;
OS04G0649500	MBNF4RBT	MBNF3RGT	448.274	147.689	297.982	1.34125	Up	Yes	OSJNBb0059K02.3 protein; Os04g0649500 protein; cDNA
OS04G0665200	MBNF4RBT	MBNF3RGT	72.9719	14.507	43.7394	1.49496	Up	Yes	Indole-3-acetate O-methyltransferase 1
OS04G0665600	MBNF4RBT	MBNF3RGT	2215.12	906.301	1560.71	1.13191	Up	Yes	Os04g0665600 protein
OS05G0205400	MBNF4RBT	MBNF3RGT	606.256	198.74	402.498	1.29417	Up	Yes	Putative uncharacterized protein OSJNBb0115F21.4
OS05G0267900	MBNF4RBT	MBNF3RGT	417.444	169.195	293.319	1.14376	Up	Yes	-
OS05G0405000	MBNF4RBT	MBNF3RGT	2320.09	898.339	1609.22	1.1258	Up	Yes	Pyruvate, phosphate dikinase 1, chloroplastic
OS05G0443900	MBNF4RBT	MBNF3RGT	2274.69	771.64	1523.16	1.30279	Up	Yes	Os05g0443900 protein
OS05G0491200	MBNF4RBT	MBNF3RGT	1449.2	559.893	1004.54	1.19221	Up	Yes	Os05g0491200 protein; Putative uncharacterized protein OSJNBa0088I06.10;
OS05G0524300	MBNF4RBT	MBNF3RGT	1645.33	761.166	1203.25	1.00735	Up	Yes	Os05g0524300 protein
OS05G0561400	MBNF4RBT	MBNF3RGT	5175.51	783.061	2979.28	2.03393	Up	Yes	Os05g0561400 protein
OS05G0562200	MBNF4RBT	MBNF3RGT	10878.8	4790.56	7834.66	1.07609	Up	Yes	Protein DEHYDRATION-INDUCED 19
OS05G0565400	MBNF4RBT	MBNF3RGT	1829.09	823.007	1326.05	1.03725	Up	Yes	Os05g0565400 protein; Putative uncharacterized protein OSJNBb0053D02.19;
OS06G0154400	MBNF4RBT	MBNF3RGT	831.795	375.467	603.631	1.03965	Up	Yes	cDNA clone:J013114C10, full insert sequence
OS06G0170500	MBNF4RBT	MBNF3RGT	1297.13	599.729	948.428	1.01652	Up	Yes	Zinc finger CCCH domain-containing protein 40
OS06G0284500	MBNF4RBT	MBNF3RGT	146.404	44.9841	95.694	1.32015	Up	Yes	Os06g0284500 protein; Putative dof zinc finger protein
OS06G0335950	MBNF4RBT	MBNF3RGT	394.645	105.563	250.104	1.56108	Up	Yes	-
OS06G0335975	MBNF4RBT	MBNF3RGT	398.7	129.037	263.868	1.34144	Up	Yes	-
OS06G0493100	MBNF4RBT	MBNF3RGT	5737.9	1269.63	3503.76	1.99868	Up	Yes	Brown planthopper-inducible protein-like; Os06g0493100 protein;
OS06G0500300	MBNF4RBT	MBNF3RGT	1567.21	642.564	1104.89	1.16021	Up	Yes	Os06g0500300 protein; Putative uncharacterized protein P0012H03.8; Putative uncharacterized protein P0596H06.28
OS06G0500700	MBNF4RBT	MBNF3RGT	84.4532	17.1766	50.8149	1.53533	Up	Yes	cDNA, clone: J065139M14, full insert sequence
OS06G0569500	MBNF4RBT	MBNF3RGT	170.21	30.2681	100.239	1.85423	Up	Yes	Os06g0569500 protein
OS06G0573600	MBNF4RBT	MBNF3RGT	5728.2	1898.05	3813.13	1.4292	Up	Yes	Beta-galactosidase 9
OS06G0612800	MBNF4RBT	MBNF3RGT	50954.6	20666.7	35810.6	1.2055	Up	Yes	Zinc finger A20 and AN1 domain-containing stress-associated protein 8
OS06G0657500	MBNF4RBT	MBNF3RGT	298.949	125.2	212.075	1.04447	Up	Yes	Aintegumenta-like protein; Os06g0657500 protein
OS06G0697600	MBNF4RBT	MBNF3RGT	186.13	64.7669	125.449	1.23988	Up	Yes	AAA-type ATPase-like; Os06g0697600 protein
OS06G0701100	MBNF4RBT	MBNF3RGT	13519.9	6278.26	9899.08	1.0297	Up	Yes	Eukaryotic initiation factor 4A-1
OS06G0713800	MBNF4RBT	MBNF3RGT	189.61	74.4399	132.025	1.08558	Up	Yes	Alpha-amylase isozyme 2A
OS06G0725000	MBNF4RBT	MBNF3RGT	1811.63	832.327	1321.98	1.02274	Up	Yes	Os06g0725000 protein; Putative Ntdin; cDNA clone:J023095D11, full insert sequence [Source:UniProtKB/TrEMBL;Acc:Q5Z984]
OS07G0123900	MBNF4RBT	MBNF3RGT	1955.37	882.717	1419.04	1.04054	Up	Yes	Os07g0123900 protein; cDNA clone:J033031F04, full insert sequence [Source:UniProtKB/TrEMBL;Acc:Q0D8V8]
OS07G0141100	MBNF4RBT	MBNF3RGT	383.748	146.166	264.957	1.12173	Up	Yes	Os07g0141100 protein; Receptor-like kinase TAK33-like protein; cDNA clone:002-101-G11, full insert sequence [Source:UniProtKB/TrEMBL;Acc:Q7XIP7]
OS07G0154900	MBNF4RBT	MBNF3RGT	82.1173	22.4762	52.2968	1.29383	Up	Yes	-
OS07G0158900	MBNF4RBT	MBNF3RGT	645.726	266.43	456.078	1.11684	Up	Yes	Os07g0158900 protein; Putative uncharacterized protein P0455F03.30; cDNA clone:J013001C06, full insert sequence [Source:UniProtKB/TrEMBL;Acc:Q6Z133]
OS07G0206600	MBNF4RBT	MBNF3RGT	107.78	15.7215	61.7509	1.66869	Up	Yes	Os07g0206600 protein; Putative hexose transporter [Source:UniProtKB/TrEMBL;Acc:Q6ZIX3]
OS07G0231800	MBNF4RBT	MBNF3RGT	1711.44	546.717	1129.08	1.48417	Up	Yes	Os07g0231800 protein; Putative uncharacterized protein OSJNBa0086N05.123; cDNA clone:002-130-G09, full insert sequence [Source:UniProtKB/TrEMBL;Acc:Q84YL5]
OS07G0416900	MBNF4RBT	MBNF3RGT	1020.44	313.533	666.987	1.39792	Up	Yes	Os07g0416900 protein; Putative delta 12 oleic acid desaturase; cDNA clone:J023060M02, full insert sequence [Source:UniProtKB/TrEMBL;Acc:Q8GVJ4]
OS07G0475900	MBNF4RBT	MBNF3RGT	3559.06	1390.82	2474.94	1.20366	Up	Yes	Os07g0475900 protein; Putative serine/threonine protein kinase; cDNA clone:J013056N03, full insert sequence [Source:UniProtKB/TrEMBL;Acc:Q7F0I3]
OS07G0516900	MBNF4RBT	MBNF3RGT	1562.68	731.684	1147.18	1.00246	Up	Yes	Os07g0516900 protein [Source:UniProtKB/TrEMBL;Acc:C7J4X9]
OS07G0520100	MBNF4RBT	MBNF3RGT	208.767	48.0004	128.384	1.67232	Up	Yes	Putative uncharacterized protein [Source:UniProtKB/TrEMBL;Acc:B9FXJ6]
OS07G0529000	MBNF4RBT	MBNF3RGT	149.36	8.79731	79.0786	2.59668	Up	Yes	Isocitrate lyase [Source:UniProtKB/TrEMBL;Acc:Q6Z6M4]
OS07G0531200	MBNF4RBT	MBNF3RGT	207.357	41.526	124.442	1.76779	Up	Yes	Os07g0531200 protein; Putative uncharacterized protein P0681F05.128; cDNA clone:002-180-D10, full insert sequence [Source:UniProtKB/TrEMBL;Acc:Q8GVN9]
OS07G0538000	MBNF4RBT	MBNF3RGT	130.762	31.8688	81.3155	1.51011	Up	Yes	Os07g0538000 protein; Putative beta-1,3-glucanase [Source:UniProtKB/TrEMBL;Acc:Q6YVW0]
OS07G0606600	MBNF4RBT	MBNF3RGT	531.242	197.965	364.603	1.2328	Up	Yes	HAP3 subunit of HAP complex; Os07g0606600 protein; Putative transcription factor; cDNA clone:002-139-C11, full insert sequence; cDNA clone:J013109P12, full insert sequence [Source:UniProtKB/TrEMBL;Acc:Q69J40]
OS07G0618700	MBNF4RBT	MBNF3RGT	5150.58	2031.3	3590.94	1.20499	Up	Yes	Os07g0618700 protein; Putative uncharacterized protein P0552F09.132; Putative uncharacterized protein P0560B08.105; cDNA clone:J013043D16, full insert sequence [Source:UniProtKB/TrEMBL;Acc:Q7X770]
OS08G0203300	MBNF4RBT	MBNF3RGT	2536.31	1001.65	1768.98	1.09649	Up	Yes	-
OS08G0440300	MBNF4RBT	MBNF3RGT	1251.47	562.245	906.856	1.04533	Up	Yes	Os08g0440300 protein [Source:UniProtKB/TrEMBL;Acc:Q0J5E8]
OS08G0458200	MBNF4RBT	MBNF3RGT	487.722	168.663	328.192	1.34284	Up	Yes	Os08g0458200 protein; Putative MTD1 [Source:UniProtKB/TrEMBL;Acc:Q6ZC09]
OS08G0469600	MBNF4RBT	MBNF3RGT	120.115	37.2318	78.6733	1.22848	Up	Yes	Os08g0469600 protein; Putative uncharacterized protein P0470B03.41; cDNA clone:001-105-E03, full insert sequence [Source:UniProtKB/TrEMBL;Acc:Q6ZC23]
OS08G0518800	MBNF4RBT	MBNF3RGT	69.4664	14.507	41.9867	1.4281	Up	Yes	Os08g0518800 protein [Source:UniProtKB/TrEMBL;Acc:Q0J4E6]
OS08G0519000	MBNF4RBT	MBNF3RGT	41.4261	4.30207	22.8641	1.37906	Up	Yes	-
OS08G0519700	MBNF4RBT	MBNF3RGT	1042.97	448.584	745.774	1.06015	Up	Yes	Os08g0519700 protein [Source:UniProtKB/TrEMBL;Acc:Q0J4D9]
OS08G0519750	MBNF4RBT	MBNF3RGT	340.481	125.528	233.004	1.23606	Up	Yes	-
OS08G0527900	MBNF4RBT	MBNF3RGT	66.4468	13.9037	40.1752	1.41594	Up	Yes	Ubiquitin carboxyl-terminal hydrolase [Source:UniProtKB/TrEMBL;Acc:Q6ZIC7]
OS09G0362800	MBNF4RBT	MBNF3RGT	728.863	296.204	512.534	1.14043	Up	Yes	cDNA clone:J013152F03, full insert sequence [Source:UniProtKB/TrEMBL;Acc:B7EEY9]
OS09G0452800	MBNF4RBT	MBNF3RGT	104.144	13.6868	58.9153	1.93355	Up	Yes	Os09g0452800 protein; Putative aspartic proteinase nepenthesin I; cDNA clone:001-205-D02, full insert sequence [Source:UniProtKB/TrEMBL;Acc:Q67UZ9]
OS09G0453300	MBNF4RBT	MBNF3RGT	569.712	235.676	402.694	1.07158	Up	Yes	Os09g0453300 protein; Putative fiber annexin; cDNA clone:J033102I24, full insert sequence [Source:UniProtKB/TrEMBL;Acc:Q67UZ4]
OS09G0458800	MBNF4RBT	MBNF3RGT	663.793	228.567	446.18	1.34595	Up	Yes	Os09g0458800 protein; Putative uncharacterized protein B1045B05.23; Putative uncharacterized protein OSJNBa0054F02.1 [Source:UniProtKB/TrEMBL;Acc:Q67J27]
OS09G0472900	MBNF4RBT	MBNF3RGT	465.713	162.622	314.167	1.17441	Up	Yes	Os09g0472900 protein; cDNA clone:001-111-F08, full insert sequence [Source:UniProtKB/TrEMBL;Acc:Q0J103]
OS09G0491740	MBNF4RBT	MBNF3RGT	1883.29	596.413	1239.85	1.50802	Up	Yes	Os09g0491740 protein; cDNA clone:J033028L15, full insert sequence [Source:UniProtKB/TrEMBL;Acc:B7EM10]
OS09G0502350	MBNF4RBT	MBNF3RGT	691.578	309.304	500.441	1.0296	Up	Yes	-
OS09G0519200	MBNF4RBT	MBNF3RGT	300.346	109.878	205.112	1.14727	Up	Yes	-
OS09G0545300	MBNF4RBT	MBNF3RGT	366.016	82.0148	224.016	1.79742	Up	Yes	Os09g0545280 protein; cDNA, clone: J065132A09, full insert sequence [Source:UniProtKB/TrEMBL;Acc:B7F8P5]
OS10G0101200	MBNF4RBT	MBNF3RGT	226.914	56.0647	141.489	1.5198	Up	Yes	Os10g0101200 protein; Serine carboxypeptidase family protein, expressed; cDNA clone:001-040-E08, full insert sequence; cDNA clone:J023149K09, full insert sequence [Source:UniProtKB/TrEMBL;Acc:Q10A76]
OS10G0127900	MBNF4RBT	MBNF3RGT	605.619	218.37	411.994	1.27621	Up	Yes	Os10g0127900 protein [Source:UniProtKB/TrEMBL;Acc:Q0IZ64]
OS10G0180800	MBNF4RBT	MBNF3RGT	3580.06	700.93	2140.5	2.03653	Up	Yes	Calcium binding EGF domain containing protein, expressed [Source:UniProtKB/TrEMBL;Acc:Q10A19]
OS10G0197000	MBNF4RBT	MBNF3RGT	199.19	71.0719	135.131	1.18169	Up	Yes	Putative uncharacterized protein [Source:UniProtKB/TrEMBL;Acc:B9G7W6]
OS10G0208500	MBNF4RBT	MBNF3RGT	4570.11	1176.78	2873.44	1.7624	Up	Yes	Expressed protein; Putative uncharacterized protein OSJNBa0014J14.28; cDNA clone:J013103P13, full insert sequence [Source:UniProtKB/TrEMBL;Acc:Q8S6U1]
OS10G0210500	MBNF4RBT	MBNF3RGT	11711.4	4389.24	8050.3	1.23401	Up	Yes	Nodulin MtN21 family protein, putative, expressed; Os10g0210500 protein; cDNA clone:J013110M15, full insert sequence [Source:UniProtKB/TrEMBL;Acc:Q33A72]
OS10G0388600	MBNF4RBT	MBNF3RGT	605.916	255.705	430.81	1.07797	Up	Yes	-
OS10G0389500	MBNF4RBT	MBNF3RGT	175.902	56.5649	116.233	1.23219	Up	Yes	Expressed protein; Os10g0389500 protein; cDNA clone:J013055E03, full insert sequence [Source:UniProtKB/TrEMBL;Acc:Q338P4]
OS10G0416500	MBNF4RBT	MBNF3RGT	728.514	162.175	445.344	1.8245	Up	Yes	Class III chitinase; Glycosyl hydrolases family 18 protein, expressed; Os10g0416500 protein; cDNA clone:006-201-G07, full insert sequence; cDNA clone:006-202-C10, full insert sequence; cDNA clone:006-203-G07, full insert sequence; cDNA clone:006-304-C04, full insert sequence [Source:UniProtKB/TrEMBL;Acc:Q9FYR9]
OS10G0452300	MBNF4RBT	MBNF3RGT	47.2386	1.83356	24.5361	1.46641	Up	Yes	Expressed protein; Os10g0452300 protein [Source:UniProtKB/TrEMBL;Acc:Q7XDT6]
OS10G0465700	MBNF4RBT	MBNF3RGT	2670.29	740.854	1705.57	1.41282	Up	Yes	Beta-amylase [Source:UniProtKB/TrEMBL;Acc:Q9AV88]
OS10G0474100	MBNF4RBT	MBNF3RGT	92.4324	26.1592	59.2958	1.28429	Up	Yes	Os10g0474800 protein [Source:UniProtKB/TrEMBL;Acc:Q0IX12]
OS10G0493600	MBNF4RBT	MBNF3RGT	13850.1	6222.69	10036.4	1.07374	Up	Yes	Alpha-galactosidase [Source:UniProtKB/Swiss-Prot;Acc:Q9FXT4]
OS10G0530400	MBNF4RBT	MBNF3RGT	381.454	88.6507	235.052	1.78873	Up	Yes	Glutathione S-transferase GSTU6, putative, expressed; Os10g0530400 protein; Putative glutathione S-transferase; cDNA clone:001-205-A09, full insert sequence; cDNA clone:006-305-F07, full insert sequence; cDNA clone:J013101K13, full insert sequence [Source:UniProtKB/TrEMBL;Acc:Q8S718]
OS11G0133001	MBNF4RBT	MBNF3RGT	327.156	105.055	216.105	1.39729	Up	Yes	Serine/threonine-protein kinase [Source:UniProtKB/TrEMBL;Acc:Q0IUV4]
OS11G0139700	MBNF4RBT	MBNF3RGT	42723.3	18896.5	30809.9	1.06569	Up	Yes	Putative uncharacterized protein [Source:UniProtKB/TrEMBL;Acc:Q2RAS5]
OS11G0204600	MBNF4RBT	MBNF3RGT	104.348	23.6748	64.0116	1.35962	Up	Yes	-
OS11G0256900	MBNF4RBT	MBNF3RGT	1958.23	870.402	1414.32	1.00061	Up	Yes	Os11g0256900 protein [Source:UniProtKB/TrEMBL;Acc:C7J9B3]
OS11G0440866	MBNF4RBT	MBNF3RGT	2056.11	704.072	1380.09	1.41018	Up	Yes	-
OS11G0444700	MBNF4RBT	MBNF3RGT	1917.58	383.253	1150.42	1.96725	Up	Yes	Os11g0444700 protein; PB1 domain containing protein, expressed; PB1 domain, putative; cDNA clone:001-040-H08, full insert sequence; cDNA clone:J013061N18, full insert sequence [Source:UniProtKB/TrEMBL;Acc:Q53KV7]
OS11G0485500	MBNF4RBT	MBNF3RGT	645.783	287.912	466.848	1.041	Up	Yes	Expressed protein; Os11g0485500 protein; cDNA clone:J023144C20, full insert sequence [Source:UniProtKB/TrEMBL;Acc:Q2R470]
OS11G0488900	MBNF4RBT	MBNF3RGT	475.813	207.802	341.808	1.05602	Up	Yes	MYND finger family protein, expressed [Source:UniProtKB/TrEMBL;Acc:Q2R448]
OS11G0514500	MBNF4RBT	MBNF3RGT	2409.3	649.582	1529.44	1.57042	Up	Yes	BRASSINOSTEROID INSENSITIVE 1-associated receptor kinase 1, putative, expressed; cDNA, clone: J100084L14, full insert sequence [Source:UniProtKB/TrEMBL;Acc:Q2R3L3]
OS11G0592000	MBNF4RBT	MBNF3RGT	1016.33	239.472	627.9	1.47773	Up	Yes	Barwin, putative, expressed; Os11g0592000 protein; cDNA clone:J023056K07, full insert sequence [Source:UniProtKB/TrEMBL;Acc:Q2R1V2]
OS11G0605100	MBNF4RBT	MBNF3RGT	284.334	97.98	191.157	1.19278	Up	Yes	NB-ARC domain containing protein, expressed; Os11g0605100 protein; cDNA clone:J013041A20, full insert sequence [Source:UniProtKB/TrEMBL;Acc:Q2R1H2]
OS11G0625900	MBNF4RBT	MBNF3RGT	61.2859	3.05593	32.1709	1.71111	Up	Yes	Leucine Rich Repeat family protein, expressed; Os11g0625900 protein; cDNA clone:J013002E14, full insert sequence [Source:UniProtKB/TrEMBL;Acc:Q2R0Y6]
OS11G0700500	MBNF4RBT	MBNF3RGT	6284	2476.71	4380.35	1.15694	Up	Yes	Myb-related protein MYBAS1 [Source:UniProtKB/Swiss-Prot;Acc:Q53NK6]
OS11G0703900	MBNF4RBT	MBNF3RGT	86307.5	37372	61839.7	1.11864	Up	Yes	DnaK-type molecular chaperone hsp70-rice; Heat shock cognate 70 kDa protein, putative, expressed; Os11g0703900 protein [Source:UniProtKB/TrEMBL;Acc:Q53NM9]
OS12G0160500	MBNF4RBT	MBNF3RGT	379.875	112.251	246.063	1.50452	Up	Yes	Associated with HOX family protein, expressed [Source:UniProtKB/TrEMBL;Acc:Q2QXE1]
OS12G0171500	MBNF4RBT	MBNF3RGT	127.634	40.4888	84.0613	1.2535	Up	Yes	-
OS12G0234800	MBNF4RBT	MBNF3RGT	877.922	386.283	632.103	1.07451	Up	Yes	Putative uncharacterized protein [Source:UniProtKB/TrEMBL;Acc:B9GCH9]
OS12G0428000	MBNF4RBT	MBNF3RGT	5829.29	2030.98	3930.13	1.27335	Up	Yes	Rhodanese-like domain containing protein, expressed; cDNA clone:001-115-C02, full insert sequence; cDNA clone:J023056E18, full insert sequence [Source:UniProtKB/TrEMBL;Acc:Q2QSI2]
OS12G0431100	MBNF4RBT	MBNF3RGT	639.753	280.774	460.264	1.00139	Up	Yes	Os12g0431100 protein [Source:UniProtKB/TrEMBL;Acc:Q0INL8]
OS12G0456783	MBNF4RBT	MBNF3RGT	67.2617	13.9117	40.5867	1.35053	Up	Yes	-
OS12G0555500	MBNF4RBT	MBNF3RGT	1970.69	748.361	1359.53	1.12326	Up	Yes	Os12g0555500 protein; Pathogenesis-related protein; Pathogenesis-related protein Bet v I family protein, expressed; cDNA clone:J023104B18, full insert sequence [Source:UniProtKB/TrEMBL;Acc:Q2QNS7]
OS12G0629600	MBNF4RBT	MBNF3RGT	114.286	2.86277	58.5743	2.36024	Up	Yes	-
OS12G0632000	MBNF4RBT	MBNF3RGT	81638.6	35828.4	58733.5	1.09057	Up	Yes	Glycine-rich RNA-binding protein GRP1A, putative, expressed; Os12g0632000 protein; cDNA, clone: J100087I01, full insert sequence [Source:UniProtKB/TrEMBL;Acc:Q2QLR2]
OS01G0110200	MBNF4RBT	MBNF3RGT	65.3539	358.927	212.141	-1.92631	Down	Yes	Os01g0110200 protein; Putative extensin-like cell wall protein [Source:UniProtKB/TrEMBL;Acc:Q657S4]
OS01G0118400	MBNF4RBT	MBNF3RGT	162.784	584.897	373.841	-1.59821	Down	Yes	Os01g0118400 protein [Source:UniProtKB/TrEMBL;Acc:Q0JR54]
OS01G0134900	MBNF4RBT	MBNF3RGT	137.112	360.116	248.614	-1.19815	Down	Yes	Uncharacterized protein [Source:UniProtKB/TrEMBL;Acc:B9EZD5]
OS01G0149900	MBNF4RBT	MBNF3RGT	185.216	446.457	315.837	-1.11943	Down	Yes	Os01g0149900 protein; Putative uncharacterized protein P0009G03.1; Putative uncharacterized protein P0434B04.34; Uncharacterized protein; cDNA clone:J013069K12, full insert sequence [Source:UniProtKB/TrEMBL;Acc:Q5ZED3]
OS01G0159200	MBNF4RBT	MBNF3RGT	57.4035	296.944	177.174	-1.81585	Down	Yes	EST D25138(R3286) corresponds to a region of the predicted gene [Source:UniProtKB/TrEMBL;Acc:Q7F800]
OS01G0166700	MBNF4RBT	MBNF3RGT	281.601	796.783	539.192	-1.26676	Down	Yes	Os01g0166700 protein; Putative uncharacterized protein P0701D05.24; Uncharacterized protein; cDNA clone:J013119N08, full insert sequence [Source:UniProtKB/TrEMBL;Acc:Q5VQH7]
OS01G0167900	MBNF4RBT	MBNF3RGT	210.032	502.118	356.075	-1.09369	Down	Yes	Kinase interacting protein 1-like; Os01g0167900 protein; P0028E10.14 protein; Uncharacterized protein; cDNA clone:001-021-E04, full insert sequence [Source:UniProtKB/TrEMBL;Acc:Q9AS78]
OS01G0168800	MBNF4RBT	MBNF3RGT	248.94	737.612	493.276	-1.3773	Down	Yes	Hydrolase-like protein; Os01g0168800 protein; P0028E10.22 protein [Source:UniProtKB/TrEMBL;Acc:Q9AS70]
OS01G0183600	MBNF4RBT	MBNF3RGT	54.0482	212.326	133.187	-1.4996	Down	Yes	Os01g0183600 protein; Putative cytochrome P450; cDNA clone:002-172-C07, full insert sequence [Source:UniProtKB/TrEMBL;Acc:Q9LGS7]
OS01G0195400	MBNF4RBT	MBNF3RGT	117.926	508.836	313.381	-1.67526	Down	Yes	Putative uncharacterized protein P0001B06.31; Putative uncharacterized protein P0498B01.17 [Source:UniProtKB/TrEMBL;Acc:Q5SMX9]
OS01G0208700	MBNF4RBT	MBNF3RGT	75.2376	248.484	161.861	-1.39251	Down	Yes	Os01g0208700 protein; Putative phosphoenolpyruvate carboxylase 1; Uncharacterized protein; cDNA clone:J013071A07, full insert sequence [Source:UniProtKB/TrEMBL;Acc:Q5QNA5]
OS01G0210600	MBNF4RBT	MBNF3RGT	333.489	776.23	554.859	-1.01611	Down	Yes	Os01g0210600 protein; Putative uncharacterized protein P0031E09.14; Putative uncharacterized protein P0466B10.24; cDNA clone:002-172-F06, full insert sequence [Source:UniProtKB/TrEMBL;Acc:Q9LE07]
OS01G0214800	MBNF4RBT	MBNF3RGT	464.568	1104	784.286	-1.13457	Down	Yes	Putative esterase [Source:UniProtKB/TrEMBL;Acc:Q5QN43]
OS01G0216000	MBNF4RBT	MBNF3RGT	60.7523	349.645	205.199	-1.81913	Down	Yes	Os01g0216000 protein; Putative esterase; Uncharacterized protein; cDNA clone:001-015-E09, full insert sequence; cDNA clone:006-210-G04, full insert sequence [Source:UniProtKB/TrEMBL;Acc:Q9LHW4]
OS01G0228800	MBNF4RBT	MBNF3RGT	207.393	547.726	377.559	-1.24055	Down	Yes	Os01g0228800 protein; cDNA clone:J013042E14, full insert sequence [Source:UniProtKB/TrEMBL;Acc:Q0JPD3]
OS01G0249200	MBNF4RBT	MBNF3RGT	487.342	2092.66	1290	-1.55448	Down	Yes	Os01g0249200 protein; Putative nectarin I; Putative oxalate oxidase (Germin protein); Uncharacterized protein; cDNA clone:006-205-E11, full insert sequence [Source:UniProtKB/TrEMBL;Acc:Q9XHW8]
OS01G0253800	MBNF4RBT	MBNF3RGT	36.7	239.011	137.856	-1.65617	Down	Yes	Os01g0253800 protein; Putative uncharacterized protein P0705D01.6 [Source:UniProtKB/TrEMBL;Acc:Q5NBU2]
OS01G0257100	MBNF4RBT	MBNF3RGT	227.24	633.611	430.425	-1.21354	Down	Yes	Os01g0257100 protein; Putative RALF; Uncharacterized protein; cDNA, clone: J100046K16, full insert sequence [Source:UniProtKB/TrEMBL;Acc:Q9SDJ5]
OS01G0259300	MBNF4RBT	MBNF3RGT	244.547	670.847	457.697	-1.27447	Down	Yes	-
OS01G0263000	MBNF4RBT	MBNF3RGT	309.067	799.628	554.347	-1.09601	Down	Yes	Peroxidase superfamily protein [Source:Projected from Arabidopsis thaliana (AT1G44970) TAIR;Acc:AT1G44970]
OS01G0265100	MBNF4RBT	MBNF3RGT	422.614	1509.35	965.983	-1.63174	Down	Yes	Os01g0265100 protein; Putative ADP-ribosylation factor; cDNA clone:J013098K24, full insert sequence [Source:UniProtKB/TrEMBL;Acc:Q9LDC9]
OS01G0282800	MBNF4RBT	MBNF3RGT	79.5002	248.706	164.103	-1.33861	Down	Yes	Tubulin beta-1 chain [Source:UniProtKB/Swiss-Prot;Acc:Q43594]
OS01G0285300	MBNF4RBT	MBNF3RGT	135.91	390.802	263.356	-1.2979	Down	Yes	Os01g0285300 protein; Putative MYB2; Putative transcription factor (Myb); Uncharacterized protein; cDNA clone:J013087D08, full insert sequence [Source:UniProtKB/TrEMBL;Acc:Q9AQV2]
OS01G0291500	MBNF4RBT	MBNF3RGT	669.366	1652.02	1160.69	-1.19484	Down	Yes	3'-N-debenzoyltaxol N-benzoyltransferase-like; Os01g0291500 protein; Uncharacterized protein; cDNA clone:001-030-A09, full insert sequence; cDNA clone:J023054D03, full insert sequence [Source:UniProtKB/TrEMBL;Acc:Q5JNT2]
OS01G0294700	MBNF4RBT	MBNF3RGT	953.773	2122.95	1538.36	-1.00437	Down	Yes	Class III peroxidase 11; Os01g0294700 protein; Putative peroxidase; cDNA clone:001-039-C08, full insert sequence; cDNA clone:006-201-G02, full insert sequence; cDNA clone:J013159G18, full insert sequence [Source:UniProtKB/TrEMBL;Acc:Q9FYP0]
OS01G0296700	MBNF4RBT	MBNF3RGT	8.35616	56.4035	32.3798	-1.55113	Down	Yes	Os01g0296700 protein [Source:UniProtKB/TrEMBL;Acc:Q0JNF8]
OS01G0369700	MBNF4RBT	MBNF3RGT	173.172	521.977	347.574	-1.39606	Down	Yes	Os01g0369700 protein; Putative glutathione transferase F4; cDNA clone:001-121-F03, full insert sequence; cDNA clone:002-188-H01, full insert sequence; cDNA clone:J033039A11, full insert sequence [Source:UniProtKB/TrEMBL;Acc:Q5ZC86]
OS01G0507700	MBNF4RBT	MBNF3RGT	350.646	760.197	555.422	-1.00832	Down	Yes	Farnesylated protein 2-like; Os01g0507700 protein; Uncharacterized protein; cDNA clone:006-310-A06, full insert sequence [Source:UniProtKB/TrEMBL;Acc:Q8LJL3]
OS01G0508100	MBNF4RBT	MBNF3RGT	196.717	616.532	406.624	-1.42654	Down	Yes	Os01g0508100 protein; cDNA, clone: J065211P06, full insert sequence [Source:UniProtKB/TrEMBL;Acc:B7F924]
OS01G0514600	MBNF4RBT	MBNF3RGT	88.8214	223.275	156.048	-1.08358	Down	Yes	Actin binding Calponin homology (CH) domain-containing protein [Source:Projected from Arabidopsis thaliana (AT5G48460) TAIR;Acc:AT5G48460]
OS01G0525701	MBNF4RBT	MBNF3RGT	67.7121	316.719	192.216	-1.68682	Down	Yes	-
OS01G0597600	MBNF4RBT	MBNF3RGT	293.968	980.67	637.319	-1.52745	Down	Yes	Os01g0597600 protein; Uncharacterized protein [Source:UniProtKB/TrEMBL;Acc:A2ZV22]
OS01G0607200	MBNF4RBT	MBNF3RGT	228.361	619.11	423.735	-1.24657	Down	Yes	Amino-acid permease BAT1 homolog [Source:UniProtKB/Swiss-Prot;Acc:B9EXZ6]
OS01G0611000	MBNF4RBT	MBNF3RGT	230.691	578.29	404.49	-1.07259	Down	Yes	Putative uncharacterized protein P0046B10.2-1; Putative uncharacterized protein P0410E03.33-1; Uncharacterized protein; cDNA clone:001-029-E10, full insert sequence; cDNA clone:J023127H12, full insert sequence [Source:UniProtKB/TrEMBL;Acc:Q9AX68]
OS01G0615300	MBNF4RBT	MBNF3RGT	268.599	603.414	436.006	-1.00134	Down	Yes	Os01g0615300 protein; Taxadienol acetyl transferase-like; Uncharacterized protein [Source:UniProtKB/TrEMBL;Acc:Q9FTG9]
OS01G0618300	MBNF4RBT	MBNF3RGT	37.6427	115.895	76.7686	-1.22875	Down	Yes	Os01g0618300 protein [Source:UniProtKB/TrEMBL;Acc:C7IXA6]
OS01G0631200	MBNF4RBT	MBNF3RGT	192.575	1520.09	856.334	-2.62958	Down	Yes	Os01g0631200 protein [Source:UniProtKB/TrEMBL;Acc:Q0JL19]
OS01G0636400	MBNF4RBT	MBNF3RGT	60.1197	259.882	160.001	-1.60525	Down	Yes	Hydrolase-like; cDNA, clone: J065021L21, full insert sequence [Source:UniProtKB/TrEMBL;Acc:Q5VNP5]
OS01G0644600	MBNF4RBT	MBNF3RGT	359.606	988.814	674.21	-1.20203	Down	Yes	Os01g0644600 protein; Putative uncharacterized protein P0707D10.15; Uncharacterized protein [Source:UniProtKB/TrEMBL;Acc:Q5VRC2]
OS01G0645000	MBNF4RBT	MBNF3RGT	118.536	546.996	332.766	-1.651	Down	Yes	Zinc finger CCCH domain-containing protein 9 [Source:UniProtKB/Swiss-Prot;Acc:A2ZVY5]
OS01G0650100	MBNF4RBT	MBNF3RGT	11.5069	66.9283	39.2176	-1.37866	Down	Yes	-
OS01G0653300	MBNF4RBT	MBNF3RGT	48.4115	287.977	168.194	-1.91513	Down	Yes	Putative uncharacterized protein OSJNBb0006H05.8; Putative uncharacterized protein OSJNBb0032K15.27; Uncharacterized protein [Source:UniProtKB/TrEMBL;Acc:Q5VPB5]
OS01G0666000	MBNF4RBT	MBNF3RGT	13.8428	145.409	79.6258	-2.3697	Down	Yes	Os01g0666000 protein; Phosphatidic acid phosphatase beta-like; Uncharacterized protein [Source:UniProtKB/TrEMBL;Acc:Q5SN48]
OS01G0681900	MBNF4RBT	MBNF3RGT	562.308	1385.46	973.883	-1.12762	Down	Yes	-
OS01G0695700	MBNF4RBT	MBNF3RGT	106.269	293.682	199.975	-1.19109	Down	Yes	Os01g0695700 protein [Source:UniProtKB/TrEMBL;Acc:Q0JK52]
OS01G0697100	MBNF4RBT	MBNF3RGT	14.4532	74.3765	44.4148	-1.49994	Down	Yes	Glucosyltransferase-like; Os01g0697100 protein; Uncharacterized protein; cDNA clone:J023114N14, full insert sequence [Source:UniProtKB/TrEMBL;Acc:Q8LJ11]
OS01G0700100	MBNF4RBT	MBNF3RGT	8.43286	71.8416	40.1372	-1.71139	Down	Yes	Bidirectional sugar transporter SWEET2b [Source:UniProtKB/Swiss-Prot;Acc:Q5N8J1]
OS01G0702700	MBNF4RBT	MBNF3RGT	120.719	527.5	324.109	-1.65533	Down	Yes	Os01g0702700 protein; Uncharacterized protein; cDNA clone:J023084H22, full insert sequence [Source:UniProtKB/TrEMBL;Acc:Q0JK18]
OS01G0704100	MBNF4RBT	MBNF3RGT	339.909	1759.69	1049.8	-2.10997	Down	Yes	Membrane transporter-like; Os01g0704100 protein [Source:UniProtKB/TrEMBL;Acc:Q5N9S1]
OS01G0706850	MBNF4RBT	MBNF3RGT	18.5657	88.4972	53.5314	-1.40668	Down	Yes	-
OS01G0711400	MBNF4RBT	MBNF3RGT	512.417	1383.98	948.199	-1.29611	Down	Yes	P protein-like [Source:UniProtKB/TrEMBL;Acc:Q5N8C8]
OS01G0722300	MBNF4RBT	MBNF3RGT	184.328	457.324	320.826	-1.15346	Down	Yes	Blind-like; Os01g0722300 protein; cDNA, clone: J065154C10, full insert sequence [Source:UniProtKB/TrEMBL;Acc:Q5JMA5]
OS01G0734466	MBNF4RBT	MBNF3RGT	496.548	1481.05	988.802	-1.36762	Down	Yes	Putative NAD(P)H oxidase [Source:UniProtKB/TrEMBL;Acc:Q5JL59]
OS01G0740600	MBNF4RBT	MBNF3RGT	86.6134	240.406	163.51	-1.16434	Down	Yes	Os01g0740600 protein [Source:UniProtKB/TrEMBL;Acc:Q0JJG1]
OS01G0750300	MBNF4RBT	MBNF3RGT	285.88	821.955	553.917	-1.19573	Down	Yes	Cellulose synthase A catalytic subunit 4 [UDP-forming] [Source:UniProtKB/Swiss-Prot;Acc:Q5JN63]
OS01G0764400	MBNF4RBT	MBNF3RGT	698.145	1658.84	1178.49	-1.14448	Down	Yes	Os01g0764400 protein; Putative chorismate mutase; Uncharacterized protein; cDNA clone:J023001N13, full insert sequence [Source:UniProtKB/TrEMBL;Acc:Q5JN19]
OS01G0772500	MBNF4RBT	MBNF3RGT	13.437	104.049	58.7431	-2.0055	Down	Yes	Glycosyltransferase family 14 protein-like; Os01g0772500 protein; Uncharacterized protein [Source:UniProtKB/TrEMBL;Acc:Q8S1J1]
OS01G0773800	MBNF4RBT	MBNF3RGT	544.647	1356.81	950.729	-1.20074	Down	Yes	Uncharacterized protein [Source:UniProtKB/TrEMBL;Acc:B9ETA0]
OS01G0778400	MBNF4RBT	MBNF3RGT	26.7206	218.793	122.757	-2.38003	Down	Yes	Arabinogalactan peptide 1 [Source:UniProtKB/Swiss-Prot;Acc:A9UGV5]
OS01G0780800	MBNF4RBT	MBNF3RGT	195.183	540.076	367.629	-1.15806	Down	Yes	Os01g0780800 protein; Putative uncharacterized protein B1100D10.3-1; Putative uncharacterized protein P0010B10.33-1; Uncharacterized protein [Source:UniProtKB/TrEMBL;Acc:Q5ZAW0]
OS01G0801600	MBNF4RBT	MBNF3RGT	592.63	1407.12	999.877	-1.13093	Down	Yes	Probable glycerol-3-phosphate dehydrogenase [NAD(+)] 2, cytosolic [Source:UniProtKB/Swiss-Prot;Acc:Q8S2G5]
OS01G0821600	MBNF4RBT	MBNF3RGT	344.086	1076.67	710.379	-1.31505	Down	Yes	Os01g0821600 protein; WRKY transcription factor 21; WRKY transcription factor 48-like protein [Source:UniProtKB/TrEMBL;Acc:Q8RV01]
OS01G0823100	MBNF4RBT	MBNF3RGT	54.911	188.075	121.493	-1.34259	Down	Yes	Expansin-A2 [Source:UniProtKB/Swiss-Prot;Acc:Q40636]
OS01G0824900	MBNF4RBT	MBNF3RGT	2.92066	37.4329	20.1768	-1.4432	Down	Yes	Os01g0824900 protein; Putative uncharacterized protein P0031D02.39; Putative uncharacterized protein P0439E11.3; Uncharacterized protein; cDNA clone:006-306-D05, full insert sequence [Source:UniProtKB/TrEMBL;Acc:Q5QMB5]
OS01G0827300	MBNF4RBT	MBNF3RGT	269.973	750.118	510.046	-1.23074	Down	Yes	Laccase-3 [Source:UniProtKB/Swiss-Prot;Acc:Q941X2]
OS01G0837300	MBNF4RBT	MBNF3RGT	925.608	2320.2	1622.9	-1.08739	Down	Yes	UDP-glucuronic acid decarboxylase-like protein [Source:UniProtKB/TrEMBL;Acc:Q5QMG5]
OS01G0842500	MBNF4RBT	MBNF3RGT	48.8684	204.148	126.508	-1.6028	Down	Yes	Os01g0842500 protein; Putative laccase LAC5-6; Uncharacterized protein; cDNA clone:J013068J22, full insert sequence [Source:UniProtKB/TrEMBL;Acc:Q8S2A8]
OS01G0850800	MBNF4RBT	MBNF3RGT	148.791	338.508	243.649	-1.02967	Down	Yes	Laccase-8 [Source:UniProtKB/Swiss-Prot;Acc:Q0JHP8]
OS01G0862800	MBNF4RBT	MBNF3RGT	238.453	596.409	417.431	-1.18308	Down	Yes	NAC transcription factor-like protein; Os01g0862800 protein; Uncharacterized protein; cDNA clone:J023087C18, full insert sequence [Source:UniProtKB/TrEMBL;Acc:Q94CW0]
OS01G0882000	MBNF4RBT	MBNF3RGT	20.0421	132.302	76.1718	-1.74819	Down	Yes	Uncharacterized protein [Source:UniProtKB/TrEMBL;Acc:A3A089]
OS01G0882800	MBNF4RBT	MBNF3RGT	66.568	439.69	253.129	-1.79356	Down	Yes	Os01g0882800 protein; Putative amino acid carrier; Uncharacterized protein [Source:UniProtKB/TrEMBL;Acc:Q8RZP7]
OS01G0892500	MBNF4RBT	MBNF3RGT	98.2672	463.469	280.868	-1.81622	Down	Yes	Putative pectinacetylesterase; Uncharacterized protein [Source:UniProtKB/TrEMBL;Acc:Q5JLW6]
OS01G0892800	MBNF4RBT	MBNF3RGT	993.898	3134.1	2064	-1.50758	Down	Yes	Os01g0892800 protein; Putative ankyrin-kinase; cDNA clone:J023065A22, full insert sequence [Source:UniProtKB/TrEMBL;Acc:Q5JLW4]
OS01G0894300	MBNF4RBT	MBNF3RGT	305.935	804.334	555.134	-1.18121	Down	Yes	Fructokinase-1 [Source:UniProtKB/Swiss-Prot;Acc:Q0JGZ6]
OS01G0896200	MBNF4RBT	MBNF3RGT	135.197	446.896	291.046	-1.41532	Down	Yes	Os01g0896200 protein; SF16 protein-like [Source:UniProtKB/TrEMBL;Acc:Q5N8N6]
OS01G0897700	MBNF4RBT	MBNF3RGT	181.174	474.595	327.885	-1.22047	Down	Yes	-
OS01G0906000	MBNF4RBT	MBNF3RGT	102.843	243.926	173.384	-1.03806	Down	Yes	Os01g0906000 protein [Source:UniProtKB/TrEMBL;Acc:Q0JGT3]
OS01G0927300	MBNF4RBT	MBNF3RGT	89.5852	227.617	158.601	-1.12119	Down	Yes	Os01g0927300 protein; Putative uncharacterized protein OSJNBa0093F16.28; Uncharacterized protein; cDNA clone:J033021C11, full insert sequence [Source:UniProtKB/TrEMBL;Acc:Q5JK04]
OS01G0929200	MBNF4RBT	MBNF3RGT	60.2442	339.765	200.005	-1.93449	Down	Yes	Protein kinase superfamily protein [Source:Projected from Arabidopsis thaliana (AT3G26700) TAIR;Acc:AT3G26700]
OS01G0936600	MBNF4RBT	MBNF3RGT	1761.71	3946.15	2853.93	-1.05939	Down	Yes	-
OS01G0939600	MBNF4RBT	MBNF3RGT	132.305	353.777	243.041	-1.20468	Down	Yes	Probable glycerol-3-phosphate dehydrogenase [NAD(+)] 1, cytosolic [Source:UniProtKB/Swiss-Prot;Acc:Q8S0G4]
OS02G0106100	MBNF4RBT	MBNF3RGT	7.92478	61.4386	34.6817	-1.57892	Down	Yes	Os02g0106100 protein; Vacuolar acid invertase [Source:UniProtKB/TrEMBL;Acc:Q6ETD3]
OS02G0110600	MBNF4RBT	MBNF3RGT	112.701	409.257	260.979	-1.60498	Down	Yes	Putative receptor protein kinase PERK1 [Source:UniProtKB/TrEMBL;Acc:Q6Z8Z2]
OS02G0112100	MBNF4RBT	MBNF3RGT	4.87629	192.755	98.8158	-3.49335	Down	Yes	High affinity nitrate transporter; Os02g0112100 protein; Os02g0112600 protein; cDNA clone:002-146-C04, full insert sequence [Source:UniProtKB/TrEMBL;Acc:Q6ZH34]
OS02G0112600	MBNF4RBT	MBNF3RGT	43.3818	261.637	152.51	-1.86967	Down	Yes	High affinity nitrate transporter; Os02g0112100 protein; Os02g0112600 protein; cDNA clone:002-146-C04, full insert sequence [Source:UniProtKB/TrEMBL;Acc:Q6ZH34]
OS02G0175400	MBNF4RBT	MBNF3RGT	204.795	603.157	403.976	-1.29551	Down	Yes	Os02g0175400 protein; Putative vacuolar proton-ATPase [Source:UniProtKB/TrEMBL;Acc:Q6EUQ9]
OS02G0177600	MBNF4RBT	MBNF3RGT	1213.59	3710.23	2461.91	-1.47844	Down	Yes	Probable 4-coumarate--CoA ligase 3 [Source:UniProtKB/Swiss-Prot;Acc:Q6ETN3]
OS02G0187800	MBNF4RBT	MBNF3RGT	1385.31	3403.43	2394.37	-1.16749	Down	Yes	Cinnamyl alcohol dehydrogenase 2 [Source:UniProtKB/Swiss-Prot;Acc:Q6ZHS4]
OS02G0192500	MBNF4RBT	MBNF3RGT	677.092	1845.03	1261.06	-1.30873	Down	Yes	Glucomannan 4-beta-mannosyltransferase 1 [Source:UniProtKB/Swiss-Prot;Acc:Q7PC76]
OS02G0198700	MBNF4RBT	MBNF3RGT	41.1993	167.101	104.15	-1.54851	Down	Yes	Os02g0198700 protein; Putative subtilisin-like proteinase AIR3 [Source:UniProtKB/TrEMBL;Acc:Q6H733]
OS02G0230875	MBNF4RBT	MBNF3RGT	51.0286	169.332	110.18	-1.35196	Down	Yes	-
OS02G0231000	MBNF4RBT	MBNF3RGT	103.607	267.764	185.685	-1.1191	Down	Yes	-
OS02G0234700	MBNF4RBT	MBNF3RGT	23.5442	126.716	75.1299	-1.52198	Down	Yes	Os02g0234700 protein; Putative uncharacterized protein OJ1145_E05.8; cDNA clone:001-103-A10, full insert sequence [Source:UniProtKB/TrEMBL;Acc:Q6EUK3]
OS02G0236600	MBNF4RBT	MBNF3RGT	174.438	482.271	328.355	-1.21048	Down	Yes	Class III peroxidase 27; Putative bacterial-induced peroxidase; cDNA, clone: J100054A05, full insert sequence [Source:UniProtKB/TrEMBL;Acc:Q6EUS1]
OS02G0271600	MBNF4RBT	MBNF3RGT	36.8278	137.775	87.3016	-1.40294	Down	Yes	Os02g0271600 protein [Source:UniProtKB/TrEMBL;Acc:Q0E251]
OS02G0276200	MBNF4RBT	MBNF3RGT	7.74581	74.006	40.8759	-1.56045	Down	Yes	Putative uncharacterized protein [Source:UniProtKB/TrEMBL;Acc:B9F4Z8]
OS02G0285300	MBNF4RBT	MBNF3RGT	99.5902	286.655	193.123	-1.2746	Down	Yes	Os02g0285300 protein; Putative DREPP2 protein; cDNA clone:001-018-A12, full insert sequence [Source:UniProtKB/TrEMBL;Acc:Q6K4S7]
OS02G0312600	MBNF4RBT	MBNF3RGT	201.858	457.86	329.859	-1.02619	Down	Yes	Rac-like GTP-binding protein 7 [Source:UniProtKB/Swiss-Prot;Acc:Q6Z7L8]
OS02G0318100	MBNF4RBT	MBNF3RGT	94.2792	246.344	170.311	-1.10637	Down	Yes	Ubiquinol oxidase [Source:UniProtKB/TrEMBL;Acc:Q6EUL9]
OS02G0439200	MBNF4RBT	MBNF3RGT	15.2392	106.798	61.0186	-1.82193	Down	Yes	Cingulin-like; Os02g0439200 protein [Source:UniProtKB/TrEMBL;Acc:Q6Z7G3]
OS02G0448400	MBNF4RBT	MBNF3RGT	312.093	806.789	559.441	-1.17629	Down	Yes	Os02g0448400 protein; Putative CLB1 protein [Source:UniProtKB/TrEMBL;Acc:Q6ETC4]
OS02G0466400	MBNF4RBT	MBNF3RGT	42.8737	174.77	108.822	-1.49156	Down	Yes	Os02g0466400 protein [Source:UniProtKB/TrEMBL;Acc:Q0E1B2]
OS02G0467600	MBNF4RBT	MBNF3RGT	72.9751	376.713	224.844	-2.01904	Down	Yes	Os02g0467600 protein; Putative cinnamate 4-hydroxylase [Source:UniProtKB/TrEMBL;Acc:Q6K7B1]
OS02G0503700	MBNF4RBT	MBNF3RGT	15.2392	79.4671	47.3531	-1.52182	Down	Yes	-
OS02G0534400	MBNF4RBT	MBNF3RGT	123.007	352.131	237.569	-1.2733	Down	Yes	Beta-fructofuranosidase, insoluble isoenzyme 1 [Source:UniProtKB/Swiss-Prot;Acc:Q0E0P0]
OS02G0538700	MBNF4RBT	MBNF3RGT	295.192	736.844	516.018	-1.12659	Down	Yes	Harpin-induced protein-like; Os02g0538700 protein; cDNA clone:006-301-D03, full insert sequence; cDNA clone:006-301-G02, full insert sequence; cDNA clone:006-301-G10, full insert sequence; cDNA clone:006-306-D10, full insert sequence; cDNA clone:J013049G21, full insert sequence [Source:UniProtKB/TrEMBL;Acc:Q6ER87]
OS02G0539200	MBNF4RBT	MBNF3RGT	414.127	934.426	674.276	-1.00272	Down	Yes	Os02g0539200 protein; Putative immediate-early fungal elicitor protein [Source:UniProtKB/TrEMBL;Acc:Q6ER82]
OS02G0566800	MBNF4RBT	MBNF3RGT	193.093	485.787	339.44	-1.16257	Down	Yes	Putative avr9 elicitor response protein [Source:UniProtKB/TrEMBL;Acc:Q6YTI6]
OS02G0575700	MBNF4RBT	MBNF3RGT	154.092	913.598	533.845	-2.11574	Down	Yes	Loricrin-like protein; Os02g0575700 protein; cDNA clone:001-202-D10, full insert sequence [Source:UniProtKB/TrEMBL;Acc:Q69JW8]
OS02G0595900	MBNF4RBT	MBNF3RGT	1067.33	10553.7	5810.5	-2.77788	Down	Yes	Component of high affinity nitrate transporter-like protein; Os02g0595900 protein [Source:UniProtKB/TrEMBL;Acc:Q6ZI50]
OS02G0620600	MBNF4RBT	MBNF3RGT	92.0968	410.375	251.236	-1.64481	Down	Yes	Ammonium transporter 1 member 2 [Source:UniProtKB/Swiss-Prot;Acc:Q6K9G1]
OS02G0621300	MBNF4RBT	MBNF3RGT	5.48664	65.7961	35.6414	-1.9844	Down	Yes	Os02g0621300 protein; Putative CER1 protein [Source:UniProtKB/TrEMBL;Acc:Q6K9F6]
OS02G0625500	MBNF4RBT	MBNF3RGT	2327.69	6389.38	4358.54	-1.28974	Down	Yes	Os02g0625500 protein [Source:UniProtKB/TrEMBL;Acc:Q0DZE5]
OS02G0626400	MBNF4RBT	MBNF3RGT	5182.73	13137.9	9160.32	-1.16242	Down	Yes	Phenylalanine ammonia-lyase [Source:UniProtKB/TrEMBL;Acc:Q6K6Q1]
OS02G0626532	MBNF4RBT	MBNF3RGT	189.61	577.409	383.51	-1.41892	Down	Yes	-
OS02G0627100	MBNF4RBT	MBNF3RGT	1352.71	3809.51	2581.11	-1.37757	Down	Yes	Phenylalanine ammonia-lyase [Source:UniProtKB/Swiss-Prot;Acc:Q0DZE0]
OS02G0628200	MBNF4RBT	MBNF3RGT	58.0362	288.764	173.4	-1.88181	Down	Yes	Os02g0628200 protein; Phosphate translocator-like; cDNA clone:J023066G14, full insert sequence [Source:UniProtKB/TrEMBL;Acc:Q6K225]
OS02G0639600	MBNF4RBT	MBNF3RGT	39.0903	157.479	98.2846	-1.53489	Down	Yes	Os02g0639600 protein; Putative sphingolipid delta 4 desaturase; cDNA clone:J033076J10, full insert sequence [Source:UniProtKB/TrEMBL;Acc:Q6H5U3]
OS02G0655800	MBNF4RBT	MBNF3RGT	253.666	598.149	425.908	-1.08674	Down	Yes	Os02g0655800 protein; Putative uncharacterized protein OJ1003_B06.33; Putative uncharacterized protein P0519E06.17; cDNA clone:J033075D02, full insert sequence [Source:UniProtKB/TrEMBL;Acc:Q6H6H7]
OS02G0656600	MBNF4RBT	MBNF3RGT	15.9007	125.745	70.8228	-2.1163	Down	Yes	Os02g0656600 protein; Putative DRE binding factor 2 [Source:UniProtKB/TrEMBL;Acc:Q6H6G7]
OS02G0658100	MBNF4RBT	MBNF3RGT	568.561	1368.83	968.697	-1.11362	Down	Yes	Probable aquaporin TIP2-1 [Source:UniProtKB/Swiss-Prot;Acc:Q7XA61]
OS02G0697800	MBNF4RBT	MBNF3RGT	445.778	1014.88	730.33	-1.03791	Down	Yes	Secretory carrier-associated membrane protein 5 [Source:UniProtKB/Swiss-Prot;Acc:Q6Z8F5]
OS02G0704900	MBNF4RBT	MBNF3RGT	229.263	650.244	439.753	-1.24946	Down	Yes	Soluble inorganic pyrophosphatase [Source:UniProtKB/Swiss-Prot;Acc:Q0DYB1]
OS02G0706900	MBNF4RBT	MBNF3RGT	168.75	748.882	458.816	-1.62321	Down	Yes	Putative hydrolase [Source:UniProtKB/TrEMBL;Acc:Q8S3R0]
OS02G0714200	MBNF4RBT	MBNF3RGT	152.903	498.629	325.766	-1.25401	Down	Yes	Os02g0714200 protein; Putative diphosphate-fructose-6-phosphate 1-phosphotransferase alpha chain; cDNA clone:J023050A11, full insert sequence [Source:UniProtKB/TrEMBL;Acc:Q6ZFT9]
OS02G0715300	MBNF4RBT	MBNF3RGT	221.495	899.142	560.318	-1.74352	Down	Yes	Os02g0715300 protein; Putative uncharacterized protein OJ1191_G08.14; cDNA clone:006-205-B12, full insert sequence [Source:UniProtKB/TrEMBL;Acc:Q6ZHP7]
OS02G0717600	MBNF4RBT	MBNF3RGT	320.161	765.054	542.608	-1.08103	Down	Yes	-
OS02G0726500	MBNF4RBT	MBNF3RGT	87.1182	242.026	164.572	-1.20665	Down	Yes	Putative auxin-independent growth promoter; cDNA, clone: J090078J21, full insert sequence [Source:UniProtKB/TrEMBL;Acc:Q6Z341]
OS02G0732800	MBNF4RBT	MBNF3RGT	101.527	258.477	180.002	-1.10149	Down	Yes	Putative uncharacterized protein [Source:UniProtKB/TrEMBL;Acc:B9F2K3]
OS02G0733900	MBNF4RBT	MBNF3RGT	85.5651	480.512	283.039	-1.86763	Down	Yes	Os02g0733900 protein; Putative uncharacterized protein P0643A10.41; cDNA clone:002-181-F02, full insert sequence [Source:UniProtKB/TrEMBL;Acc:Q6Z2I6]
OS02G0735200	MBNF4RBT	MBNF3RGT	2169.99	6365.72	4267.85	-1.4026	Down	Yes	Glutamine synthetase cytosolic isozyme 1-1 [Source:UniProtKB/Swiss-Prot;Acc:P14656]
OS02G0736300	MBNF4RBT	MBNF3RGT	70.5881	271.397	170.993	-1.54051	Down	Yes	Os02g0736300 protein; Putative uncharacterized protein P0487D09.21 [Source:UniProtKB/TrEMBL;Acc:Q6Z745]
OS02G0739900	MBNF4RBT	MBNF3RGT	28.2448	109.589	68.9172	-1.43235	Down	Yes	Putative uncharacterized protein [Source:UniProtKB/TrEMBL;Acc:B9F2X1]
OS02G0753500	MBNF4RBT	MBNF3RGT	115.75	308.542	212.146	-1.14043	Down	Yes	Os02g0753500 protein; Tetratricopeptide repeat(TPR)-containing protein-like [Source:UniProtKB/TrEMBL;Acc:Q6Z6B0]
OS02G0767800	MBNF4RBT	MBNF3RGT	205.932	485.168	345.55	-1.04055	Down	Yes	AP2 domain-containing transcription factor-like [Source:UniProtKB/TrEMBL;Acc:Q6Z301]
OS02G0770800	MBNF4RBT	MBNF3RGT	151.159	705.299	428.229	-1.87075	Down	Yes	Nitrate reductase [Source:UniProtKB/TrEMBL;Acc:Q6ZHH7]
OS02G0778400	MBNF4RBT	MBNF3RGT	902.779	2137.55	1520.17	-1.08161	Down	Yes	Os02g0778400 protein; Putative UMP/CMP kinase a [Source:UniProtKB/TrEMBL;Acc:Q6K7H2]
OS02G0781300	MBNF4RBT	MBNF3RGT	30.0503	166.506	98.2782	-1.70973	Down	Yes	AP2 domain transcription factor-like [Source:UniProtKB/TrEMBL;Acc:Q6K827]
OS02G0802200	MBNF4RBT	MBNF3RGT	153.517	408.614	281.066	-1.23828	Down	Yes	Os02g0802200 protein; Putative beta-glucuronidase; cDNA clone:002-129-H06, full insert sequence [Source:UniProtKB/TrEMBL;Acc:Q69II6]
OS02G0807900	MBNF4RBT	MBNF3RGT	111.89	302.171	207.03	-1.1955	Down	Yes	-
OS02G0812700	MBNF4RBT	MBNF3RGT	21.1828	108.293	64.7378	-1.47569	Down	Yes	Putative uncharacterized protein [Source:UniProtKB/TrEMBL;Acc:A3ACK6]
OS03G0111200	MBNF4RBT	MBNF3RGT	296.179	1005.43	650.805	-1.41395	Down	Yes	Os03g0111200 protein; Remorin, C-terminal region family protein, expressed; cDNA clone:001-009-D11, full insert sequence [Source:UniProtKB/TrEMBL;Acc:Q10SU0]
OS03G0113000	MBNF4RBT	MBNF3RGT	115.846	268.973	192.409	-1.02307	Down	Yes	Os03g0113000 protein; Protein kinase domain containing protein, expressed; Putative uncharacterized protein OSJNBa0090O10.2; cDNA clone:001-013-E01, full insert sequence; cDNA clone:001-023-A08, full insert sequence; cDNA clone:J023085P06, full insert sequence [Source:UniProtKB/TrEMBL;Acc:Q8GZY0]
OS03G0121300	MBNF4RBT	MBNF3RGT	26.4393	190.462	108.451	-1.60556	Down	Yes	Class III peroxidase 34; Os03g0121300 protein; Putative peroxidase [Source:UniProtKB/TrEMBL;Acc:Q8LMR6]
OS03G0123500	MBNF4RBT	MBNF3RGT	498.791	1184.55	841.672	-1.08236	Down	Yes	Homeobox protein knotted-1-like 3 [Source:UniProtKB/Swiss-Prot;Acc:Q94LW3]
OS03G0144800	MBNF4RBT	MBNF3RGT	321.765	728.252	525.009	-1.05773	Down	Yes	Xyloglucan galactosyltransferase KATAMARI1 homolog [Source:UniProtKB/Swiss-Prot;Acc:Q8H038]
OS03G0161100	MBNF4RBT	MBNF3RGT	94.1035	309.362	201.733	-1.37031	Down	Yes	Putative uncharacterized protein [Source:UniProtKB/TrEMBL;Acc:B9FBG1]
OS03G0171300	MBNF4RBT	MBNF3RGT	38.809	202.363	120.586	-1.52616	Down	Yes	Os03g0171300 protein [Source:UniProtKB/TrEMBL;Acc:Q0DUR2]
OS03G0180800	MBNF4RBT	MBNF3RGT	629.365	2083.97	1356.67	-1.54486	Down	Yes	Os03g0180800 protein; Putative uncharacterized protein OSJNBa0050H14.22; Putative uncharacterized protein OSJNBb0076N15.8; ZIM motif family protein, expressed; cDNA clone:J023062P07, full insert sequence [Source:UniProtKB/TrEMBL;Acc:Q8GSI0]
OS03G0180900	MBNF4RBT	MBNF3RGT	658.712	2519.97	1589.34	-1.7714	Down	Yes	Os03g0180900 protein; Putative uncharacterized protein OSJNBa0050H14.23; Putative uncharacterized protein OSJNBb0076N15.9; ZIM motif family protein, expressed; cDNA clone:J033051K03, full insert sequence [Source:UniProtKB/TrEMBL;Acc:Q8GRS2]
OS03G0181100	MBNF4RBT	MBNF3RGT	4063.72	8746.85	6405.29	-1.02125	Down	Yes	Os03g0181100 protein; ZIM motif family protein, expressed; cDNA clone:J013123K19, full insert sequence [Source:UniProtKB/TrEMBL;Acc:Q10QW3]
OS03G0183500	MBNF4RBT	MBNF3RGT	887.526	2264.62	1576.07	-1.16859	Down	Yes	Expressed protein; Os03g0183500 protein; Putative uncharacterized protein OSJNBa0032G08.10; cDNA clone:001-110-D07, full insert sequence [Source:UniProtKB/TrEMBL;Acc:Q10QU0]
OS03G0188100	MBNF4RBT	MBNF3RGT	47.1652	175.74	111.453	-1.45534	Down	Yes	Putative uncharacterized protein [Source:UniProtKB/TrEMBL;Acc:B9F5L0]
OS03G0188400	MBNF4RBT	MBNF3RGT	54.0482	210.339	132.194	-1.44974	Down	Yes	BHLH transcription factor; Helix-loop-helix DNA-binding domain containing protein, expressed; Os03g0188400 protein; Putative uncharacterized protein OJ1217B09.8; cDNA clone:002-130-B03, full insert sequence [Source:UniProtKB/TrEMBL;Acc:Q8H7N8]
OS03G0202001	MBNF4RBT	MBNF3RGT	137.898	391.233	264.565	-1.27852	Down	Yes	Putative uncharacterized protein [Source:UniProtKB/TrEMBL;Acc:A3AF71]
OS03G0209000	MBNF4RBT	MBNF3RGT	252.989	571.673	412.331	-1.03396	Down	Yes	MFP1 attachment factor 1, putative, expressed; Os03g0209000 protein; Putative uncharacterized protein OSJNBa0014O06.16; cDNA clone:002-133-B05, full insert sequence [Source:UniProtKB/TrEMBL;Acc:Q8H056]
OS03G0215000	MBNF4RBT	MBNF3RGT	962.414	2644.93	1803.67	-1.31563	Down	Yes	Integral membrane family protein, putative, expressed [Source:UniProtKB/TrEMBL;Acc:Q10Q03]
OS03G0215700	MBNF4RBT	MBNF3RGT	707.504	2225.33	1466.42	-1.48561	Down	Yes	Microtubule-associated protein 70-4 [Source:UniProtKB/Swiss-Prot;Acc:Q10PZ6]
OS03G0223400	MBNF4RBT	MBNF3RGT	2056.46	5096.54	3576.5	-1.21277	Down	Yes	Glutamine synthetase cytosolic isozyme 1-2 [Source:UniProtKB/Swiss-Prot;Acc:P14654]
OS03G0232400	MBNF4RBT	MBNF3RGT	6.95975	80.1288	43.5443	-1.56956	Down	Yes	Os03g0232400 protein; Phytosulfokine protein containing protein, expressed; Putative Phytosulfokines [Source:UniProtKB/TrEMBL;Acc:Q8S5X1]
OS03G0245700	MBNF4RBT	MBNF3RGT	174.85	569.184	372.017	-1.3539	Down	Yes	3-ketoacyl-CoA synthase [Source:UniProtKB/TrEMBL;Acc:Q10P61]
OS03G0246500	MBNF4RBT	MBNF3RGT	3311.26	7317	5314.13	-1.0218	Down	Yes	Expressed protein; Os03g0246500 protein [Source:UniProtKB/TrEMBL;Acc:Q10P54]
OS03G0253600	MBNF4RBT	MBNF3RGT	902.758	1992.29	1447.52	-1.02074	Down	Yes	Expressed protein; Os03g0253600 protein; cDNA clone:001-134-F05, full insert sequence [Source:UniProtKB/TrEMBL;Acc:Q10NZ3]
OS03G0261100	MBNF4RBT	MBNF3RGT	234.468	766.777	500.622	-1.48678	Down	Yes	Probable phospholipase A2 homolog 2 [Source:UniProtKB/Swiss-Prot;Acc:Q9XG81]
OS03G0273200	MBNF4RBT	MBNF3RGT	6.37497	442.873	224.624	-3.43028	Down	Yes	Laccase-10 [Source:UniProtKB/Swiss-Prot;Acc:Q10ND7]
OS03G0278000	MBNF4RBT	MBNF3RGT	2156.69	5380.86	3768.77	-1.21932	Down	Yes	Os03g0278000 protein; RmlD substrate binding domain containing protein, expressed; UDP-glucuronic acid decarboxylase; cDNA clone:006-303-H02, full insert sequence; cDNA clone:J023132F05, full insert sequence [Source:UniProtKB/TrEMBL;Acc:Q8W3J0]
OS03G0281900	MBNF4RBT	MBNF3RGT	153.894	486.644	320.269	-1.38946	Down	Yes	ABC transporter family protein, putative, expressed; Os03g0281900 protein; Putative ATP-binding-cassette transporter protein [Source:UniProtKB/TrEMBL;Acc:Q8H8V7]
OS03G0290300	MBNF4RBT	MBNF3RGT	4183.45	9242.78	6713.12	-1.0001	Down	Yes	Os03g0290300 protein [Source:UniProtKB/TrEMBL;Acc:Q0DSS9]
OS03G0291200	MBNF4RBT	MBNF3RGT	8.22832	85.1341	46.6812	-1.55871	Down	Yes	Expressed protein; Os03g0291200 protein; cDNA clone:002-173-A08, full insert sequence [Source:UniProtKB/TrEMBL;Acc:Q10MX4]
OS03G0294100	MBNF4RBT	MBNF3RGT	22.1478	94.1246	58.1362	-1.3609	Down	Yes	Pherophorin, putative, expressed [Source:UniProtKB/TrEMBL;Acc:Q10MV6]
OS03G0300900	MBNF4RBT	MBNF3RGT	114.072	327.318	220.695	-1.24468	Down	Yes	Glycosyl transferase family 8 protein, putative, expressed; Os03g0300900 protein; cDNA clone:002-117-D07, full insert sequence; cDNA clone:J033082H10, full insert sequence [Source:UniProtKB/TrEMBL;Acc:Q10MP3]
OS03G0302800	MBNF4RBT	MBNF3RGT	234.34	768.169	501.255	-1.2536	Down	Yes	Long cell-linked locus protein, putative, expressed; Os03g0302800 protein; cDNA clone:006-301-B04, full insert sequence [Source:UniProtKB/TrEMBL;Acc:Q10MM6]
OS03G0306700	MBNF4RBT	MBNF3RGT	370.394	952.774	661.584	-1.15763	Down	Yes	-
OS03G0318400	MBNF4RBT	MBNF3RGT	847.935	2667.79	1757.86	-1.36741	Down	Yes	Eukaryotic aspartyl protease family protein, expressed; Os03g0318400 protein [Source:UniProtKB/TrEMBL;Acc:Q10M95]
OS03G0323500	MBNF4RBT	MBNF3RGT	103.604	281.697	192.651	-1.19598	Down	Yes	Os03g0323500 protein [Source:UniProtKB/TrEMBL;Acc:Q0DSA0]
OS03G0332100	MBNF4RBT	MBNF3RGT	148.177	434.807	291.492	-1.24171	Down	Yes	Cytochrome P450 714B2 [Source:UniProtKB/Swiss-Prot;Acc:Q0DS59]
OS03G0339400	MBNF4RBT	MBNF3RGT	107.512	421.829	264.67	-1.55666	Down	Yes	Os03g0339400 protein [Source:UniProtKB/TrEMBL;Acc:C7IZT8]
OS03G0356526	MBNF4RBT	MBNF3RGT	287.618	708.58	498.099	-1.14099	Down	Yes	Putative uncharacterized protein [Source:UniProtKB/TrEMBL;Acc:B9F8H6]
OS03G0363950	MBNF4RBT	MBNF3RGT	77.3689	210.649	144.009	-1.18584	Down	Yes	Nodulation protein, putative, expressed [Source:UniProtKB/TrEMBL;Acc:Q10KZ9]
OS03G0368900	MBNF4RBT	MBNF3RGT	1386.11	3394.61	2390.36	-1.10682	Down	Yes	Class III peroxidase 45; Os03g0368900 protein; Peroxidase family protein, expressed; Putative peroxidase; cDNA clone:J013092B12, full insert sequence; cDNA clone:J013092B13, full insert sequence [Source:UniProtKB/TrEMBL;Acc:Q5U1P8]
OS03G0389700	MBNF4RBT	MBNF3RGT	223.846	823.723	523.785	-1.67715	Down	Yes	Phospho-2-dehydro-3-deoxyheptonate aldolase 1, chloroplastic [Source:UniProtKB/Swiss-Prot;Acc:Q75LR2]
OS03G0416200	MBNF4RBT	MBNF3RGT	22.0456	125.887	73.9665	-1.56589	Down	Yes	COBRA-like protein 5 [Source:UniProtKB/Swiss-Prot;Acc:Q10JL1]
OS03G0421800	MBNF4RBT	MBNF3RGT	109.851	256.469	183.16	-1.01791	Down	Yes	Expressed protein; Os03g0421800 protein; cDNA clone:J013026N15, full insert sequence [Source:UniProtKB/TrEMBL;Acc:Q6ATM0]
OS03G0556600	MBNF4RBT	MBNF3RGT	113.203	349.063	231.133	-1.32846	Down	Yes	Serine/threonine-protein kinase [Source:UniProtKB/TrEMBL;Acc:Q7Y1P1]
OS03G0594100	MBNF4RBT	MBNF3RGT	28.4494	110.706	69.5776	-1.29577	Down	Yes	Cytochrome P450 family protein, expressed; Os03g0594100 protein; Putative cytochrome P450; cDNA clone:002-183-A07, full insert sequence [Source:UniProtKB/TrEMBL;Acc:Q851G2]
OS03G0626700	MBNF4RBT	MBNF3RGT	173.003	391.133	282.068	-1.01283	Down	Yes	MATE efflux family protein, expressed; Os03g0626700 protein; Putative MATE efflux family protein; Putative multidrug efflux protein [Source:UniProtKB/TrEMBL;Acc:Q75LU9]
OS03G0633800	MBNF4RBT	MBNF3RGT	572.479	1312.55	942.516	-1.05901	Down	Yes	Auxin-responsive protein IAA12 [Source:UniProtKB/Swiss-Prot;Acc:Q75GK1]
OS03G0637900	MBNF4RBT	MBNF3RGT	240.306	1008.5	624.403	-1.86702	Down	Yes	Os03g0637900 protein [Source:UniProtKB/TrEMBL;Acc:Q0DQ47]
OS03G0638000	MBNF4RBT	MBNF3RGT	32.0538	120.835	76.4442	-1.29248	Down	Yes	Os03g0638000 protein [Source:UniProtKB/TrEMBL;Acc:Q0DQ46]
OS03G0641200	MBNF4RBT	MBNF3RGT	16.8657	96.5535	56.7096	-1.67841	Down	Yes	-
OS03G0661300	MBNF4RBT	MBNF3RGT	375.727	1035.05	705.388	-1.28166	Down	Yes	Tubulin beta-8 chain [Source:UniProtKB/Swiss-Prot;Acc:Q76FS2]
OS03G0664400	MBNF4RBT	MBNF3RGT	56.3395	265.436	160.888	-1.78785	Down	Yes	Expressed protein (With alternative splicing); Protease inhibitor/seed storage/LTP family protein, expressed; cDNA clone:001-018-C05, full insert sequence [Source:UniProtKB/TrEMBL;Acc:Q75GY4]
OS03G0673400	MBNF4RBT	MBNF3RGT	373.826	872.634	623.23	-1.09209	Down	Yes	Os03g0673100 protein [Source:UniProtKB/TrEMBL;Acc:C7J044]
OS03G0687000	MBNF4RBT	MBNF3RGT	314.502	727.164	520.833	-1.04811	Down	Yes	Nitrate transporter, putative; POT family protein, expressed; cDNA clone:J013002J10, full insert sequence; cDNA clone:J013116N10, full insert sequence; cDNA clone:J033020I22, full insert sequence [Source:UniProtKB/TrEMBL;Acc:Q6AVV6]
OS03G0718100	MBNF4RBT	MBNF3RGT	564.542	1542.77	1053.65	-1.25838	Down	Yes	Actin-1 [Source:UniProtKB/Swiss-Prot;Acc:Q10DV7]
OS03G0732100	MBNF4RBT	MBNF3RGT	119.044	390.217	254.63	-1.34373	Down	Yes	Homeodomain protein JUBEL1, putative, expressed [Source:UniProtKB/TrEMBL;Acc:Q10DD6]
OS03G0733800	MBNF4RBT	MBNF3RGT	817.585	1838.58	1328.08	-1.05366	Down	Yes	Endoplasmic oxidoreductin 1, putative, expressed; Putative endoplasmic reticulum oxidoreductin [Source:UniProtKB/TrEMBL;Acc:Q6AVU2]
OS03G0736300	MBNF4RBT	MBNF3RGT	1428.23	3504.1	2466.17	-1.15148	Down	Yes	Endoglucanase 10 [Source:UniProtKB/Swiss-Prot;Acc:Q84R49]
OS03G0737300	MBNF4RBT	MBNF3RGT	133.657	307.861	220.759	-1.02533	Down	Yes	Magnesium-dependent phosphatase-1 family protein, expressed; Os03g0737300 protein; Putative uncharacterized protein OSJNBb0016H12.22; cDNA clone:J023081E04, full insert sequence [Source:UniProtKB/TrEMBL;Acc:Q84R48]
OS03G0738600	MBNF4RBT	MBNF3RGT	221.047	618.764	419.905	-1.23629	Down	Yes	Linoleate 9S-lipoxygenase 2 [Source:UniProtKB/Swiss-Prot;Acc:P29250]
OS03G0742900	MBNF4RBT	MBNF3RGT	1360.26	3375.98	2368.12	-1.11421	Down	Yes	Auxin-responsive protein IAA13 [Source:UniProtKB/Swiss-Prot;Acc:Q10D34]
OS03G0764150	MBNF4RBT	MBNF3RGT	18.211	102.425	60.3178	-1.72068	Down	Yes	-
OS03G0775200	MBNF4RBT	MBNF3RGT	325.322	905.556	615.439	-1.33655	Down	Yes	Methyltransferase family protein, expressed; Os03g0775200 protein; Putative uncharacterized protein OSJNBa0070N04.3 [Source:UniProtKB/TrEMBL;Acc:Q8H8N4]
OS03G0782400	MBNF4RBT	MBNF3RGT	105.687	404.96	255.323	-1.63007	Down	Yes	Expressed protein [Source:UniProtKB/TrEMBL;Acc:Q10CH8]
OS03G0784700	MBNF4RBT	MBNF3RGT	743.405	2736.87	1740.14	-1.67393	Down	Yes	Ferredoxin--NADP reductase, root isozyme, chloroplastic [Source:UniProtKB/Swiss-Prot;Acc:P41345]
OS03G0785900	MBNF4RBT	MBNF3RGT	112.928	284.044	198.486	-1.1363	Down	Yes	Probable glutathione S-transferase GSTU1 [Source:UniProtKB/Swiss-Prot;Acc:Q10CE7]
OS03G0788600	MBNF4RBT	MBNF3RGT	109.675	339.621	224.648	-1.3234	Down	Yes	Beta-Ig-H3 domain-containing protein, putative, expressed; Expressed protein; Os03g0788600 protein; cDNA clone:001-207-E02, full insert sequence; cDNA clone:J023009K09, full insert sequence [Source:UniProtKB/TrEMBL;Acc:Q6F3A5]
OS03G0793800	MBNF4RBT	MBNF3RGT	190.853	1011.27	601.062	-2.1201	Down	Yes	Os03g0793800 protein; Protease inhibitor/seed storage/LTP family protein, expressed; Putative protease inhibitor; cDNA clone:001-003-E04, full insert sequence [Source:UniProtKB/TrEMBL;Acc:Q852L3]
OS03G0793900	MBNF4RBT	MBNF3RGT	58.8734	230.836	144.855	-1.42495	Down	Yes	-
OS03G0794000	MBNF4RBT	MBNF3RGT	29.539	208.714	119.127	-2.05012	Down	Yes	Os03g0794000 protein; Protease inhibitor/seed storage/LTP family protein, expressed; Putative protease inhibitor [Source:UniProtKB/TrEMBL;Acc:Q852L5]
OS03G0795300	MBNF4RBT	MBNF3RGT	120.422	303.358	211.89	-1.14536	Down	Yes	Leucine Rich Repeat family protein, expressed; Os03g0795300 protein; Putative leucine-rich receptor-like protein kinase; cDNA clone:002-105-A10, full insert sequence [Source:UniProtKB/TrEMBL;Acc:Q6F383]
OS03G0797300	MBNF4RBT	MBNF3RGT	172.277	606.738	389.508	-1.4983	Down	Yes	-
OS03G0803600	MBNF4RBT	MBNF3RGT	143.228	326.982	235.105	-1.01307	Down	Yes	Os03g0803600 protein [Source:UniProtKB/TrEMBL;Acc:Q0DML3]
OS03G0804500	MBNF4RBT	MBNF3RGT	407.541	970.903	689.222	-1.11154	Down	Yes	Germin-like protein 3-7 [Source:UniProtKB/Swiss-Prot;Acc:Q10BU2]
OS03G0806800	MBNF4RBT	MBNF3RGT	1328.13	3934.75	2631.44	-1.2619	Down	Yes	Os03g0806800 protein; Putative uncharacterized protein OSJNBa0059E14.18; cDNA clone:001-034-B07, full insert sequence; cDNA clone:J013059N15, full insert sequence [Source:UniProtKB/TrEMBL;Acc:Q84M60]
OS03G0807500	MBNF4RBT	MBNF3RGT	65.6574	240.967	153.312	-1.3394	Down	Yes	Os03g0807500 protein [Source:UniProtKB/TrEMBL;Acc:C7J028]
OS03G0815200	MBNF4RBT	MBNF3RGT	1958.63	4550.01	3254.32	-1.09359	Down	Yes	Probable methylenetetrahydrofolate reductase [Source:UniProtKB/Swiss-Prot;Acc:Q75HE6]
OS03G0817800	MBNF4RBT	MBNF3RGT	255.462	701.793	478.627	-1.22903	Down	Yes	Os03g0817800 protein [Source:UniProtKB/TrEMBL;Acc:Q0DMC2]
OS03G0817900	MBNF4RBT	MBNF3RGT	544.628	1224.29	884.457	-1.05785	Down	Yes	Expressed protein; Os03g0817900 protein; Putative uncharacterized protein OSJNBa0094J08.9; cDNA clone:J023093O16, full insert sequence [Source:UniProtKB/TrEMBL;Acc:Q84TW8]
OS03G0830500	MBNF4RBT	MBNF3RGT	480.025	1273.2	876.612	-1.20091	Down	Yes	Os03g0830500 protein; PGP224, putative, expressed; Putative uncharacterized protein OSJNBa0078D06.11; Putative uncharacterized protein OSJNBb0027B08.16; cDNA clone:J023082F07, full insert sequence [Source:UniProtKB/TrEMBL;Acc:Q850Y9]
OS03G0837100	MBNF4RBT	MBNF3RGT	1038.41	2350.29	1694.35	-1.03405	Down	Yes	Probable cellulose synthase A catalytic subunit 5 [UDP-forming] [Source:UniProtKB/Swiss-Prot;Acc:Q851L8]
OS03G0839800	MBNF4RBT	MBNF3RGT	66.3189	204.829	135.574	-1.28106	Down	Yes	Expressed protein; Os03g0839800 protein; Putative uncharacterized protein OSJNBa0042I09.2; Putative uncharacterized protein OSJNBa0075M12.2; cDNA clone:002-168-E09, full insert sequence [Source:UniProtKB/TrEMBL;Acc:Q851P2]
OS03G0847900	MBNF4RBT	MBNF3RGT	151.481	551.059	351.27	-1.61583	Down	Yes	P21-Rho-binding domain containing protein, expressed; Putative uncharacterized protein OSJNBb0043P23.4; Putative uncharacterized protein OSJNBb0096M04.140; cDNA clone:006-306-C09, full insert sequence [Source:UniProtKB/TrEMBL;Acc:Q84JT2]
OS03G0850700	MBNF4RBT	MBNF3RGT	19.2272	81.9593	50.5933	-1.41496	Down	Yes	Os03g0850700 protein; Polyphosphoinositide-binding protein, putative, expressed; Putative phosphatidylinositol/phosphatidylcholine transfer protein; cDNA clone:006-310-H09, full insert sequence; cDNA clone:J013030L21, full insert sequence [Source:UniProtKB/TrEMBL;Acc:Q851Z2]
OS03G0861100	MBNF4RBT	MBNF3RGT	232.02	619.614	425.817	-1.14988	Down	Yes	Expressed protein; Os03g0861100 protein; cDNA clone:J023115B06, full insert sequence [Source:UniProtKB/TrEMBL;Acc:Q10A91]
OS04G0101400	MBNF4RBT	MBNF3RGT	7.77138	87.4759	47.6236	-1.9002	Down	Yes	Os04g0101400 protein; cDNA clone:J023143C19, full insert sequence [Source:UniProtKB/TrEMBL;Acc:Q0JFI2]
OS04G0208200	MBNF4RBT	MBNF3RGT	128.832	372.425	250.629	-1.22831	Down	Yes	Putative cysteine protease [Source:UniProtKB/TrEMBL;Acc:Q2TN87]
OS04G0226800	MBNF4RBT	MBNF3RGT	72.9751	200.243	136.609	-1.18752	Down	Yes	OSJNBb0015G09.9 protein [Source:UniProtKB/TrEMBL;Acc:Q7XNV7]
OS04G0229100	MBNF4RBT	MBNF3RGT	46.7849	142.472	94.6283	-1.23651	Down	Yes	Probable cinnamyl alcohol dehydrogenase 6 [Source:UniProtKB/Swiss-Prot;Acc:Q7XWU3]
OS04G0269600	MBNF4RBT	MBNF3RGT	628.457	1834.96	1231.71	-1.36969	Down	Yes	cDNA clone:J023110G01, full insert sequence [Source:UniProtKB/TrEMBL;Acc:B7EQP9]
OS04G0337500	MBNF4RBT	MBNF3RGT	21.2851	103.986	62.6354	-1.61685	Down	Yes	Probable aldo-keto reductase 1 [Source:UniProtKB/Swiss-Prot;Acc:Q0JE32]
OS04G0376700	MBNF4RBT	MBNF3RGT	120.444	407.418	263.931	-1.51157	Down	Yes	ER lumen protein retaining receptor [Source:UniProtKB/TrEMBL;Acc:Q7X6C1]
OS04G0382400	MBNF4RBT	MBNF3RGT	15.8496	98.3474	57.0985	-1.8092	Down	Yes	OSJNBa0072D21.11 protein; Os04g0382400 protein [Source:UniProtKB/TrEMBL;Acc:Q7XVC1]
OS04G0395800	MBNF4RBT	MBNF3RGT	96.1837	251.371	173.777	-1.10088	Down	Yes	OSJNBb0039F02.2 protein; Os04g0395800 protein; cDNA clone:002-132-H08, full insert sequence [Source:UniProtKB/TrEMBL;Acc:Q7XV97]
OS04G0406600	MBNF4RBT	MBNF3RGT	618.669	1388.8	1003.73	-1.04138	Down	Yes	Os04g0406600 protein; cDNA clone:J033133I10, full insert sequence [Source:UniProtKB/TrEMBL;Acc:Q0JDF7]
OS04G0408600	MBNF4RBT	MBNF3RGT	136.012	572.728	354.37	-1.73986	Down	Yes	Os04g0408600 protein; cDNA clone:J023139O07, full insert sequence [Source:UniProtKB/TrEMBL;Acc:Q84VA6]
OS04G0416700	MBNF4RBT	MBNF3RGT	526.327	1228.79	877.558	-1.10776	Down	Yes	OJ991214_12.17 protein; OSJNBa0033G16.4 protein; Os04g0416700 protein; cDNA clone:J013139L19, full insert sequence [Source:UniProtKB/TrEMBL;Acc:Q7X7T9]
OS04G0460350	MBNF4RBT	MBNF3RGT	690.869	1629.59	1160.23	-1.08829	Down	Yes	-
OS04G0480200	MBNF4RBT	MBNF3RGT	14.1719	88.4228	51.2974	-1.48869	Down	Yes	OSJNBa0044K18.32 protein; Os04g0480200 protein; cDNA clone:002-132-B10, full insert sequence [Source:UniProtKB/TrEMBL;Acc:Q7XK12]
OS04G0497200	MBNF4RBT	MBNF3RGT	152.625	405.593	279.109	-1.22313	Down	Yes	Endoglucanase 12 [Source:UniProtKB/Swiss-Prot;Acc:Q7XUK4]
OS04G0509600	MBNF4RBT	MBNF3RGT	164.739	540.458	352.599	-1.49328	Down	Yes	Ammonium transporter 1 member 1 [Source:UniProtKB/Swiss-Prot;Acc:Q7XQ12]
OS04G0518100	MBNF4RBT	MBNF3RGT	891.465	1911.28	1401.37	-1.00246	Down	Yes	Phenylalanine ammonia-lyase [Source:UniProtKB/TrEMBL;Acc:Q7X720]
OS04G0519700	MBNF4RBT	MBNF3RGT	345.003	754.236	549.619	-1.00985	Down	Yes	Auxin response factor 10 [Source:UniProtKB/Swiss-Prot;Acc:Q7XKK6]
OS04G0538900	MBNF4RBT	MBNF3RGT	94.1068	281.284	187.695	-1.34298	Down	Yes	OSJNBa0011L07.2 protein; OSJNBa0091D06.24 protein; Os04g0538900 protein [Source:UniProtKB/TrEMBL;Acc:Q7FB13]
OS04G0549700	MBNF4RBT	MBNF3RGT	72.7673	235.871	154.319	-1.30925	Down	Yes	AP2-EREBP transcription factor; OSJNBb0034G17.2 protein; Os04g0549700 protein; Transcription factor DREB; cDNA clone:002-124-B03, full insert sequence [Source:UniProtKB/TrEMBL;Acc:Q7XU22]
OS04G0554600	MBNF4RBT	MBNF3RGT	0	75.4325	37.7162	-1.97115	Down	Yes	OSJNBa0010H02.23 protein; Os04g0554600 protein [Source:UniProtKB/TrEMBL;Acc:Q7XUL2]
OS04G0560100	MBNF4RBT	MBNF3RGT	30.7852	145.292	88.0385	-1.57871	Down	Yes	OSJNBa0084K11.4 protein; Os04g0560100 protein; cDNA clone:001-205-H12, full insert sequence [Source:UniProtKB/TrEMBL;Acc:Q7XSQ8]
OS04G0578300	MBNF4RBT	MBNF3RGT	39.9497	179.685	109.817	-1.35679	Down	Yes	Protein SPIRAL1-like 4 [Source:UniProtKB/Swiss-Prot;Acc:Q7XQ83]
OS04G0585700	MBNF4RBT	MBNF3RGT	136.987	457.405	297.196	-1.41643	Down	Yes	OSJNBa0013K16.12 protein; Os04g0585700 protein; cDNA clone:006-312-B04, full insert sequence [Source:UniProtKB/TrEMBL;Acc:Q7XP55]
OS04G0590100	MBNF4RBT	MBNF3RGT	75.6368	243.153	159.395	-1.3369	Down	Yes	OSJNBa0086O06.15 protein; Os04g0590100 protein [Source:UniProtKB/TrEMBL;Acc:Q7XLZ4]
OS04G0592400	MBNF4RBT	MBNF3RGT	369.579	1021.04	695.31	-1.26737	Down	Yes	OSJNBa0009P12.17 protein; Os04g0592400 protein [Source:UniProtKB/TrEMBL;Acc:Q0JAK9]
OS04G0594100	MBNF4RBT	MBNF3RGT	21.742	128.931	75.3363	-1.88415	Down	Yes	OSJNBa0009P12.32 protein; Os04g0594100 protein [Source:UniProtKB/TrEMBL;Acc:Q0JAJ7]
OS04G0613700	MBNF4RBT	MBNF3RGT	1107.55	2644.01	1875.78	-1.14343	Down	Yes	-
OS04G0619000	MBNF4RBT	MBNF3RGT	296.022	775.257	535.64	-1.19565	Down	Yes	-
OS04G0623800	MBNF4RBT	MBNF3RGT	428.779	1136.66	782.718	-1.1962	Down	Yes	Aminomethyltransferase [Source:UniProtKB/TrEMBL;Acc:Q7XPR2]
OS04G0627300	MBNF4RBT	MBNF3RGT	408.673	1139.54	774.108	-1.29076	Down	Yes	Putative uncharacterized protein [Source:UniProtKB/TrEMBL;Acc:B9FCM8]
OS04G0627400	MBNF4RBT	MBNF3RGT	23.2151	86.4942	54.8547	-1.3136	Down	Yes	-
OS04G0635100	MBNF4RBT	MBNF3RGT	26.794	183.187	104.991	-1.38352	Down	Yes	OSJNBa0043L09.19 protein; Os04g0635100 protein [Source:UniProtKB/TrEMBL;Acc:Q7XQS8]
OS04G0639000	MBNF4RBT	MBNF3RGT	99.9737	747.958	423.966	-2.05526	Down	Yes	Os04g0639000 protein [Source:UniProtKB/TrEMBL;Acc:B9FCS0]
OS04G0639100	MBNF4RBT	MBNF3RGT	128.289	548.564	338.426	-1.38237	Down	Yes	-
OS04G0654600	MBNF4RBT	MBNF3RGT	42.9504	164.254	103.602	-1.47241	Down	Yes	Os04g0654600 protein [Source:UniProtKB/TrEMBL;Acc:Q0J9G2]
OS04G0660900	MBNF4RBT	MBNF3RGT	18.1343	128.92	73.5269	-1.8236	Down	Yes	Os04g0660900 protein; cDNA clone:002-152-C12, full insert sequence [Source:UniProtKB/TrEMBL;Acc:Q0J9C7]
OS04G0672300	MBNF4RBT	MBNF3RGT	115.283	342.871	229.077	-1.22265	Down	Yes	Os04g0672300 protein; cDNA clone:J033032C09, full insert sequence [Source:UniProtKB/TrEMBL;Acc:Q0J948]
OS04G0680400	MBNF4RBT	MBNF3RGT	25.4999	152.452	88.9758	-1.86476	Down	Yes	Putative uncharacterized protein [Source:UniProtKB/TrEMBL;Acc:B9FDB8]
OS04G0689500	MBNF4RBT	MBNF3RGT	647.943	1552	1099.97	-1.09688	Down	Yes	Os04g0689500 protein [Source:UniProtKB/TrEMBL;Acc:Q0J8S7]
OS05G0113400	MBNF4RBT	MBNF3RGT	564.762	1282.97	923.864	-1.05019	Down	Yes	Actin-depolymerizing factor 7 [Source:UniProtKB/Swiss-Prot;Acc:Q0DLA3]
OS05G0114000	MBNF4RBT	MBNF3RGT	162.682	736.515	449.598	-1.91552	Down	Yes	Os05g0114000 protein; Putative inorganic pyrophosphatase; cDNA clone:J023014E07, full insert sequence [Source:UniProtKB/TrEMBL;Acc:Q75L10]
OS05G0114400	MBNF4RBT	MBNF3RGT	86.1787	381.419	233.799	-1.59749	Down	Yes	Os05g0114400 protein; Putative C2H2 type zinc finger transcription factor ZFP16; Putative zinc finger protein; cDNA clone:002-153-F01, full insert sequence [Source:UniProtKB/TrEMBL;Acc:Q75L04]
OS05G0119700	MBNF4RBT	MBNF3RGT	106.349	361.51	233.929	-1.43936	Down	Yes	Os05g0119700 protein [Source:UniProtKB/TrEMBL;Acc:Q0DL73]
OS05G0119850	MBNF4RBT	MBNF3RGT	176.956	572.732	374.844	-1.44187	Down	Yes	-
OS05G0123100	MBNF4RBT	MBNF3RGT	194.41	911.687	553.048	-1.87903	Down	Yes	Probable glucuronosyltransferase Os05g0123100 [Source:UniProtKB/Swiss-Prot;Acc:Q75L84]
OS05G0130300	MBNF4RBT	MBNF3RGT	477.784	1201.54	839.665	-1.18788	Down	Yes	Os05g0130300 protein; cDNA clone:J033107M24, full insert sequence [Source:UniProtKB/TrEMBL;Acc:B7F7Y4]
OS05G0130600	MBNF4RBT	MBNF3RGT	655.434	1679.87	1167.65	-1.15295	Down	Yes	Os05g0130600 protein; cDNA clone:001-112-H04, full insert sequence [Source:UniProtKB/TrEMBL;Acc:B7E8B6]
OS05G0134400	MBNF4RBT	MBNF3RGT	656.977	2680.47	1668.72	-1.79215	Down	Yes	Os05g0134400 protein [Source:UniProtKB/TrEMBL;Acc:Q0DKZ2]
OS05G0135500	MBNF4RBT	MBNF3RGT	168.641	950.693	559.667	-1.97152	Down	Yes	Os05g0135500 protein; Putative peroxidase; cDNA clone:001-010-F08, full insert sequence; cDNA clone:001-208-F04, full insert sequence; cDNA clone:006-203-F03, full insert sequence; cDNA clone:006-306-D07, full insert sequence; cDNA clone:006-310-F02, full insert sequence; cDNA clone:006-311-B10, full insert sequence; cDNA clone:J013044L23, full insert sequence [Source:UniProtKB/TrEMBL;Acc:Q6AVZ3]
OS05G0135700	MBNF4RBT	MBNF3RGT	8981.02	19586	14283.5	-1.03608	Down	Yes	S-adenosylmethionine synthase 1 [Source:UniProtKB/Swiss-Prot;Acc:Q0DKY4]
OS05G0136900	MBNF4RBT	MBNF3RGT	217.193	588.479	402.836	-1.28364	Down	Yes	Os05g0136900 protein; Putative uncharacterized protein OJ1127_B08.7; cDNA clone:J023039O14, full insert sequence [Source:UniProtKB/TrEMBL;Acc:Q75L39]
OS05G0140100	MBNF4RBT	MBNF3RGT	122.093	620.727	371.41	-1.91464	Down	Yes	MYB transcription factor; MYB16 protein; Myb transcription factor; Os05g0140100 protein; Putative myb transcription factor; cDNA clone:J023018J24, full insert sequence [Source:UniProtKB/TrEMBL;Acc:Q688D6]
OS05G0142100	MBNF4RBT	MBNF3RGT	661.102	1703.69	1182.4	-1.20273	Down	Yes	Os05g0142100 protein; Putative uncharacterized protein OJ1264_A04.8 [Source:UniProtKB/TrEMBL;Acc:Q75KL9]
OS05G0143000	MBNF4RBT	MBNF3RGT	2.48928	39.2269	20.8581	-1.66487	Down	Yes	Os05g0143000 protein; Putative uncharacterized protein OJ1264_A04.15; cDNA clone:002-101-H08, full insert sequence [Source:UniProtKB/TrEMBL;Acc:Q75KL3]
OS05G0159200	MBNF4RBT	MBNF3RGT	540.32	1195.79	868.055	-1.03522	Down	Yes	Os05g0159200 protein; Putative GDSL lipase/acylhydrolase [Source:UniProtKB/TrEMBL;Acc:Q5W722]
OS05G0159300	MBNF4RBT	MBNF3RGT	158.237	643.332	400.784	-1.77144	Down	Yes	-
OS05G0161500	MBNF4RBT	MBNF3RGT	5.89245	63.7298	34.8111	-1.86713	Down	Yes	Os05g0161500 protein; Putative uncharacterized protein OSJNBa0034O12.17; cDNA clone:001-015-F09, full insert sequence [Source:UniProtKB/TrEMBL;Acc:Q6ATB2]
OS05G0161800	MBNF4RBT	MBNF3RGT	146.02	421.256	283.638	-1.32627	Down	Yes	Os05g0161800 protein; Putative uncharacterized protein OSJNBb0099P06.1 [Source:UniProtKB/TrEMBL;Acc:Q75IS2]
OS05G0166300	MBNF4RBT	MBNF3RGT	6.47724	63.3672	34.9222	-1.85695	Down	Yes	Serine/threonine-protein kinase [Source:UniProtKB/TrEMBL;Acc:Q60D69]
OS05G0170000	MBNF4RBT	MBNF3RGT	136.52	331.745	234.133	-1.09173	Down	Yes	BC10 protein; Os05g0170000 protein; Putative uncharacterized protein P0685E10.4; cDNA clone:J023045H21, full insert sequence; cDNA clone:J033128G01, full insert sequence [Source:UniProtKB/TrEMBL;Acc:Q65XS5]
OS05G0176100	MBNF4RBT	MBNF3RGT	1703.88	4629.51	3166.69	-1.31024	Down	Yes	Probable cellulose synthase A catalytic subunit 1 [UDP-forming] [Source:UniProtKB/Swiss-Prot;Acc:Q6AT26]
OS05G0199100	MBNF4RBT	MBNF3RGT	536.255	1300.83	918.543	-1.14264	Down	Yes	Putative uncharacterized protein OSJNBa0007C23.12; cDNA clone:J013170B15, full insert sequence [Source:UniProtKB/TrEMBL;Acc:Q60E41]
OS05G0200700	MBNF4RBT	MBNF3RGT	36.5498	119.858	78.2038	-1.26093	Down	Yes	Os05g0200700 protein; Putative uncharacterized protein P0708D12.4; cDNA clone:002-168-F12, full insert sequence [Source:UniProtKB/TrEMBL;Acc:Q6L4Q8]
OS05G0210600	MBNF4RBT	MBNF3RGT	115.542	275.397	195.47	-1.0608	Down	Yes	Os05g0210600 protein [Source:UniProtKB/TrEMBL;Acc:Q0DJZ3]
OS05G0213100	MBNF4RBT	MBNF3RGT	1.52425	40.8514	21.1878	-1.66853	Down	Yes	-
OS05G0214300	MBNF4RBT	MBNF3RGT	141.061	659.811	400.436	-1.67252	Down	Yes	Bidirectional sugar transporter SWEET3a [Source:UniProtKB/Swiss-Prot;Acc:Q0DJY3]
OS05G0215000	MBNF4RBT	MBNF3RGT	0	50.0192	25.0096	-2.14689	Down	Yes	BURP domain-containing protein 1 [Source:UniProtKB/Swiss-Prot;Acc:Q6I5B3]
OS05G0217000	MBNF4RBT	MBNF3RGT	74.7006	188.26	131.48	-1.09726	Down	Yes	Os05g0217000 protein; Putative uncharacterized protein OJ1076_H08.11; cDNA clone:001-104-C09, full insert sequence [Source:UniProtKB/TrEMBL;Acc:Q6I5W4]
OS05G0217800	MBNF4RBT	MBNF3RGT	3.47988	69.2067	36.3433	-2.14481	Down	Yes	BURP domain-containing protein 2 [Source:UniProtKB/Swiss-Prot;Acc:Q6I5W0]
OS05G0245300	MBNF4RBT	MBNF3RGT	312.444	927.576	620.01	-1.39608	Down	Yes	CASP-like protein BLE3 [Source:UniProtKB/Swiss-Prot;Acc:Q84UT5]
OS05G0277500	MBNF4RBT	MBNF3RGT	4.97856	51.2337	28.1061	-1.59757	Down	Yes	Germin-like protein 5-1 [Source:UniProtKB/Swiss-Prot;Acc:Q6I544]
OS05G0278500	MBNF4RBT	MBNF3RGT	603.335	1490.91	1047.12	-1.17898	Down	Yes	Os05g0278500 protein; cDNA clone:J013123P12, full insert sequence [Source:UniProtKB/TrEMBL;Acc:Q0DJH7]
OS05G0280500	MBNF4RBT	MBNF3RGT	49.2998	218.774	134.037	-1.5856	Down	Yes	Os05g0280500 protein; Putative phospholipid/glycerol acyltransferase; cDNA clone:002-183-E12, full insert sequence [Source:UniProtKB/TrEMBL;Acc:Q75IG9]
OS05G0320700	MBNF4RBT	MBNF3RGT	735.969	1637.36	1186.66	-1.00894	Down	Yes	Cinnamate-4-hydroxylase; Os05g0320700 protein; Putative cinnamate-4-hydroxylase; cDNA clone:001-002-H11, full insert sequence; cDNA clone:J023107C01, full insert sequence [Source:UniProtKB/TrEMBL;Acc:Q5W6F1]
OS05G0332300	MBNF4RBT	MBNF3RGT	115.564	406.755	261.16	-1.44933	Down	Yes	CBL-interacting protein kinase 18 [Source:UniProtKB/Swiss-Prot;Acc:Q5W736]
OS05G0355700	MBNF4RBT	MBNF3RGT	55.8826	179.381	117.632	-1.26365	Down	Yes	-
OS05G0382600	MBNF4RBT	MBNF3RGT	392.702	875.308	634.005	-1.00065	Down	Yes	cDNA clone:006-305-B07, full insert sequence; cDNA clone:006-310-E05, full insert sequence; cDNA clone:J013001F11, full insert sequence [Source:UniProtKB/TrEMBL;Acc:B7E4J4]
OS05G0390300	MBNF4RBT	MBNF3RGT	29.3633	127.65	78.5065	-1.50782	Down	Yes	-
OS05G0391200	MBNF4RBT	MBNF3RGT	191.435	830.842	511.138	-1.85367	Down	Yes	Os05g0391200 protein; Putative uncharacterized protein OJ1764_D01.2 [Source:UniProtKB/TrEMBL;Acc:Q60ES9]
OS05G0401500	MBNF4RBT	MBNF3RGT	216.938	549.176	383.057	-1.17687	Down	Yes	-
OS05G0406100	MBNF4RBT	MBNF3RGT	82.3475	256.778	169.563	-1.29265	Down	Yes	Os05g0406100 protein [Source:UniProtKB/TrEMBL;Acc:Q0DI97]
OS05G0427400	MBNF4RBT	MBNF3RGT	1098.86	2528.85	1813.85	-1.10347	Down	Yes	Phenylalanine ammonia-lyase [Source:UniProtKB/TrEMBL;Acc:Q75HQ7]
OS05G0457800	MBNF4RBT	MBNF3RGT	204.59	566.635	385.612	-1.2698	Down	Yes	Os05g0457800 protein [Source:UniProtKB/TrEMBL;Acc:Q0DHL8]
OS05G0470000	MBNF4RBT	MBNF3RGT	425.318	1102.41	763.865	-1.24937	Down	Yes	Putative uncharacterized protein [Source:UniProtKB/TrEMBL;Acc:B9FKP6]
OS05G0493800	MBNF4RBT	MBNF3RGT	189.508	620.099	404.803	-1.52614	Down	Yes	Os05g0493800 protein; Putative nodulin MtN21 protein [Source:UniProtKB/TrEMBL;Acc:Q6F326]
OS05G0499400	MBNF4RBT	MBNF3RGT	70.2525	330.107	200.18	-1.66758	Down	Yes	Class III peroxidase 75; Os05g0499400 protein; Putative peroxidase; cDNA clone:001-028-G10, full insert sequence; cDNA clone:J013170E20, full insert sequence [Source:UniProtKB/TrEMBL;Acc:Q6AUW9]
OS05G0501300	MBNF4RBT	MBNF3RGT	62.5578	280.393	171.475	-1.78323	Down	Yes	'putative 1,4-benzoquinone reductase'; Os05g0501300 protein; cDNA clone:006-208-C11, full insert sequence [Source:UniProtKB/TrEMBL;Acc:Q60EJ3]
OS05G0503500	MBNF4RBT	MBNF3RGT	197.653	590.224	393.938	-1.30447	Down	Yes	-
OS05G0503650	MBNF4RBT	MBNF3RGT	86.8914	283.605	185.248	-1.35233	Down	Yes	-
OS05G0510600	MBNF4RBT	MBNF3RGT	47.7244	153.611	100.668	-1.27279	Down	Yes	Os05g0510600 protein; Putative tyrosine/DOPA decarboxylase [Source:UniProtKB/TrEMBL;Acc:Q6L540]
OS05G0515600	MBNF4RBT	MBNF3RGT	55.3168	297.989	176.653	-1.71586	Down	Yes	Os05g0515600 protein; Putative o-methyltransferase ZRP4 [Source:UniProtKB/TrEMBL;Acc:Q75IK0]
OS05G0543600	MBNF4RBT	MBNF3RGT	72.0514	375.043	223.547	-1.59139	Down	Yes	Myb-related protein [Source:UniProtKB/TrEMBL;Acc:J9PDC7]
OS05G0556400	MBNF4RBT	MBNF3RGT	108.224	368.524	238.374	-1.45241	Down	Yes	Os05g0556400 protein; Putative uncharacterized protein OJ1214_E03.7; cDNA clone:001-020-D11, full insert sequence [Source:UniProtKB/TrEMBL;Acc:Q6I612]
OS05G0563600	MBNF4RBT	MBNF3RGT	648.988	2066.56	1357.77	-1.46401	Down	Yes	Os05g0563600 protein; Putative uncharacterized protein OSJNBb0053D02.8; cDNA clone:J023144L21, full insert sequence [Source:UniProtKB/TrEMBL;Acc:Q6AUG3]
OS05G0566400	MBNF4RBT	MBNF3RGT	2281.29	5033.48	3657.38	-1.05864	Down	Yes	Mitogen-activated protein kinase 7 [Source:UniProtKB/Swiss-Prot;Acc:Q67C40]
OS05G0568800	MBNF4RBT	MBNF3RGT	49.3509	257.382	153.366	-1.84579	Down	Yes	Os05g0568800 protein; Putative uncharacterized protein OJ1781_H11.22; Putative uncharacterized protein OSJNBa0040E06.4 [Source:UniProtKB/TrEMBL;Acc:Q6AUN6]
OS05G0573200	MBNF4RBT	MBNF3RGT	5.84132	60.1339	32.9876	-1.65761	Down	Yes	Isocitrate dehydrogenase [NADP] [Source:UniProtKB/TrEMBL;Acc:Q65XK3]
OS05G0574100	MBNF4RBT	MBNF3RGT	19.4317	88.0633	53.7475	-1.46453	Down	Yes	Phospholipase A1-II 7 [Source:UniProtKB/Swiss-Prot;Acc:Q6F357]
OS05G0582100	MBNF4RBT	MBNF3RGT	419.735	1206.49	813.114	-1.34234	Down	Yes	Putative uncharacterized protein OJ1651_G11.8 [Source:UniProtKB/TrEMBL;Acc:Q6L5D7]
OS05G0586200	MBNF4RBT	MBNF3RGT	680.505	1514.47	1097.49	-1.00776	Down	Yes	Probable indole-3-acetic acid-amido synthetase GH3.5 [Source:UniProtKB/Swiss-Prot;Acc:Q6I581]
OS05G0586400	MBNF4RBT	MBNF3RGT	305.222	873.723	589.472	-1.30539	Down	Yes	Os05g0586400 protein; Putative uncharacterized protein OJ1007_H05.1 [Source:UniProtKB/TrEMBL;Acc:Q6L5C9]
OS06G0109500	MBNF4RBT	MBNF3RGT	64.3089	259.099	161.704	-1.58832	Down	Yes	Putative uncharacterized protein [Source:UniProtKB/TrEMBL;Acc:A3B7M9]
OS06G0112100	MBNF4RBT	MBNF3RGT	626.485	1935.59	1281.04	-1.3081	Down	Yes	Os06g0112100 protein; Putative vegetative storage protein win4.5; cDNA clone:006-205-D08, full insert sequence; cDNA clone:006-304-H03, full insert sequence; cDNA clone:006-309-D05, full insert sequence [Source:UniProtKB/TrEMBL;Acc:Q5VRZ8]
OS06G0126500	MBNF4RBT	MBNF3RGT	505.719	1448.18	976.948	-1.3496	Down	Yes	Os06g0126500 protein [Source:UniProtKB/TrEMBL;Acc:Q0DF00]
OS06G0131700	MBNF4RBT	MBNF3RGT	193.828	821.26	507.544	-1.57357	Down	Yes	Os06g0131700 protein [Source:UniProtKB/TrEMBL;Acc:Q0DEW2]
OS06G0140900	MBNF4RBT	MBNF3RGT	317.764	840.93	579.347	-1.15134	Down	Yes	Os06g0140900 protein; Putative uncharacterized protein P0535G04.1 [Source:UniProtKB/TrEMBL;Acc:Q9SNS3]
OS06G0155500	MBNF4RBT	MBNF3RGT	97.5834	291.133	194.358	-1.23212	Down	Yes	Os06g0155500 protein; Putative elicitor inducible gene product EIG-I24 [Source:UniProtKB/TrEMBL;Acc:Q5VMB4]
OS06G0163300	MBNF4RBT	MBNF3RGT	757.877	1905.36	1331.62	-1.2175	Down	Yes	Os06g0163300 protein; Putative uncharacterized protein P0681F10.43; cDNA clone:001-008-A10, full insert sequence; cDNA clone:001-206-H07, full insert sequence; cDNA clone:J033070N04, full insert sequence [Source:UniProtKB/TrEMBL;Acc:Q5WA73]
OS06G0165800	MBNF4RBT	MBNF3RGT	292.06	739.795	515.928	-1.15513	Down	Yes	Caffeoyl-CoA O-methyltransferase; Os06g0165800 protein; Putative caffeoyl-CoA O-methyltransferase [Source:UniProtKB/TrEMBL;Acc:Q9XJ19]
OS06G0178900	MBNF4RBT	MBNF3RGT	403.777	1263.41	833.592	-1.48091	Down	Yes	Os06g0178900 protein; Putative inorganic pyrophosphatase; cDNA clone:J013091F19, full insert sequence [Source:UniProtKB/TrEMBL;Acc:Q8H616]
OS06G0185500	MBNF4RBT	MBNF3RGT	2.48928	56.6838	29.5865	-2.00697	Down	Yes	Os06g0185500 protein; Putative hydroxycinnamoyl transferase [Source:UniProtKB/TrEMBL;Acc:Q5SMM6]
OS06G0186400	MBNF4RBT	MBNF3RGT	416.457	1126.06	771.259	-1.2991	Down	Yes	Os06g0186400 protein; Putative serine carboxylase II-2; cDNA clone:J013098N22, full insert sequence [Source:UniProtKB/TrEMBL;Acc:Q5SMV5]
OS06G0203600	MBNF4RBT	MBNF3RGT	1546.98	3498.12	2522.55	-1.0748	Down	Yes	Os06g0203600 protein; Putative uncharacterized protein OSJNBa0016O19.34; cDNA clone:J023143N19, full insert sequence [Source:UniProtKB/TrEMBL;Acc:Q69SP9]
OS06G0214800	MBNF4RBT	MBNF3RGT	414.06	942.824	678.442	-1.05618	Down	Yes	Os06g0214800 protein; Putative PrMC3; cDNA clone:006-204-G08, full insert sequence; cDNA clone:006-303-C01, full insert sequence; cDNA clone:J023047F19, full insert sequence [Source:UniProtKB/TrEMBL;Acc:Q69Y18]
OS06G0215600	MBNF4RBT	MBNF3RGT	212.093	556.938	384.516	-1.21808	Down	Yes	Putative 12-oxophytodienoate reductase 5 [Source:UniProtKB/Swiss-Prot;Acc:Q69TI0]
OS06G0223700	MBNF4RBT	MBNF3RGT	37.5149	175.563	106.539	-1.75379	Down	Yes	Os06g0223700 protein; Putative uncharacterized protein P0638H11.19; cDNA clone:J023045L17, full insert sequence [Source:UniProtKB/TrEMBL;Acc:Q67UI7]
OS06G0223800	MBNF4RBT	MBNF3RGT	1909.68	4856.66	3383.17	-1.23972	Down	Yes	C2 domain-containing protein-like; Os06g0223800 protein [Source:UniProtKB/TrEMBL;Acc:Q67UI5]
OS06G0229400	MBNF4RBT	MBNF3RGT	57.1734	231.471	144.322	-1.4934	Down	Yes	-
OS06G0231600	MBNF4RBT	MBNF3RGT	68.6548	207.191	137.923	-1.30316	Down	Yes	Putative uncharacterized protein [Source:UniProtKB/TrEMBL;Acc:B9FSC2]
OS06G0233800	MBNF4RBT	MBNF3RGT	56.742	154.904	105.823	-1.14729	Down	Yes	Os06g0233800 protein [Source:UniProtKB/TrEMBL;Acc:Q0DDC5]
OS06G0234200	MBNF4RBT	MBNF3RGT	156.233	516.567	336.4	-1.29413	Down	Yes	Rac-like GTP-binding protein 4 [Source:UniProtKB/Swiss-Prot;Acc:Q67VP4]
OS06G0234600	MBNF4RBT	MBNF3RGT	30.8875	117.133	74.0101	-1.39986	Down	Yes	Leaf senescence protein-like; Os06g0234600 protein [Source:UniProtKB/TrEMBL;Acc:Q67V99]
OS06G0274800	MBNF4RBT	MBNF3RGT	249.58	696.242	472.911	-1.24631	Down	Yes	Class III peroxidase 77; Os06g0274800 protein; Putative Peroxidase 49; cDNA clone:001-006-E04, full insert sequence [Source:UniProtKB/TrEMBL;Acc:Q9FP11]
OS06G0284200	MBNF4RBT	MBNF3RGT	257.827	790.676	524.251	-1.3942	Down	Yes	Os06g0284200 protein; Putative auxin-independent growth promoter; cDNA clone:J023061C04, full insert sequence [Source:UniProtKB/TrEMBL;Acc:Q5VNG4]
OS06G0495800	MBNF4RBT	MBNF3RGT	64.7403	301.937	183.338	-1.57154	Down	Yes	Os06g0495800 protein [Source:UniProtKB/TrEMBL;Acc:Q0DC17]
OS06G0509900	MBNF4RBT	MBNF3RGT	10.2351	129.703	69.9691	-2.26216	Down	Yes	Putative thionin Osthi1 [Source:UniProtKB/TrEMBL;Acc:Q5Z4W6]
OS06G0521500	MBNF4RBT	MBNF3RGT	428.305	1218.77	823.538	-1.34709	Down	Yes	Class III peroxidase 83; Os06g0521500 protein; Putative peroxidase; cDNA clone:006-208-C10, full insert sequence; cDNA clone:J023143E11, full insert sequence [Source:UniProtKB/TrEMBL;Acc:Q5Z9B2]
OS06G0521900	MBNF4RBT	MBNF3RGT	37.9974	195.081	116.539	-1.83929	Down	Yes	-
OS06G0522300	MBNF4RBT	MBNF3RGT	237.657	686.102	461.88	-1.29472	Down	Yes	Class III peroxidase 81; Os06g0522300 protein; Putative bacterial-induced peroxidase [Source:UniProtKB/TrEMBL;Acc:Q654F1]
OS06G0554300	MBNF4RBT	MBNF3RGT	89.9366	311.964	200.95	-1.26188	Down	Yes	Dentin sialophosphoprotein-like; Os06g0554300 protein; cDNA clone:J023042K04, full insert sequence [Source:UniProtKB/TrEMBL;Acc:Q5Z9C3]
OS06G0554800	MBNF4RBT	MBNF3RGT	1083.35	3175.2	2129.27	-1.42649	Down	Yes	Pleiotropic drug resistance protein 12 [Source:UniProtKB/Swiss-Prot;Acc:Q5Z9S8]
OS06G0584400	MBNF4RBT	MBNF3RGT	69.115	479.195	274.155	-2.22699	Down	Yes	-
OS06G0589500	MBNF4RBT	MBNF3RGT	263.921	902.128	583.024	-1.49442	Down	Yes	Os06g0589500 protein; Putative uncharacterized protein P0633E08.7; cDNA clone:J033030G15, full insert sequence [Source:UniProtKB/TrEMBL;Acc:Q69X98]
OS06G0634500	MBNF4RBT	MBNF3RGT	334.1	857.837	595.969	-1.16746	Down	Yes	Os06g0634500 protein [Source:UniProtKB/TrEMBL;Acc:C7J493]
OS06G0656500	MBNF4RBT	MBNF3RGT	537.022	1544.81	1040.92	-1.25178	Down	Yes	Probable 4-coumarate--CoA ligase 4 [Source:UniProtKB/Swiss-Prot;Acc:Q67W82]
OS06G0680500	MBNF4RBT	MBNF3RGT	99.9704	261.793	180.882	-1.15204	Down	Yes	Glutamate receptor [Source:UniProtKB/TrEMBL;Acc:Q0DA37]
OS06G0681600	MBNF4RBT	MBNF3RGT	392.459	1587.5	989.981	-1.66748	Down	Yes	Os06g0681600 protein; Putative peroxidase; cDNA clone:001-206-A02, full insert sequence; cDNA clone:006-302-A05, full insert sequence [Source:UniProtKB/TrEMBL;Acc:Q653X4]
OS06G0683700	MBNF4RBT	MBNF3RGT	860.215	1897.88	1379.05	-1.0096	Down	Yes	Os06g0683600 protein; Putative uncharacterized protein P0009H10.12; cDNA clone:J033133F14, full insert sequence [Source:UniProtKB/TrEMBL;Acc:Q655G5]
OS06G0696600	MBNF4RBT	MBNF3RGT	443.073	1333	888.036	-1.34972	Down	Yes	Os06g0696600 protein; Putative xyloglucan endotransglycosylase; cDNA clone:001-205-B05, full insert sequence [Source:UniProtKB/TrEMBL;Acc:Q5Z6H0]
OS06G0710700	MBNF4RBT	MBNF3RGT	124.866	342.765	233.816	-1.2324	Down	Yes	Os06g0710700 protein; Putative benzoyl coenzyme A, benzyl alcohol benzoyl transferase [Source:UniProtKB/TrEMBL;Acc:Q5Z9G3]
OS06G0729400	MBNF4RBT	MBNF3RGT	24.9406	109.735	67.3379	-1.42012	Down	Yes	Os06g0729400 protein; Putative uncharacterized protein OSJNBa0069C14.13; cDNA clone:001-029-A05, full insert sequence [Source:UniProtKB/TrEMBL;Acc:Q5Z5B0]
OS07G0109400	MBNF4RBT	MBNF3RGT	85.3671	204.754	145.061	-1.03827	Down	Yes	Os07g0109400 protein; Putative uncharacterized protein OJ1567_G09.117; Putative uncharacterized protein P0585H11.132 [Source:UniProtKB/TrEMBL;Acc:Q7XIU5]
OS07G0142200	MBNF4RBT	MBNF3RGT	219.577	841.052	530.315	-1.63212	Down	Yes	Os07g0142200 protein; Proline-rich protein-like; cDNA clone:002-152-F01, full insert sequence [Source:UniProtKB/TrEMBL;Acc:Q8H4K4]
OS07G0142300	MBNF4RBT	MBNF3RGT	120.674	366.67	243.672	-1.39193	Down	Yes	Early nodulin 75-like protein; Os07g0142300 protein [Source:UniProtKB/TrEMBL;Acc:Q7F168]
OS07G0142500	MBNF4RBT	MBNF3RGT	181.404	721.104	451.254	-1.63908	Down	Yes	Early nodulin 75-like protein; Os07g0142500 protein [Source:UniProtKB/TrEMBL;Acc:Q8H4K2]
OS07G0142600	MBNF4RBT	MBNF3RGT	24.3591	152.274	88.3168	-1.99141	Down	Yes	Os07g0142600 protein; cDNA clone:001-107-H06, full insert sequence [Source:UniProtKB/TrEMBL;Acc:Q0D8N7]
OS07G0153000	MBNF4RBT	MBNF3RGT	64.2066	306.607	185.407	-1.76973	Down	Yes	-
OS07G0154100	MBNF4RBT	MBNF3RGT	29.082	187.598	108.34	-1.9923	Down	Yes	9-cis-epoxycarotenoid dioxygenase 4; Putative viviparous-14 protein; cDNA clone:002-173-D12, full insert sequence [Source:UniProtKB/TrEMBL;Acc:Q69NX5]
OS07G0160600	MBNF4RBT	MBNF3RGT	454.825	1727.95	1091.39	-1.55248	Down	Yes	GPI-anchored protein-like; Os07g0160600 protein; cDNA clone:J013000B24, full insert sequence; cDNA clone:J013001I08, full insert sequence [Source:UniProtKB/TrEMBL;Acc:Q7XIM4]
OS07G0170000	MBNF4RBT	MBNF3RGT	37.4893	118.217	77.8534	-1.21679	Down	Yes	Os07g0170000 protein; Putative short-chain dehydrogenase/reductase [Source:UniProtKB/TrEMBL;Acc:Q69LD5]
OS07G0170016	MBNF4RBT	MBNF3RGT	85.7985	236.435	161.117	-1.18135	Down	Yes	-
OS07G0174400	MBNF4RBT	MBNF3RGT	128.158	535.208	331.683	-1.59584	Down	Yes	Os07g0174400 protein [Source:UniProtKB/TrEMBL;Acc:C7J4T1]
OS07G0174900	MBNF4RBT	MBNF3RGT	97.8869	995.835	546.861	-2.40914	Down	Yes	Os07g0174900 protein; Protease inhibitor-like protein [Source:UniProtKB/TrEMBL;Acc:Q8H574]
OS07G0175500	MBNF4RBT	MBNF3RGT	103.242	528.976	316.109	-1.67137	Down	Yes	Os07g0175500 protein [Source:UniProtKB/TrEMBL;Acc:Q0D895]
OS07G0175600	MBNF4RBT	MBNF3RGT	536.46	1538.04	1037.25	-1.37882	Down	Yes	Os07g0175600 protein; Protease inhibitor-like protein; cDNA clone:001-121-C08, full insert sequence; cDNA clone:J033042C03, full insert sequence [Source:UniProtKB/TrEMBL;Acc:Q8H567]
OS07G0204400	MBNF4RBT	MBNF3RGT	111.401	572.004	341.702	-1.77259	Down	Yes	Os07g0204400 protein; Putative uncharacterized protein P0431A02.27 [Source:UniProtKB/TrEMBL;Acc:Q7XB63]
OS07G0208500	MBNF4RBT	MBNF3RGT	1041.05	3047.52	2044.29	-1.42273	Down	Yes	Probable cellulose synthase A catalytic subunit 8 [UDP-forming] [Source:UniProtKB/Swiss-Prot;Acc:Q84ZN6]
OS07G0252400	MBNF4RBT	MBNF3RGT	3011.19	7987.53	5499.36	-1.28464	Down	Yes	Probable cellulose synthase A catalytic subunit 6 [UDP-forming] [Source:UniProtKB/Swiss-Prot;Acc:Q6YVM4]
OS07G0424400	MBNF4RBT	MBNF3RGT	3174.82	7544.28	5359.55	-1.13609	Down	Yes	Probable cellulose synthase A catalytic subunit 3 [UDP-forming] [Source:UniProtKB/Swiss-Prot;Acc:Q69V23]
OS07G0445600	MBNF4RBT	MBNF3RGT	1158.8	3135.07	2146.93	-1.2809	Down	Yes	COP1-interacting protein 7 (CIP7)-like protein; Os07g0445600 protein [Source:UniProtKB/TrEMBL;Acc:Q7XI09]
OS07G0448400	MBNF4RBT	MBNF3RGT	90.4001	243.655	167.028	-1.13636	Down	Yes	Os07g0448400 protein [Source:UniProtKB/TrEMBL;Acc:Q0D6R5]
OS07G0462200	MBNF4RBT	MBNF3RGT	228.921	793.005	510.963	-1.56193	Down	Yes	Os07g0462200 protein; Putative uncharacterized protein P0038F09.45; cDNA clone:006-211-F08, full insert sequence [Source:UniProtKB/TrEMBL;Acc:Q6Z3C2]
OS07G0524000	MBNF4RBT	MBNF3RGT	225.07	626.575	425.823	-1.2228	Down	Yes	Os07g0524000 protein; Putative uncharacterized protein OJ1372_D12.156; Putative uncharacterized protein OSJNBb0052O11.106 [Source:UniProtKB/TrEMBL;Acc:Q7XIP9]
OS07G0524200	MBNF4RBT	MBNF3RGT	4.95299	38.8168	21.8849	-1.40764	Down	Yes	Os07g0524200 protein; Putative uncharacterized protein OSJNBb0052O11.109; Putative uncharacterized protein P0678G09.1; cDNA clone:002-141-D05, full insert sequence [Source:UniProtKB/TrEMBL;Acc:Q69SA8]
OS07G0553450	MBNF4RBT	MBNF3RGT	11.4302	162.052	86.7409	-1.81577	Down	Yes	-
OS07G0557100	MBNF4RBT	MBNF3RGT	1210.39	2919.44	2064.92	-1.09393	Down	Yes	Os07g0557100 protein; Putative equilibrative nucleoside transporter ENT8 splice variant; cDNA clone:001-016-H11, full insert sequence; cDNA clone:J033081M13, full insert sequence [Source:UniProtKB/TrEMBL;Acc:Q69S29]
OS07G0561300	MBNF4RBT	MBNF3RGT	612.014	1382.63	997.321	-1.02592	Down	Yes	Os07g0561300 protein; Putative uncharacterized protein P0406F06.10; Putative uncharacterized protein P0567H04.44; cDNA clone:J023149I22, full insert sequence [Source:UniProtKB/TrEMBL;Acc:Q6ZF52]
OS07G0572400	MBNF4RBT	MBNF3RGT	15.824	81.1867	48.5053	-1.55419	Down	Yes	Os07g0572400 protein; Putative uncharacterized protein OJ1121_A05.25; Putative uncharacterized protein OJ1699_E05.1 [Source:UniProtKB/TrEMBL;Acc:Q6ZL32]
OS07G0574800	MBNF4RBT	MBNF3RGT	1138.95	2737.65	1938.3	-1.11211	Down	Yes	Tubulin alpha-1 chain [Source:UniProtKB/Swiss-Prot;Acc:P28752]
OS07G0578333	MBNF4RBT	MBNF3RGT	218.094	567.9	392.997	-1.12639	Down	Yes	Os07g0578333 protein [Source:UniProtKB/TrEMBL;Acc:C7J553]
OS07G0590700	MBNF4RBT	MBNF3RGT	725.973	1864.72	1295.35	-1.17572	Down	Yes	-
OS07G0618400	MBNF4RBT	MBNF3RGT	43.6119	163.659	103.635	-1.44275	Down	Yes	Os07g0618400 protein [Source:UniProtKB/TrEMBL;Acc:Q0D4M3]
OS07G0619100	MBNF4RBT	MBNF3RGT	157.63	373.43	265.53	-1.06274	Down	Yes	Myosin heavy chain-like; Os07g0619100 protein [Source:UniProtKB/TrEMBL;Acc:Q8LHQ6]
OS07G0624700	MBNF4RBT	MBNF3RGT	1455.52	3182.44	2318.98	-1.03904	Down	Yes	Os07g0624700 protein; UMP/CMP kinase a [Source:UniProtKB/TrEMBL;Acc:Q7XI40]
OS07G0637400	MBNF4RBT	MBNF3RGT	507.694	1138.76	823.226	-1.05763	Down	Yes	Os07g0637400 protein; Vesicle soluble NSF attachment protein receptor-like protein; cDNA clone:J013108F08, full insert sequence [Source:UniProtKB/TrEMBL;Acc:Q8H5R6]
OS07G0643800	MBNF4RBT	MBNF3RGT	7.87365	138.686	73.2797	-2.73098	Down	Yes	Os07g0643800 protein [Source:UniProtKB/TrEMBL;Acc:Q0D465]
OS07G0645000	MBNF4RBT	MBNF3RGT	90.4991	313.391	201.945	-1.46468	Down	Yes	Os07g0645000 protein; Putative uncharacterized protein OJ1458_B07.124; cDNA, clone: J075182P04, full insert sequence [Source:UniProtKB/TrEMBL;Acc:Q8LI99]
OS07G0650600	MBNF4RBT	MBNF3RGT	218.075	571.156	394.615	-1.10966	Down	Yes	BLE2 protein; Os07g0650600 protein; cDNA clone:J013001L03, full insert sequence [Source:UniProtKB/TrEMBL;Acc:Q8H493]
OS07G0663000	MBNF4RBT	MBNF3RGT	51.1564	139.778	95.4674	-1.1303	Down	Yes	Os07g0663000 protein; Putative uncharacterized protein OJ1343_D04.101; Putative uncharacterized protein P0453E03.121 [Source:UniProtKB/TrEMBL;Acc:Q8LIE2]
OS07G0668300	MBNF4RBT	MBNF3RGT	186.312	546.614	366.463	-1.36007	Down	Yes	Os07g0668300 protein; cDNA clone:006-207-G04, full insert sequence [Source:UniProtKB/TrEMBL;Acc:Q0D3T0]
OS07G0671100	MBNF4RBT	MBNF3RGT	201.641	544.407	373.024	-1.20205	Down	Yes	Putative uncharacterized protein [Source:UniProtKB/TrEMBL;Acc:B9FUT4]
OS07G0677300	MBNF4RBT	MBNF3RGT	159.183	536.509	347.846	-1.49374	Down	Yes	Peroxidase 2 [Source:UniProtKB/Swiss-Prot;Acc:Q0D3N0]
OS07G0687000	MBNF4RBT	MBNF3RGT	58.3941	197.692	128.043	-1.43316	Down	Yes	CBL-interacting protein kinase 3 [Source:UniProtKB/Swiss-Prot;Acc:Q8LIG4]
OS08G0138200	MBNF4RBT	MBNF3RGT	38.4799	141.67	90.0751	-1.32776	Down	Yes	Os08g0138200 protein; Putative blue copper binding protein [Source:UniProtKB/TrEMBL;Acc:Q6ZJV9]
OS08G0139200	MBNF4RBT	MBNF3RGT	38.0262	172.57	105.298	-1.58585	Down	Yes	Os08g0139200 protein; Putative quinone-oxidoreductase QR2; cDNA clone:J023054M12, full insert sequence [Source:UniProtKB/TrEMBL;Acc:Q6ZKI0]
OS08G0141400	MBNF4RBT	MBNF3RGT	204.894	744.679	474.787	-1.44407	Down	Yes	Putative NADH dehydrogenase; cDNA clone:J023142K02, full insert sequence [Source:UniProtKB/TrEMBL;Acc:Q6YZ09]
OS08G0152000	MBNF4RBT	MBNF3RGT	26.0624	133.989	80.0259	-1.5809	Down	Yes	Aquaporin NIP3-2 [Source:UniProtKB/Swiss-Prot;Acc:Q7EYH7]
OS08G0157500	MBNF4RBT	MBNF3RGT	2200.37	7071.44	4635.91	-1.54417	Down	Yes	Flavone 3'-O-methyltransferase 1 [Source:UniProtKB/Swiss-Prot;Acc:Q6ZD89]
OS08G0157700	MBNF4RBT	MBNF3RGT	211.604	478.877	345.241	-1.02941	Down	Yes	Putative B3 domain-containing protein Os08g0157700 [Source:UniProtKB/Swiss-Prot;Acc:Q7EZD5]
OS08G0160500	MBNF4RBT	MBNF3RGT	581.756	1479.79	1030.77	-1.22613	Down	Yes	Probable mixed-linked glucan synthase 6 [Source:UniProtKB/Swiss-Prot;Acc:Q84UP7]
OS08G0173600	MBNF4RBT	MBNF3RGT	25.3242	88.4734	56.8988	-1.26383	Down	Yes	Os08g0173600 protein [Source:UniProtKB/TrEMBL;Acc:Q0J7P8]
OS08G0230200	MBNF4RBT	MBNF3RGT	260.853	825.516	543.184	-1.40679	Down	Yes	Os08g0230200 protein; Putative uncharacterized protein OSJNBa0038P10.32; Putative uncharacterized protein P0461A06.1; cDNA clone:J023026D01, full insert sequence [Source:UniProtKB/TrEMBL;Acc:Q6Z1R9]
OS08G0239300	MBNF4RBT	MBNF3RGT	526.017	1569.96	1047.99	-1.40361	Down	Yes	Os08g0239300 protein; cDNA clone:006-203-B07, full insert sequence [Source:UniProtKB/TrEMBL;Acc:Q0J722]
OS08G0243500	MBNF4RBT	MBNF3RGT	2463.18	6164.59	4313.88	-1.22858	Down	Yes	Os08g0243500 protein [Source:UniProtKB/TrEMBL;Acc:Q0J705]
OS08G0269500	MBNF4RBT	MBNF3RGT	206.527	583.012	394.769	-1.27249	Down	Yes	Os08g0269500 protein; cDNA clone:001-106-E12, full insert sequence [Source:UniProtKB/TrEMBL;Acc:Q0J6T8]
OS08G0277200	MBNF4RBT	MBNF3RGT	19.7097	130.492	75.1007	-1.89978	Down	Yes	Os08g0277200 protein; Putative cinnamoyl-CoA reductase; cDNA clone:002-103-D08, full insert sequence [Source:UniProtKB/TrEMBL;Acc:Q6Z1M5]
OS08G0335600	MBNF4RBT	MBNF3RGT	371.283	876.136	623.71	-1.07995	Down	Yes	Auxin-induced protein-like; Os08g0335600 protein; cDNA clone:001-206-G07, full insert sequence [Source:UniProtKB/TrEMBL;Acc:Q6YUI4]
OS08G0347000	MBNF4RBT	MBNF3RGT	40.918	261.376	151.147	-1.94636	Down	Yes	-
OS08G0348300	MBNF4RBT	MBNF3RGT	27.7623	175.579	101.671	-2.07052	Down	Yes	-
OS08G0352100	MBNF4RBT	MBNF3RGT	21.5119	297.08	159.296	-2.80873	Down	Yes	Os08g0352100 protein; Putative uncharacterized protein P0475C12.35 [Source:UniProtKB/TrEMBL;Acc:Q6ZDT2]
OS08G0369800	MBNF4RBT	MBNF3RGT	79.9382	226.442	153.19	-1.17119	Down	Yes	Putative Lignostilbene-alpha,beta-dioxygenase and related enzymes [Source:UniProtKB/TrEMBL;Acc:Q6Z251]
OS08G0373000	MBNF4RBT	MBNF3RGT	76.6084	225.026	150.817	-1.27085	Down	Yes	Putative disease resistance protein RPM1 [Source:UniProtKB/TrEMBL;Acc:Q6ZD17]
OS08G0374600	MBNF4RBT	MBNF3RGT	120.495	454.181	287.338	-1.65129	Down	Yes	-
OS08G0376500	MBNF4RBT	MBNF3RGT	44.2445	161.667	102.956	-1.43113	Down	Yes	-
OS08G0402001	MBNF4RBT	MBNF3RGT	48.5393	201.429	124.984	-1.4674	Down	Yes	Putative uncharacterized protein [Source:UniProtKB/TrEMBL;Acc:A3BSX3]
OS08G0434632	MBNF4RBT	MBNF3RGT	100.025	371.396	235.71	-1.52998	Down	Yes	-
OS08G0441500	MBNF4RBT	MBNF3RGT	440.874	1670.58	1055.73	-1.74217	Down	Yes	Os08g0441500 protein; Putative cinnamoyl-CoA reductase; cDNA clone:001-203-A12, full insert sequence; cDNA clone:001-204-A12, full insert sequence; cDNA clone:J023143B20, full insert sequence [Source:UniProtKB/TrEMBL;Acc:Q6Z9E7]
OS08G0448000	MBNF4RBT	MBNF3RGT	891.075	2250.36	1570.72	-1.20936	Down	Yes	Probable 4-coumarate--CoA ligase 5 [Source:UniProtKB/Swiss-Prot;Acc:Q6ZAC1]
OS08G0452500	MBNF4RBT	MBNF3RGT	68.7059	187.665	128.185	-1.18454	Down	Yes	Auxin-induced protein-related-like protein; Os08g0452500 protein; cDNA clone:002-114-F10, full insert sequence; cDNA clone:J033093K08, full insert sequence [Source:UniProtKB/TrEMBL;Acc:Q6ZKQ7]
OS08G0453733	MBNF4RBT	MBNF3RGT	291.92	785.442	538.681	-1.17072	Down	Yes	-
OS08G0468100	MBNF4RBT	MBNF3RGT	70.7638	489.513	280.138	-1.91224	Down	Yes	Nitrate reductase [NADH] 1 [Source:UniProtKB/Swiss-Prot;Acc:P16081]
OS08G0489300	MBNF4RBT	MBNF3RGT	544.637	1622.65	1083.64	-1.37419	Down	Yes	cDNA clone:J013026F15, full insert sequence; cDNA clone:J013123P04, full insert sequence [Source:UniProtKB/TrEMBL;Acc:B7EB28]
OS08G0490600	MBNF4RBT	MBNF3RGT	166.97	436.355	301.662	-1.14223	Down	Yes	Os08g0490600 protein [Source:UniProtKB/TrEMBL;Acc:Q0J4T9]
OS08G0495500	MBNF4RBT	MBNF3RGT	388.816	1015.72	702.267	-1.16354	Down	Yes	Os08g0495500 protein; POZ domain protein family-like; cDNA clone:J023093I21, full insert sequence [Source:UniProtKB/TrEMBL;Acc:Q6Z5C8]
OS08G0498100	MBNF4RBT	MBNF3RGT	3073.18	6690.9	4882.04	-1.01452	Down	Yes	Tricin synthase 1 [Source:UniProtKB/Swiss-Prot;Acc:Q9XGP7]
OS08G0505200	MBNF4RBT	MBNF3RGT	383.728	863.169	623.449	-1.00114	Down	Yes	Os08g0505200 protein; Putative uncharacterized protein OJ1134_H03.19; Putative uncharacterized protein OSJNBa0025J22.9 [Source:UniProtKB/TrEMBL;Acc:Q6Z3T4]
OS08G0515700	MBNF4RBT	MBNF3RGT	243.847	763.977	503.912	-1.41307	Down	Yes	Os08g0515700 protein; Ternary complex factor-like [Source:UniProtKB/TrEMBL;Acc:Q7EZ88]
OS08G0522500	MBNF4RBT	MBNF3RGT	880.542	1959.66	1420.1	-1.05282	Down	Yes	Os08g0522500 protein; Putative chitinase; cDNA clone:001-038-A09, full insert sequence; cDNA clone:001-208-E01, full insert sequence; cDNA clone:006-306-D01, full insert sequence; cDNA clone:J033108M05, full insert sequence [Source:UniProtKB/TrEMBL;Acc:Q84QQ7]
OS08G0531100	MBNF4RBT	MBNF3RGT	94.1324	518.028	306.08	-2.02398	Down	Yes	Os08g0531100 protein; Putative microtubule-associated protein; cDNA clone:J013119G06, full insert sequence [Source:UniProtKB/TrEMBL;Acc:Q6ZJ66]
OS08G0546100	MBNF4RBT	MBNF3RGT	359.401	1259.02	809.212	-1.60998	Down	Yes	Putative BAG domain containing protein [Source:UniProtKB/TrEMBL;Acc:Q6ZFW2]
OS08G0546900	MBNF4RBT	MBNF3RGT	40.8669	157.484	99.1754	-1.46574	Down	Yes	Os08g0546900 protein [Source:UniProtKB/TrEMBL;Acc:Q0J3X7]
OS08G0560300	MBNF4RBT	MBNF3RGT	52.7797	146.21	99.4949	-1.13904	Down	Yes	Os08g0560300 protein [Source:UniProtKB/TrEMBL;Acc:Q0J3P4]
OS09G0114500	MBNF4RBT	MBNF3RGT	637.759	1603.29	1120.52	-1.2185	Down	Yes	Os09g0114500 protein; Putative KIF4 [Source:UniProtKB/TrEMBL;Acc:Q6YUL8]
OS09G0248100	MBNF4RBT	MBNF3RGT	285.554	791.27	538.412	-1.23391	Down	Yes	Os09g0248100 protein; Putative endosperm specific protein SC3; cDNA clone:006-304-G08, full insert sequence; cDNA clone:J013151B22, full insert sequence [Source:UniProtKB/TrEMBL;Acc:Q6K489]
OS09G0274900	MBNF4RBT	MBNF3RGT	615.765	1489.47	1052.62	-1.16744	Down	Yes	Os09g0274900 protein; Putative uncharacterized protein OJ1031_C12.40; Putative uncharacterized protein OSJNBb0012I09.7 [Source:UniProtKB/TrEMBL;Acc:Q6H4D3]
OS09G0307300	MBNF4RBT	MBNF3RGT	136.213	767.962	452.088	-2.12764	Down	Yes	Os09g0307300 protein; cDNA clone:J013060B12, full insert sequence [Source:UniProtKB/TrEMBL;Acc:Q0J2S5]
OS09G0323000	MBNF4RBT	MBNF3RGT	163.851	398.262	281.056	-1.07532	Down	Yes	UDP-glucose 4-epimerase 4 [Source:UniProtKB/Swiss-Prot;Acc:Q6K2E1]
OS09G0328600	MBNF4RBT	MBNF3RGT	11.4302	79.0015	45.2159	-1.65161	Down	Yes	Ankyrin-like protein; Os09g0328600 protein [Source:UniProtKB/TrEMBL;Acc:Q6K2M7]
OS09G0329200	MBNF4RBT	MBNF3RGT	4.47047	43.9232	24.1968	-1.58937	Down	Yes	Betanidin-5-O-glucosyltransferase-like; Os09g0329200 protein [Source:UniProtKB/TrEMBL;Acc:Q6K2Q2]
OS09G0334600	MBNF4RBT	MBNF3RGT	71.601	247.347	159.474	-1.31262	Down	Yes	-
OS09G0344800	MBNF4RBT	MBNF3RGT	491.761	1136.66	814.212	-1.08116	Down	Yes	Membrane protein-like; Os09g0344800 protein; cDNA clone:001-044-G03, full insert sequence [Source:UniProtKB/TrEMBL;Acc:Q6EQH5]
OS09G0375000	MBNF4RBT	MBNF3RGT	380.955	987.834	684.395	-1.18433	Down	Yes	cDNA, clone: J100026K04, full insert sequence [Source:UniProtKB/TrEMBL;Acc:B7FA07]
OS09G0375600	MBNF4RBT	MBNF3RGT	62.5355	197.259	129.897	-1.35031	Down	Yes	Os09g0375600 protein; Protein serine/threonine kinase BNK1-like [Source:UniProtKB/TrEMBL;Acc:Q6H5G4]
OS09G0394300	MBNF4RBT	MBNF3RGT	222.574	582.409	402.491	-1.17097	Down	Yes	Endoglucanase 22 [Source:UniProtKB/Swiss-Prot;Acc:Q6H3Z9]
OS09G0409100	MBNF4RBT	MBNF3RGT	610.949	3547.15	2079.05	-1.88891	Down	Yes	Os09g0409100 protein; Putative uncharacterized protein OJ1585_D02.4; Putative uncharacterized protein P0465E03.21; cDNA, clone: J100050O22, full insert sequence [Source:UniProtKB/TrEMBL;Acc:Q69N32]
OS09G0419200	MBNF4RBT	MBNF3RGT	136.37	346.659	241.515	-1.13715	Down	Yes	Putative cinnamoyl CoA reductase [Source:UniProtKB/TrEMBL;Acc:Q6ERR3]
OS09G0420300	MBNF4RBT	MBNF3RGT	388.925	919.178	654.051	-1.08729	Down	Yes	Os09g0420300 protein; Putative chain A, solution structure of 3-methyladenine DNA glycosylase I (Tag); cDNA clone:J013136E12, full insert sequence [Source:UniProtKB/TrEMBL;Acc:Q6ERQ1]
OS09G0432900	MBNF4RBT	MBNF3RGT	125.47	385.299	255.384	-1.33813	Down	Yes	Os09g0432900 protein; Putative uncharacterized protein OJ1081_G10.1; Putative uncharacterized protein OSJNBa0039E17.34; cDNA clone:001-207-E03, full insert sequence; cDNA clone:006-201-C03, full insert sequence [Source:UniProtKB/TrEMBL;Acc:Q69MI2]
OS09G0433000	MBNF4RBT	MBNF3RGT	98.8074	339.482	219.144	-1.52081	Down	Yes	Os09g0433000 protein; Putative uncharacterized protein OJ1081_G10.4; Putative uncharacterized protein OSJNBa0039E17.37; cDNA clone:J023035N15, full insert sequence [Source:UniProtKB/TrEMBL;Acc:Q69MI0]
OS09G0434500	MBNF4RBT	MBNF3RGT	2905.04	6841.49	4873.27	-1.03341	Down	Yes	Os09g0434500 protein; Putative transcription factor EREBP1; cDNA clone:001-038-B05, full insert sequence; cDNA clone:006-307-A07, full insert sequence; cDNA clone:J023008G03, full insert sequence [Source:UniProtKB/TrEMBL;Acc:Q69PH3]
OS09G0439800	MBNF4RBT	MBNF3RGT	6.4261	62.4727	34.4494	-1.50324	Down	Yes	Os09g0439800 protein; Putative uncharacterized protein OJ1344_B01.21 [Source:UniProtKB/TrEMBL;Acc:Q69P88]
OS09G0446700	MBNF4RBT	MBNF3RGT	466.882	1229.91	848.393	-1.25254	Down	Yes	Putative uncharacterized protein [Source:UniProtKB/TrEMBL;Acc:A3BZD1]
OS09G0461700	MBNF4RBT	MBNF3RGT	17.7029	88.399	53.051	-1.45636	Down	Yes	Os09g0461700 protein; Putative PrMC3 [Source:UniProtKB/TrEMBL;Acc:Q67IZ8]
OS09G0469600	MBNF4RBT	MBNF3RGT	287.746	706.409	497.078	-1.09757	Down	Yes	-
OS09G0482800	MBNF4RBT	MBNF3RGT	1089.69	2453.52	1771.6	-1.03918	Down	Yes	Os09g0482800 protein; cDNA clone:001-123-B12, full insert sequence; cDNA clone:J033097N16, full insert sequence [Source:UniProtKB/TrEMBL;Acc:A3C020]
OS09G0482900	MBNF4RBT	MBNF3RGT	6.85748	49.5189	28.1882	-1.40103	Down	Yes	Os09g0482900 protein; cDNA, clone: J100067P13, full insert sequence [Source:UniProtKB/TrEMBL;Acc:Q0J0U6]
OS09G0494200	MBNF4RBT	MBNF3RGT	428.13	1225.42	826.775	-1.31697	Down	Yes	Os09g0494200 protein [Source:UniProtKB/TrEMBL;Acc:Q0J0L1]
OS09G0500900	MBNF4RBT	MBNF3RGT	68.6325	239.713	154.173	-1.30215	Down	Yes	Putative uncharacterized protein [Source:UniProtKB/TrEMBL;Acc:A3C0C1]
OS09G0517200	MBNF4RBT	MBNF3RGT	9.39789	67.9258	38.6619	-1.65549	Down	Yes	Putative resistance protein [Source:UniProtKB/TrEMBL;Acc:Q69MT5]
OS09G0533900	MBNF4RBT	MBNF3RGT	859.602	1980.29	1419.94	-1.07179	Down	Yes	Endoglucanase 24 [Source:UniProtKB/Swiss-Prot;Acc:Q69SG5]
OS09G0539800	MBNF4RBT	MBNF3RGT	990.84	2214.12	1602.48	-1.05171	Down	Yes	Acyl carrier protein [Source:UniProtKB/TrEMBL;Acc:Q0IZZ4]
OS09G0540800	MBNF4RBT	MBNF3RGT	58.5187	200.343	129.431	-1.2997	Down	Yes	-
OS09G0543400	MBNF4RBT	MBNF3RGT	63.7018	189.292	126.497	-1.21273	Down	Yes	Putative ornithine decarboxylase [Source:UniProtKB/TrEMBL;Acc:Q7XJ04]
OS09G0543900	MBNF4RBT	MBNF3RGT	325.338	987.749	656.543	-1.40669	Down	Yes	Os09g0543900 protein; Putative anthranilate N-benzoyltransferase; cDNA clone:002-146-B05, full insert sequence; cDNA clone:J013104K15, full insert sequence [Source:UniProtKB/TrEMBL;Acc:Q7XXN5]
OS09G0549450	MBNF4RBT	MBNF3RGT	375.549	956.937	666.243	-1.18235	Down	Yes	Putative uncharacterized protein [Source:UniProtKB/TrEMBL;Acc:B9G4W8]
OS09G0551000	MBNF4RBT	MBNF3RGT	68.447	224.534	146.491	-1.25042	Down	Yes	-
OS09G0567500	MBNF4RBT	MBNF3RGT	65.7118	251.637	158.674	-1.34706	Down	Yes	Os09g0567500 protein; cDNA clone:J013084H10, full insert sequence [Source:UniProtKB/TrEMBL;Acc:Q0IZI9]
OS10G0113100	MBNF4RBT	MBNF3RGT	33.2201	483.897	258.559	-2.49521	Down	Yes	Probable NAD(P)H-dependent oxidoreductase 2 [Source:UniProtKB/Swiss-Prot;Acc:Q7G765]
OS10G0141200	MBNF4RBT	MBNF3RGT	67.7442	317.935	192.839	-1.74604	Down	Yes	-
OS10G0158400	MBNF4RBT	MBNF3RGT	0	46.5215	23.2607	-1.89073	Down	Yes	Chalcone synthase 8, putative; Os10g0158400 protein; Putative chalcone synthase [Source:UniProtKB/TrEMBL;Acc:Q7XGM8]
OS10G0165300	MBNF4RBT	MBNF3RGT	162.953	499.839	331.396	-1.27692	Down	Yes	Cytochrome P450 family protein, expressed; Putative Cytochrome P450; cDNA, clone: J043024C10, full insert sequence [Source:UniProtKB/TrEMBL;Acc:Q10A28]
OS10G0317900	MBNF4RBT	MBNF3RGT	74.3971	526.611	300.504	-2.39713	Down	Yes	Flavonoid 3'-monooxygenase, putative, expressed; Os10g0317900 protein; Putative cytochrome 450; cDNA clone:J023052E10, full insert sequence [Source:UniProtKB/TrEMBL;Acc:Q8LM92]
OS10G0363650	MBNF4RBT	MBNF3RGT	191.792	465.406	328.599	-1.07388	Down	Yes	-
OS10G0392400	MBNF4RBT	MBNF3RGT	1849.98	4389.66	3119.82	-1.09081	Down	Yes	Os10g0392400 protein; ZIM motif family protein, expressed; cDNA clone:001-027-G06, full insert sequence [Source:UniProtKB/TrEMBL;Acc:Q7XEZ1]
OS10G0392900	MBNF4RBT	MBNF3RGT	4.01353	44.8969	24.4552	-1.45097	Down	Yes	Putative uncharacterized protein [Source:UniProtKB/TrEMBL;Acc:A3C4E2]
OS10G0447900	MBNF4RBT	MBNF3RGT	1.9812	51.9874	26.9843	-1.92696	Down	Yes	Putative uncharacterized protein [Source:UniProtKB/TrEMBL;Acc:A3C592]
OS10G0463600	MBNF4RBT	MBNF3RGT	572.505	1369.11	970.809	-1.11223	Down	Yes	-
OS10G0479700	MBNF4RBT	MBNF3RGT	120.191	295.421	207.806	-1.11056	Down	Yes	Integral membrane protein, putative, expressed; Os10g0479700 protein; Putative phosphate translocator; cDNA clone:J033126D12, full insert sequence [Source:UniProtKB/TrEMBL;Acc:Q9AV45]
OS10G0486100	MBNF4RBT	MBNF3RGT	61.4649	192.551	127.008	-1.21562	Down	Yes	Cytochrome P450 family protein, expressed; Putative cytochrome P450 protein [Source:UniProtKB/TrEMBL;Acc:Q8W372]
OS10G0492400	MBNF4RBT	MBNF3RGT	70.6648	207.027	138.846	-1.20021	Down	Yes	Protein kinase domain containing protein, expressed [Source:UniProtKB/TrEMBL;Acc:Q7XD42]
OS10G0497700	MBNF4RBT	MBNF3RGT	64.6957	188.493	126.594	-1.22996	Down	Yes	COBRA-like protein 4 [Source:UniProtKB/Swiss-Prot;Acc:Q8W3E8]
OS10G0504600	MBNF4RBT	MBNF3RGT	187.546	492.253	339.899	-1.19561	Down	Yes	Putative myosin [Source:UniProtKB/TrEMBL;Acc:Q9FVX8]
OS10G0510000	MBNF4RBT	MBNF3RGT	218.28	630.669	424.474	-1.3182	Down	Yes	Actin-2 [Source:UniProtKB/Swiss-Prot;Acc:A3C6D7]
OS10G0518000	MBNF4RBT	MBNF3RGT	205.197	848.314	526.756	-1.57413	Down	Yes	-
OS10G0528300	MBNF4RBT	MBNF3RGT	89.8055	340.399	215.102	-1.30136	Down	Yes	Glutathione S-transferase; Os10g0528300 protein; Putative glutathione S-transferase; Putative glutathione S-transferase OsGSTU4 [Source:UniProtKB/TrEMBL;Acc:Q9FUE4]
OS10G0530200	MBNF4RBT	MBNF3RGT	143.151	581.412	362.281	-1.47343	Down	Yes	Glutathione S-transferase GSTU6, putative, expressed; Os10g0530200 protein; Putative glutathione S-transferase; cDNA clone:002-121-B04, full insert sequence [Source:UniProtKB/TrEMBL;Acc:Q8S715]
OS10G0532200	MBNF4RBT	MBNF3RGT	38.5566	160.153	99.355	-1.56387	Down	Yes	Hydrolase, alpha/beta fold family protein, expressed; Os10g0532200 protein; Putative uncharacterized protein OSJNBa0053C23.17; cDNA clone:002-121-H06, full insert sequence [Source:UniProtKB/TrEMBL;Acc:Q8LN42]
OS10G0551800	MBNF4RBT	MBNF3RGT	130.583	395.983	263.283	-1.37577	Down	Yes	Os10g0551800 protein; Protease inhibitor/seed storage/LTP family protein, expressed; Putative lipid transfer protein [Source:UniProtKB/TrEMBL;Acc:Q7XCD3]
OS10G0552200	MBNF4RBT	MBNF3RGT	11.4047	120.787	66.0959	-2.00994	Down	Yes	Cortical cell delineating protein, putative; Os10g0552200 protein; Putative lipid transfer protein [Source:UniProtKB/TrEMBL;Acc:Q9FWP3]
OS10G0552300	MBNF4RBT	MBNF3RGT	95.8002	422.973	259.387	-1.60242	Down	Yes	-
OS10G0553300	MBNF4RBT	MBNF3RGT	357.74	934.495	646.117	-1.18496	Down	Yes	Probable trehalose-phosphate phosphatase 2 [Source:UniProtKB/Swiss-Prot;Acc:Q9FWQ2]
OS10G0554900	MBNF4RBT	MBNF3RGT	160.726	565.835	363.281	-1.51579	Down	Yes	Expressed protein; Os10g0554900 protein; Putative uncharacterized protein OSJNBb0014I11.7 [Source:UniProtKB/TrEMBL;Acc:Q9AV13]
OS10G0555600	MBNF4RBT	MBNF3RGT	183.251	455.625	319.438	-1.10175	Down	Yes	Expansin-B6 [Source:UniProtKB/Swiss-Prot;Acc:Q7XCA7]
OS10G0555900	MBNF4RBT	MBNF3RGT	239.168	892.107	565.638	-1.33615	Down	Yes	Expansin-B3 [Source:UniProtKB/Swiss-Prot;Acc:Q336T5]
OS10G0577600	MBNF4RBT	MBNF3RGT	565.865	1280.26	923.061	-1.04083	Down	Yes	Os10g0577600 protein; Transcription factor jumonji, putative, expressed; cDNA clone:J033044E04, full insert sequence [Source:UniProtKB/TrEMBL;Acc:Q336N8]
OS10G0580400	MBNF4RBT	MBNF3RGT	231.161	867.77	549.465	-1.66692	Down	Yes	Urea-proton symporter DUR3 [Source:UniProtKB/Swiss-Prot;Acc:Q7XBS0]
OS11G0107000	MBNF4RBT	MBNF3RGT	195.342	620.116	407.729	-1.36302	Down	Yes	Expressed protein; Os11g0107000 protein; cDNA clone:J013032I12, full insert sequence [Source:UniProtKB/TrEMBL;Acc:Q2RBL8]
OS11G0108800	MBNF4RBT	MBNF3RGT	293.262	774.799	534.031	-1.25177	Down	Yes	Protein kinase domain containing protein, expressed [Source:UniProtKB/TrEMBL;Acc:Q2RBK1]
OS11G0112400	MBNF4RBT	MBNF3RGT	61.7429	207.451	134.597	-1.26517	Down	Yes	Class III peroxidase 130; Peroxidase 52, putative, expressed; cDNA, clone: J090061H15, full insert sequence [Source:UniProtKB/TrEMBL;Acc:Q5U1G3]
OS11G0116300	MBNF4RBT	MBNF3RGT	38.531	206.564	122.548	-1.92826	Down	Yes	Chalcone-flavanone isomerase family protein, expressed; Os11g0116300 protein; cDNA clone:001-028-D03, full insert sequence [Source:UniProtKB/TrEMBL;Acc:Q2RBC7]
OS11G0121000	MBNF4RBT	MBNF3RGT	87.1503	335.656	211.403	-1.59745	Down	Yes	Putative uncharacterized protein [Source:UniProtKB/TrEMBL;Acc:B9G937]
OS11G0126800	MBNF4RBT	MBNF3RGT	68.8272	286.509	177.668	-1.47865	Down	Yes	Os11g0126800 protein [Source:UniProtKB/TrEMBL;Acc:Q0IUZ4]
OS11G0141333	MBNF4RBT	MBNF3RGT	74.4227	269.217	171.82	-1.51759	Down	Yes	Sulfotransferase domain containing protein [Source:UniProtKB/TrEMBL;Acc:Q2RAR0]
OS11G0147800	MBNF4RBT	MBNF3RGT	553.044	1700.03	1126.54	-1.42474	Down	Yes	Os11g0147800 protein; Stem-specific protein; Stem-specific protein TSJT1, putative, expressed; cDNA clone:001-039-G04, full insert sequence; cDNA clone:006-211-B05, full insert sequence; cDNA clone:J023109H06, full insert sequence [Source:UniProtKB/TrEMBL;Acc:Q2RAK8]
OS11G0150400	MBNF4RBT	MBNF3RGT	21.5375	101.924	61.7309	-1.36757	Down	Yes	Expressed protein; Os11g0150400 protein; cDNA clone:001-011-H08, full insert sequence; cDNA clone:J023101N09, full insert sequence [Source:UniProtKB/TrEMBL;Acc:Q53PY3]
OS11G0151400	MBNF4RBT	MBNF3RGT	1474.4	3846.19	2660.3	-1.18801	Down	Yes	Cytochrome P450; Cytochrome P450 family protein, expressed; Os11g0151400 protein [Source:UniProtKB/TrEMBL;Acc:Q53PZ7]
OS11G0152025	MBNF4RBT	MBNF3RGT	18.211	133.518	75.8644	-1.71689	Down	Yes	Putative uncharacterized protein [Source:UniProtKB/TrEMBL;Acc:Q53Q65]
OS11G0178800	MBNF4RBT	MBNF3RGT	253.74	717.59	485.665	-1.32919	Down	Yes	At3g13650; Dirigent-like protein, expressed; Os11g0178800 protein; cDNA clone:001-111-H04, full insert sequence [Source:UniProtKB/TrEMBL;Acc:Q53NP8]
OS11G0179700	MBNF4RBT	MBNF3RGT	286.612	1061.94	674.275	-1.70614	Down	Yes	At5g42500; Dirigent-like protein [Source:UniProtKB/TrEMBL;Acc:Q53NP9]
OS11G0255500	MBNF4RBT	MBNF3RGT	121.105	315.938	218.522	-1.10397	Down	Yes	NADP-dependent oxidoreductase P1, putative, expressed; Os11g0255500 protein; Oxidoreductase, zinc-binding dehydrogenase family [Source:UniProtKB/TrEMBL;Acc:Q53LC7]
OS11G0275500	MBNF4RBT	MBNF3RGT	21.921	121.604	71.7626	-1.77213	Down	Yes	Dienelactone hydrolase family, putative; Os11g0275500 protein [Source:UniProtKB/TrEMBL;Acc:Q53Q89]
OS11G0307300	MBNF4RBT	MBNF3RGT	621.711	2086.6	1354.15	-1.35908	Down	Yes	O-methyltransferase; O-methyltransferase family protein, expressed; cDNA, clone: J043034A04, full insert sequence [Source:UniProtKB/TrEMBL;Acc:Q53LW0]
OS11G0455500	MBNF4RBT	MBNF3RGT	5006.78	11845.4	8426.11	-1.10664	Down	Yes	Adenosylhomocysteinase [Source:UniProtKB/TrEMBL;Acc:Q0ISV7]
OS11G0455800	MBNF4RBT	MBNF3RGT	1685.84	4375.99	3030.91	-1.21971	Down	Yes	Serine hydroxymethyltransferase [Source:UniProtKB/TrEMBL;Acc:Q2R4Y7]
OS11G0461200	MBNF4RBT	MBNF3RGT	6.90862	49.8577	28.3832	-1.53522	Down	Yes	Os11g0461300 protein [Source:UniProtKB/TrEMBL;Acc:B9GAL4]
OS11G0475000	MBNF4RBT	MBNF3RGT	67.9454	203.497	135.721	-1.27009	Down	Yes	Os11g0475000 protein [Source:UniProtKB/TrEMBL;Acc:Q0ISR4]
OS11G0496500	MBNF4RBT	MBNF3RGT	156.402	599.904	378.153	-1.5614	Down	Yes	Os11g0496500 protein; cDNA clone:001-109-E07, full insert sequence [Source:UniProtKB/TrEMBL;Acc:Q0ISL6]
OS11G0499600	MBNF4RBT	MBNF3RGT	109.551	467.212	288.381	-1.66315	Down	Yes	Os11g0499600 protein; Oxidoreductase, short chain dehydrogenase/reductase family protein, expressed [Source:UniProtKB/TrEMBL;Acc:Q2R3W3]
OS11G0503900	MBNF4RBT	MBNF3RGT	46.7082	145.914	96.3111	-1.24812	Down	Yes	Os11g0503900 protein; Sulfotransferase domain containing protein, expressed; cDNA clone:006-209-D11, full insert sequence [Source:UniProtKB/TrEMBL;Acc:Q2R3T7]
OS11G0507200	MBNF4RBT	MBNF3RGT	322.535	1134.61	728.575	-1.42849	Down	Yes	Os11g0507200 protein [Source:UniProtKB/TrEMBL;Acc:Q0ISK0]
OS11G0521000	MBNF4RBT	MBNF3RGT	105.237	329.302	217.27	-1.23581	Down	Yes	GDSL-like Lipase/Acylhydrolase family protein, expressed; Os11g0521000 protein [Source:UniProtKB/TrEMBL;Acc:Q2R3H2]
OS11G0530600	MBNF4RBT	MBNF3RGT	2.99736	44.8226	23.91	-1.62471	Down	Yes	Chalcone synthase 1 [Source:UniProtKB/Swiss-Prot;Acc:Q2R3A1]
OS11G0591200	MBNF4RBT	MBNF3RGT	194.106	710.388	452.247	-1.44504	Down	Yes	3-ketoacyl-CoA synthase [Source:UniProtKB/TrEMBL;Acc:Q0IRW8]
OS11G0592600	MBNF4RBT	MBNF3RGT	166.618	412.924	289.771	-1.13097	Down	Yes	Os11g0592600 protein; Targeting protein for Xklp2 containing protein, expressed; cDNA clone:J013155D03, full insert sequence [Source:UniProtKB/TrEMBL;Acc:Q2R1U6]
OS11G0629400	MBNF4RBT	MBNF3RGT	1065.7	3749.35	2407.52	-1.63923	Down	Yes	Protein SPIRAL1-like 2 [Source:UniProtKB/Swiss-Prot;Acc:Q2R0W8]
OS11G0643800	MBNF4RBT	MBNF3RGT	406.244	1515.78	961.011	-1.40602	Down	Yes	cDNA, clone: J065199H08, full insert sequence [Source:UniProtKB/TrEMBL;Acc:B7F8Z6]
OS11G0649600	MBNF4RBT	MBNF3RGT	980.51	2434.58	1707.54	-1.18723	Down	Yes	CASP-like protein Os11g0649600 [Source:UniProtKB/Swiss-Prot;Acc:Q2R0D2]
OS11G0694100	MBNF4RBT	MBNF3RGT	61.7239	187.826	124.775	-1.27846	Down	Yes	Protein kinase domain containing protein, expressed; Wall-associated protein kinase [Source:UniProtKB/TrEMBL;Acc:Q53QC7]
OS11G0702400	MBNF4RBT	MBNF3RGT	47.0183	244.293	145.656	-1.80973	Down	Yes	Os11g0702400 protein; Zinc finger, C2H2 type family protein, expressed; Zinc finger, C2H2 type, putative; cDNA clone:001-103-H07, full insert sequence; cDNA clone:001-111-B01, full insert sequence [Source:UniProtKB/TrEMBL;Acc:Q53NL6]
OS11G0708100	MBNF4RBT	MBNF3RGT	42.9759	257.043	150.009	-1.92771	Down	Yes	-
OS12G0105800	MBNF4RBT	MBNF3RGT	90.5502	237.909	164.23	-1.174	Down	Yes	Os12g0105800 protein; Protein kinase family protein, putative, expressed; cDNA clone:J023073D05, full insert sequence [Source:UniProtKB/TrEMBL;Acc:Q2QYU9]
OS12G0106300	MBNF4RBT	MBNF3RGT	179.416	581.019	380.218	-1.34639	Down	Yes	Expressed protein; Os12g0106300 protein; cDNA clone:001-032-H01, full insert sequence [Source:UniProtKB/TrEMBL;Acc:Q2QYU2]
OS12G0108100	MBNF4RBT	MBNF3RGT	174.594	520.984	347.789	-1.36745	Down	Yes	Os12g0108100 protein; Protein kinase domain containing protein, expressed [Source:UniProtKB/TrEMBL;Acc:Q2QYS2]
OS12G0112000	MBNF4RBT	MBNF3RGT	89.0994	384.572	236.836	-1.77017	Down	Yes	Class III peroxidase 135; Os12g0112000 protein; Peroxidase; Peroxidase 52, putative, expressed; cDNA clone:J023019E08, full insert sequence [Source:UniProtKB/TrEMBL;Acc:Q5U1F8]
OS12G0115700	MBNF4RBT	MBNF3RGT	19.1282	130.425	74.7767	-1.72603	Down	Yes	Chalcone-flavanone isomerase family protein, expressed; Os12g0115700 protein [Source:UniProtKB/TrEMBL;Acc:Q2QYK6]
OS12G0123800	MBNF4RBT	MBNF3RGT	479.232	1131.71	805.469	-1.10928	Down	Yes	NAC domain-containing protein 77 [Source:UniProtKB/Swiss-Prot;Acc:Q5CD17]
OS12G0131400	MBNF4RBT	MBNF3RGT	115.344	290.637	202.991	-1.12476	Down	Yes	F-box domain containing protein, expressed; cDNA, clone: J100062A04, full insert sequence [Source:UniProtKB/TrEMBL;Acc:Q2QY61]
OS12G0137700	MBNF4RBT	MBNF3RGT	108.33	299.432	203.881	-1.2214	Down	Yes	Os12g0137700 protein; Sulfotransferase domain containing protein; cDNA, clone: J100088J11, full insert sequence [Source:UniProtKB/TrEMBL;Acc:Q2QY01]
OS12G0138800	MBNF4RBT	MBNF3RGT	23.2918	92.8151	58.0535	-1.40892	Down	Yes	Strictosidine synthase family protein, expressed; cDNA clone:J013000A24, full insert sequence [Source:UniProtKB/TrEMBL;Acc:Q2QXZ1]
OS12G0150200	MBNF4RBT	MBNF3RGT	369.25	1480.43	924.838	-1.74115	Down	Yes	Cytochrome P450 family protein, expressed; cDNA clone:002-105-H01, full insert sequence [Source:UniProtKB/TrEMBL;Acc:Q2QXN4]
OS12G0154700	MBNF4RBT	MBNF3RGT	530.577	2304.71	1417.64	-1.94359	Down	Yes	Germin-like protein 12-1 [Source:UniProtKB/Swiss-Prot;Acc:Q2QXJ4]
OS12G0154800	MBNF4RBT	MBNF3RGT	244.908	1172.48	708.695	-1.96066	Down	Yes	Germin-like protein 12-2 [Source:UniProtKB/Swiss-Prot;Acc:Q2QXJ2]
OS12G0154900	MBNF4RBT	MBNF3RGT	534.655	1781.68	1158.17	-1.56267	Down	Yes	Putative germin-like protein 12-3 [Source:UniProtKB/Swiss-Prot;Acc:Q2QXJ1]
OS12G0155000	MBNF4RBT	MBNF3RGT	486.186	1595.87	1041.03	-1.46404	Down	Yes	-
OS12G0169100	MBNF4RBT	MBNF3RGT	196.493	470.127	333.31	-1.10371	Down	Yes	Os12g0169100 protein [Source:UniProtKB/TrEMBL;Acc:Q0IPT6]
OS12G0198200	MBNF4RBT	MBNF3RGT	134.21	452.01	293.11	-1.47883	Down	Yes	Probable protein phosphatase 2C 77 [Source:UniProtKB/Swiss-Prot;Acc:Q2QWE3]
OS12G0227500	MBNF4RBT	MBNF3RGT	31.6192	168.287	99.9532	-1.49831	Down	Yes	Expressed protein; Os12g0227500 protein [Source:UniProtKB/TrEMBL;Acc:Q2QVJ4]
OS12G0236400	MBNF4RBT	MBNF3RGT	954.301	2266.67	1610.49	-1.03183	Down	Yes	Adenylate kinase A [Source:UniProtKB/Swiss-Prot;Acc:Q08479]
OS12G0259800	MBNF4RBT	MBNF3RGT	76.2472	220.18	148.213	-1.19972	Down	Yes	Laccase-25 [Source:UniProtKB/Swiss-Prot;Acc:Q0IP28]
OS12G0261300	MBNF4RBT	MBNF3RGT	9.82927	78.6676	44.2484	-1.43091	Down	Yes	Os12g0261300 protein [Source:UniProtKB/TrEMBL;Acc:Q0IP26]
OS12G0263600	MBNF4RBT	MBNF3RGT	506.519	1283.19	894.856	-1.17305	Down	Yes	Isoflavone reductase, putative, expressed [Source:UniProtKB/TrEMBL;Acc:Q2QUH4]
OS12G0433700	MBNF4RBT	MBNF3RGT	81.2834	355.822	218.553	-1.74971	Down	Yes	Negatively light-regulated protein, putative, expressed; Os12g0433700 protein; cDNA, clone: J065208F07, full insert sequence [Source:UniProtKB/TrEMBL;Acc:Q2QSC6]
OS12G0443500	MBNF4RBT	MBNF3RGT	1187.26	3612.24	2399.75	-1.38398	Down	Yes	UDP-glucose 6-dehydrogenase 4 [Source:UniProtKB/Swiss-Prot;Acc:Q2QS14]
OS12G0485150	MBNF4RBT	MBNF3RGT	1.47311	38.6315	20.0523	-1.77951	Down	Yes	Expressed protein [Source:UniProtKB/TrEMBL;Acc:Q2QQS7]
OS12G0510900	MBNF4RBT	MBNF3RGT	81.2513	270.55	175.901	-1.42982	Down	Yes	Os12g0510900 protein [Source:UniProtKB/TrEMBL;Acc:Q0IN32]
OS12G0554800	MBNF4RBT	MBNF3RGT	47.472	133.82	90.646	-1.15327	Down	Yes	Os12g0554800 protein [Source:UniProtKB/TrEMBL;Acc:Q0IMQ3]
OS12G0555100	MBNF4RBT	MBNF3RGT	12.114	1453.02	732.566	-1.34396	Down	Yes	Os12g0555100 protein; Pathogenesis-related protein 10, putative, expressed; cDNA, clone: J100073M08, full insert sequence [Source:UniProtKB/TrEMBL;Acc:Q2QNT1]
OS12G0576600	MBNF4RBT	MBNF3RGT	34.8978	148.387	91.6426	-1.42159	Down	Yes	Os12g0576600 protein [Source:UniProtKB/TrEMBL;Acc:Q0IMD7]
OS12G0601400	MBNF4RBT	MBNF3RGT	825.03	2236.04	1530.54	-1.26519	Down	Yes	Auxin-responsive protein IAA31 [Source:UniProtKB/Swiss-Prot;Acc:P0C133]
OS12G0623900	MBNF4RBT	MBNF3RGT	2989.61	7618.8	5304.2	-1.24106	Down	Yes	5-methyltetrahydropteroyltriglutamate-homocysteine methyltransferase; 5-methyltetrahydropteroyltriglutamate-homocysteine methyltransferase, putative, expressed; Os12g0623900 protein [Source:UniProtKB/TrEMBL;Acc:Q2QLY5]
OS12G0630600	MBNF4RBT	MBNF3RGT	258.124	628.439	443.282	-1.10194	Down	Yes	Expressed protein; Os12g0630600 protein; cDNA, clone: J100033A04, full insert sequence [Source:UniProtKB/TrEMBL;Acc:Q2QLS1]
OS12G0637100	MBNF4RBT	MBNF3RGT	272.034	664.039	468.037	-1.08984	Down	Yes	Expressed protein; Os12g0637100 protein; cDNA clone:001-014-G03, full insert sequence [Source:UniProtKB/TrEMBL;Acc:Q2QLL9]

## Sheet: SG_SC
Geneid	Sample a	Sample b	basemean a	basemean b	basemean	log2FC	Reg	Sig	Gene Desc
GLYMA0041S00240	MBNF5SGT	MBNF2SCT	85.4285	308.278	196.853	-1.53411	Down	Yes
GLYMA0092S00200	MBNF5SGT	MBNF2SCT	190.394	413.826	302.11	-1.01757	Down	Yes
GLYMA0092S00210	MBNF5SGT	MBNF2SCT	342.585	827.834	585.209	-1.14159	Down	Yes
GLYMA01G00730	MBNF5SGT	MBNF2SCT	211.379	1139.36	675.371	-2.18856	Down	Yes
GLYMA01G00790	MBNF5SGT	MBNF2SCT	1568.86	3971.24	2770.05	-1.21653	Down	Yes
GLYMA01G00850	MBNF5SGT	MBNF2SCT	37.0999	245.981	141.54	-2.24606	Down	Yes
GLYMA01G01000	MBNF5SGT	MBNF2SCT	379.709	108.386	244.047	1.65832	Up	Yes
GLYMA01G01010	MBNF5SGT	MBNF2SCT	220.34	64.3062	142.323	1.41157	Up	Yes	Pectinesterase [Source:UniProtKB/TrEMBL;Acc:I1J4H5]
GLYMA01G02230	MBNF5SGT	MBNF2SCT	3551.08	738.775	2144.93	2.11848	Up	Yes
GLYMA01G02290	MBNF5SGT	MBNF2SCT	784.979	314.583	549.781	1.23867	Up	Yes
GLYMA01G02570	MBNF5SGT	MBNF2SCT	191.784	749.234	470.509	-1.71682	Down	Yes	Putative uncharacterized protein [Source:UniProtKB/TrEMBL;Acc:C6THI3]
GLYMA01G02990	MBNF5SGT	MBNF2SCT	84.1066	209.061	146.584	-1.1678	Down	Yes
GLYMA01G03120	MBNF5SGT	MBNF2SCT	220.289	541.317	380.803	-1.15322	Down	Yes	Putative uncharacterized protein [Source:UniProtKB/TrEMBL;Acc:C6F121]
GLYMA01G03470	MBNF5SGT	MBNF2SCT	345.379	843.553	594.466	-1.17348	Down	Yes	Early nodulin-36A [Source:UniProtKB/Swiss-Prot;Acc:Q02918]
GLYMA01G03530	MBNF5SGT	MBNF2SCT	1067.2	3712.97	2390.08	-1.5335	Down	Yes
GLYMA01G03700	MBNF5SGT	MBNF2SCT	1728.16	4134.25	2931.2	-1.15208	Down	Yes
GLYMA01G03810	MBNF5SGT	MBNF2SCT	3201.92	1403.06	2302.49	1.10128	Up	Yes
GLYMA01G03910	MBNF5SGT	MBNF2SCT	785.592	1979.9	1382.75	-1.2286	Down	Yes
GLYMA01G04310	MBNF5SGT	MBNF2SCT	3113.85	8439.81	5776.83	-1.22791	Down	Yes
GLYMA01G05820	MBNF5SGT	MBNF2SCT	332.77	785.896	559.333	-1.13502	Down	Yes
GLYMA01G05890	MBNF5SGT	MBNF2SCT	214.291	93.3192	153.805	1.07846	Up	Yes
GLYMA01G06480	MBNF5SGT	MBNF2SCT	12.6427	47.113	29.8779	-1.38232	Down	Yes
GLYMA01G07046	MBNF5SGT	MBNF2SCT	0	45.9652	22.9826	-2.86422	Down	Yes
GLYMA01G09650	MBNF5SGT	MBNF2SCT	63.4648	368.054	215.759	-2.23386	Down	Yes	Peroxidase [Source:UniProtKB/TrEMBL;Acc:I1J692]
GLYMA01G11180	MBNF5SGT	MBNF2SCT	440.244	1402.89	921.566	-1.53214	Down	Yes	Photosystem II reaction center protein Z [Source:UniProtKB/TrEMBL;Acc:I1J6B5]
GLYMA01G12840	MBNF5SGT	MBNF2SCT	86.7505	221.3	154.025	-1.19854	Down	Yes
GLYMA01G19820	MBNF5SGT	MBNF2SCT	479.304	1935.36	1207.33	-1.68606	Down	Yes
GLYMA01G20460	MBNF5SGT	MBNF2SCT	449.691	179.609	314.65	1.14915	Up	Yes
GLYMA01G20860	MBNF5SGT	MBNF2SCT	756.215	2584.59	1670.4	-1.51771	Down	Yes	Putative uncharacterized protein [Source:UniProtKB/TrEMBL;Acc:C6TEJ2]
GLYMA01G24360	MBNF5SGT	MBNF2SCT	743.931	2905.84	1824.88	-1.73748	Down	Yes
GLYMA01G24880	MBNF5SGT	MBNF2SCT	432.941	1184.27	808.607	-1.35515	Down	Yes	Putative uncharacterized protein [Source:UniProtKB/TrEMBL;Acc:C6SX69]
GLYMA01G25916	MBNF5SGT	MBNF2SCT	21.1019	71.7965	46.4492	-1.38614	Down	Yes
GLYMA01G25930	MBNF5SGT	MBNF2SCT	97.8704	299.862	198.866	-1.38081	Down	Yes
GLYMA01G27120	MBNF5SGT	MBNF2SCT	29.7787	100.455	65.1169	-1.44446	Down	Yes
GLYMA01G27360	MBNF5SGT	MBNF2SCT	177.961	76.0554	127.008	1.10057	Up	Yes
GLYMA01G27710	MBNF5SGT	MBNF2SCT	328.67	960.823	644.747	-1.37691	Down	Yes	Laccase [Source:UniProtKB/TrEMBL;Acc:I1J783]
GLYMA01G28396	MBNF5SGT	MBNF2SCT	326.578	709.048	517.813	-1.04836	Down	Yes
GLYMA01G28780	MBNF5SGT	MBNF2SCT	89.6625	354.052	221.857	-1.58523	Down	Yes
GLYMA01G30485	MBNF5SGT	MBNF2SCT	374.262	174.64	274.451	1.02007	Up	Yes
GLYMA01G31300	MBNF5SGT	MBNF2SCT	348.868	1150.4	749.635	-1.44237	Down	Yes	Ferritin [Source:UniProtKB/TrEMBL;Acc:I1J7H3]
GLYMA01G31311	MBNF5SGT	MBNF2SCT	576.086	1267.61	921.848	-1.07929	Down	Yes	Putative uncharacterized protein [Source:UniProtKB/TrEMBL;Acc:C6T0N6]
GLYMA01G32130	MBNF5SGT	MBNF2SCT	792.578	3025.62	1909.1	-1.47919	Down	Yes	Putative uncharacterized protein [Source:UniProtKB/TrEMBL;Acc:C6T227]
GLYMA01G32310	MBNF5SGT	MBNF2SCT	273.723	835.832	554.778	-1.44818	Down	Yes	Peroxidase [Source:UniProtKB/TrEMBL;Acc:I1J7M4]
GLYMA01G32400	MBNF5SGT	MBNF2SCT	810.652	2581.66	1696.16	-1.48227	Down	Yes	Non-specific serine/threonine protein kinase [Source:UniProtKB/TrEMBL;Acc:I1J7N3]
GLYMA01G32870	MBNF5SGT	MBNF2SCT	521.859	1090.97	806.415	-1.00538	Down	Yes	Protein transport protein Sec61 subunit beta [Source:UniProtKB/TrEMBL;Acc:C6T1E8]
GLYMA01G33070	MBNF5SGT	MBNF2SCT	435.208	1878.37	1156.79	-1.82116	Down	Yes	Prenyltransferase 3 [Source:UniProtKB/TrEMBL;Acc:I1J7Q5]
GLYMA01G33150	MBNF5SGT	MBNF2SCT	33.5941	265.95	149.772	-2.17107	Down	Yes
GLYMA01G33420	MBNF5SGT	MBNF2SCT	231.41	485.92	358.665	-1.00011	Down	Yes
GLYMA01G34380	MBNF5SGT	MBNF2SCT	214.467	967.546	591.007	-1.71771	Down	Yes
GLYMA01G34490	MBNF5SGT	MBNF2SCT	141.807	1296.64	719.225	-2.49403	Down	Yes
GLYMA01G35096	MBNF5SGT	MBNF2SCT	188.579	33.3784	110.979	1.87352	Up	Yes
GLYMA01G35220	MBNF5SGT	MBNF2SCT	1151.25	2786.04	1968.65	-1.13917	Down	Yes
GLYMA01G35630	MBNF5SGT	MBNF2SCT	260.243	692.619	476.431	-1.29905	Down	Yes
GLYMA01G35671	MBNF5SGT	MBNF2SCT	18.4411	67.6928	43.067	-1.42384	Down	Yes	30S ribosomal protein S4, chloroplastic [Source:UniProtKB/TrEMBL;Acc:K7K414]
GLYMA01G36700	MBNF5SGT	MBNF2SCT	1691.75	705.426	1198.59	1.19111	Up	Yes	DNA-directed RNA polymerase subunit [Source:UniProtKB/TrEMBL;Acc:K7K465]
GLYMA01G36950	MBNF5SGT	MBNF2SCT	2414.42	881.312	1647.86	1.34601	Up	Yes
GLYMA01G37010	MBNF5SGT	MBNF2SCT	396.945	1247.04	821.992	-1.40403	Down	Yes
GLYMA01G37136	MBNF5SGT	MBNF2SCT	1240.34	538.57	889.453	1.12579	Up	Yes
GLYMA01G37370	MBNF5SGT	MBNF2SCT	662.459	166.846	414.653	1.57406	Up	Yes
GLYMA01G37710	MBNF5SGT	MBNF2SCT	233.929	647.083	440.506	-1.20987	Down	Yes
GLYMA01G37750	MBNF5SGT	MBNF2SCT	348.734	1245.21	796.97	-1.69862	Down	Yes
GLYMA01G38260	MBNF5SGT	MBNF2SCT	53.1147	182.428	117.771	-1.49565	Down	Yes
GLYMA01G38430	MBNF5SGT	MBNF2SCT	1461.96	572.575	1017.27	1.24603	Up	Yes	Glycosyltransferase [Source:UniProtKB/TrEMBL;Acc:I1J8Y3]
GLYMA01G38590	MBNF5SGT	MBNF2SCT	623.603	199.571	411.587	1.5424	Up	Yes
GLYMA01G39470	MBNF5SGT	MBNF2SCT	112.555	359.995	236.275	-1.52689	Down	Yes	Putative uncharacterized protein [Source:UniProtKB/TrEMBL;Acc:C6SYX3]
GLYMA01G39890	MBNF5SGT	MBNF2SCT	189.365	72.4625	130.914	1.2233	Up	Yes
GLYMA01G40180	MBNF5SGT	MBNF2SCT	326.528	97.6777	212.103	1.56655	Up	Yes
GLYMA01G40230	MBNF5SGT	MBNF2SCT	141.078	364.366	252.722	-1.20855	Down	Yes
GLYMA01G40320	MBNF5SGT	MBNF2SCT	104.389	331.533	217.961	-1.29628	Down	Yes
GLYMA01G40360	MBNF5SGT	MBNF2SCT	155.085	459.061	307.073	-1.45578	Down	Yes
GLYMA01G40411	MBNF5SGT	MBNF2SCT	35.4851	99.2505	67.3678	-1.2484	Down	Yes
GLYMA01G40870	MBNF5SGT	MBNF2SCT	60.8961	263.645	162.27	-1.75596	Down	Yes	Peroxidase superfamily protein [Source:Projected from Arabidopsis thaliana (AT2G35380) TAIR;Acc:AT2G35380]
GLYMA01G41030	MBNF5SGT	MBNF2SCT	266.761	751.765	509.263	-1.36611	Down	Yes	Putative uncharacterized protein [Source:UniProtKB/TrEMBL;Acc:C6T7T3]
GLYMA01G41050	MBNF5SGT	MBNF2SCT	28.7328	140.524	84.6282	-1.90416	Down	Yes
GLYMA01G41170	MBNF5SGT	MBNF2SCT	336.233	849.254	592.744	-1.16261	Down	Yes
GLYMA01G41330	MBNF5SGT	MBNF2SCT	2140.13	6156.87	4148.5	-1.30268	Down	Yes
GLYMA01G41930	MBNF5SGT	MBNF2SCT	665.443	68.1677	366.806	2.60132	Up	Yes
GLYMA01G42441	MBNF5SGT	MBNF2SCT	420.867	948.401	684.634	-1.08206	Down	Yes	nucleotide-rhamnose synthase/epimerase-reductase [Source:Projected from Arabidopsis thaliana (AT1G63000) TAIR;Acc:AT1G63000]
GLYMA01G42450	MBNF5SGT	MBNF2SCT	700.013	3563.45	2131.73	-2.07671	Down	Yes
GLYMA01G42640	MBNF5SGT	MBNF2SCT	342.884	126.336	234.61	1.26758	Up	Yes
GLYMA01G42790	MBNF5SGT	MBNF2SCT	3016.75	1103.66	2060.21	1.35924	Up	Yes
GLYMA01G42800	MBNF5SGT	MBNF2SCT	674.089	249.661	461.875	1.33285	Up	Yes
GLYMA01G42840	MBNF5SGT	MBNF2SCT	163.82	1761.22	962.519	-3.14023	Down	Yes	Glutathione peroxidase [Source:UniProtKB/TrEMBL;Acc:C6SZX7]
GLYMA01G43080	MBNF5SGT	MBNF2SCT	1170.51	2585.5	1878	-1.06313	Down	Yes	Putative uncharacterized protein [Source:UniProtKB/TrEMBL;Acc:C6T011]
GLYMA01G43120	MBNF5SGT	MBNF2SCT	92.9923	345.155	219.074	-1.73758	Down	Yes
GLYMA01G43420	MBNF5SGT	MBNF2SCT	1125.99	2890.46	2008.23	-1.22549	Down	Yes
GLYMA01G43490	MBNF5SGT	MBNF2SCT	433.126	1071.28	752.205	-1.18584	Down	Yes
GLYMA01G43871	MBNF5SGT	MBNF2SCT	67.1963	339.079	203.138	-1.83388	Down	Yes
GLYMA01G43880	MBNF5SGT	MBNF2SCT	7641.71	27912	17776.9	-1.63135	Down	Yes	Chalcone synthase 7 [Source:UniProtKB/Swiss-Prot;Acc:P30081]
GLYMA01G43933	MBNF5SGT	MBNF2SCT	229.712	87.6066	158.659	1.20254	Up	Yes
GLYMA01G44095	MBNF5SGT	MBNF2SCT	510.412	230.909	370.661	1.07183	Up	Yes
GLYMA01G44120	MBNF5SGT	MBNF2SCT	438.322	3325.22	1881.77	-2.4299	Down	Yes	Putative uncharacterized protein [Source:UniProtKB/TrEMBL;Acc:C6SX87]
GLYMA01G44140	MBNF5SGT	MBNF2SCT	378.246	144.422	261.334	1.1997	Up	Yes
GLYMA01G44190	MBNF5SGT	MBNF2SCT	144.074	445.422	294.748	-1.3315	Down	Yes
GLYMA01G44230	MBNF5SGT	MBNF2SCT	40.38	164.837	102.609	-1.45612	Down	Yes
GLYMA01G44270	MBNF5SGT	MBNF2SCT	628.784	2418.33	1523.56	-1.39563	Down	Yes
GLYMA01G44480	MBNF5SGT	MBNF2SCT	204.995	800.708	502.852	-1.78045	Down	Yes
GLYMA01G44491	MBNF5SGT	MBNF2SCT	456.51	202.378	329.444	1.07911	Up	Yes
GLYMA01G44690	MBNF5SGT	MBNF2SCT	213.555	462.228	337.891	-1.01585	Down	Yes	Putative uncharacterized protein [Source:UniProtKB/TrEMBL;Acc:C6T357]
GLYMA01G44930	MBNF5SGT	MBNF2SCT	92.7	1151.79	622.245	-2.49349	Down	Yes
GLYMA01G44990	MBNF5SGT	MBNF2SCT	40.9321	314.772	177.852	-2.32162	Down	Yes
GLYMA01G45200	MBNF5SGT	MBNF2SCT	2067.87	759.644	1413.76	1.25202	Up	Yes
GLYMA01G45220	MBNF5SGT	MBNF2SCT	963.761	333.405	648.583	1.43863	Up	Yes
GLYMA01G45260	MBNF5SGT	MBNF2SCT	68.2758	784.193	426.235	-3.17591	Down	Yes
GLYMA0245S00210	MBNF5SGT	MBNF2SCT	1264.69	3110.68	2187.69	-1.10636	Down	Yes
GLYMA02G00380	MBNF5SGT	MBNF2SCT	15.6131	88.2947	51.9539	-1.88364	Down	Yes	3-ketoacyl-CoA synthase [Source:UniProtKB/TrEMBL;Acc:I1JB48]
GLYMA02G00820	MBNF5SGT	MBNF2SCT	800.192	3772.51	2286.35	-1.89615	Down	Yes
GLYMA02G00870	MBNF5SGT	MBNF2SCT	33.7614	243.655	138.708	-1.9995	Down	Yes
GLYMA02G01140	MBNF5SGT	MBNF2SCT	13.5966	87.0333	50.315	-2.05278	Down	Yes	Pectinesterase [Source:UniProtKB/TrEMBL;Acc:I1JBB5]
GLYMA02G01230	MBNF5SGT	MBNF2SCT	63.3728	4.12453	33.7487	2.61905	Up	Yes
GLYMA02G01250	MBNF5SGT	MBNF2SCT	603.281	2096.94	1350.11	-1.48067	Down	Yes	Putative uncharacterized protein [Source:UniProtKB/TrEMBL;Acc:C6T024]
GLYMA02G01260	MBNF5SGT	MBNF2SCT	2139.8	4657.26	3398.53	-1.05983	Down	Yes
GLYMA02G01300	MBNF5SGT	MBNF2SCT	81.3202	245.804	163.562	-1.3381	Down	Yes	MYB transcription factor MYB76 [Source:UniProtKB/TrEMBL;Acc:Q0PJK7]
GLYMA02G01320	MBNF5SGT	MBNF2SCT	26.733	148.696	87.7147	-1.90102	Down	Yes
GLYMA02G01520	MBNF5SGT	MBNF2SCT	129.172	52.2441	90.708	1.1062	Up	Yes
GLYMA02G01630	MBNF5SGT	MBNF2SCT	98.0296	265.045	181.537	-1.20305	Down	Yes
GLYMA02G02540	MBNF5SGT	MBNF2SCT	1146.88	3268.89	2207.88	-1.22475	Down	Yes
GLYMA02G02841	MBNF5SGT	MBNF2SCT	400.092	148.384	274.238	1.30285	Up	Yes	Protein kinase superfamily protein [Source:Projected from Arabidopsis thaliana (AT1G69910) TAIR;Acc:AT1G69910]
GLYMA02G02880	MBNF5SGT	MBNF2SCT	42.2038	161.672	101.938	-1.54115	Down	Yes	Tau class glutathione S-transferase [Source:UniProtKB/TrEMBL;Acc:I1JBT5]
GLYMA02G03250	MBNF5SGT	MBNF2SCT	11.7809	130.282	71.0315	-2.28487	Down	Yes
GLYMA02G03320	MBNF5SGT	MBNF2SCT	27.302	167.289	97.2957	-2.01622	Down	Yes
GLYMA02G03380	MBNF5SGT	MBNF2SCT	368.967	2383.71	1376.34	-2.27961	Down	Yes
GLYMA02G03661	MBNF5SGT	MBNF2SCT	73.3212	14.5847	43.9529	1.77293	Up	Yes
GLYMA02G04140	MBNF5SGT	MBNF2SCT	11.9985	63.7247	37.8616	-1.67849	Down	Yes
GLYMA02G04250	MBNF5SGT	MBNF2SCT	209.982	591.906	400.944	-1.24019	Down	Yes	Putative uncharacterized protein [Source:UniProtKB/TrEMBL;Acc:C6TBW3]
GLYMA02G04300	MBNF5SGT	MBNF2SCT	182.881	609.239	396.06	-1.49945	Down	Yes	Putative thiol-disulphide oxidoreductase DCC [Source:Projected from Arabidopsis thaliana (AT1G24095) TAIR;Acc:AT1G24095]
GLYMA02G04760	MBNF5SGT	MBNF2SCT	101.41	455.995	278.702	-1.66033	Down	Yes	Phosphoserine aminotransferase [Source:UniProtKB/TrEMBL;Acc:I1JCA9]
GLYMA02G04820	MBNF5SGT	MBNF2SCT	42.4214	1376.67	709.547	-3.82547	Down	Yes	Chitinase class I [Source:UniProtKB/TrEMBL;Acc:Q9SDY6]
GLYMA02G05220	MBNF5SGT	MBNF2SCT	958.807	303.719	631.263	1.57082	Up	Yes
GLYMA02G05595	MBNF5SGT	MBNF2SCT	2461.89	1117.89	1789.89	1.01138	Up	Yes
GLYMA02G05780	MBNF5SGT	MBNF2SCT	144.559	56.5029	100.531	1.15636	Up	Yes
GLYMA02G06061	MBNF5SGT	MBNF2SCT	15.7804	60.5707	38.1756	-1.47625	Down	Yes
GLYMA02G06070	MBNF5SGT	MBNF2SCT	76.074	799.06	437.567	-2.3089	Down	Yes
GLYMA02G06140	MBNF5SGT	MBNF2SCT	1392.42	3904.59	2648.5	-1.40967	Down	Yes	Putative uncharacterized protein [Source:UniProtKB/TrEMBL;Acc:C6T3K2]
GLYMA02G06150	MBNF5SGT	MBNF2SCT	6483.1	20407.8	13445.4	-1.52184	Down	Yes	Putative uncharacterized protein [Source:UniProtKB/TrEMBL;Acc:C6TFC2]
GLYMA02G06300	MBNF5SGT	MBNF2SCT	57.5408	220.853	139.197	-1.74459	Down	Yes
GLYMA02G06460	MBNF5SGT	MBNF2SCT	21.9469	941.887	481.917	-3.79068	Down	Yes
GLYMA02G06610	MBNF5SGT	MBNF2SCT	77.1702	178.247	127.708	-1.04998	Down	Yes
GLYMA02G06810	MBNF5SGT	MBNF2SCT	4.27559	33.6622	18.9689	-1.77439	Down	Yes
GLYMA02G07115	MBNF5SGT	MBNF2SCT	87.5955	21.9975	54.7965	1.59419	Up	Yes
GLYMA02G07130	MBNF5SGT	MBNF2SCT	22849.5	74095.3	48472.4	-1.56421	Down	Yes
GLYMA02G07140	MBNF5SGT	MBNF2SCT	3485.13	11191.6	7338.38	-1.56644	Down	Yes
GLYMA02G07150	MBNF5SGT	MBNF2SCT	9265.13	37545.7	23405.4	-1.8737	Down	Yes
GLYMA02G07610	MBNF5SGT	MBNF2SCT	16.3661	71.4352	43.9007	-1.62215	Down	Yes	Xyloglucan endotransglucosylase/hydrolase [Source:UniProtKB/TrEMBL;Acc:C6TET5]
GLYMA02G07940	MBNF5SGT	MBNF2SCT	7.72293	264.362	136.043	-2.66554	Down	Yes	Glutamate dehydrogenase [Source:UniProtKB/TrEMBL;Acc:I1JD54]
GLYMA02G07950	MBNF5SGT	MBNF2SCT	1355.91	3284.97	2320.44	-1.15829	Down	Yes	Putative uncharacterized protein [Source:UniProtKB/TrEMBL;Acc:C6TFF4]
GLYMA02G07961	MBNF5SGT	MBNF2SCT	736.491	5116.07	2926.28	-2.26277	Down	Yes
GLYMA02G08590	MBNF5SGT	MBNF2SCT	16.2405	87.0832	51.6619	-1.66953	Down	Yes
GLYMA02G08700	MBNF5SGT	MBNF2SCT	419.436	1052.66	736.046	-1.20724	Down	Yes
GLYMA02G09190	MBNF5SGT	MBNF2SCT	329.957	140.446	235.202	1.11682	Up	Yes	F-box family protein [Source:Projected from Arabidopsis thaliana (AT1G76920) TAIR;Acc:AT1G76920]
GLYMA02G09220	MBNF5SGT	MBNF2SCT	689.621	236.329	462.975	1.35565	Up	Yes
GLYMA02G09470	MBNF5SGT	MBNF2SCT	1965.36	942.347	1453.85	1.0028	Up	Yes	RNA-dependent RNA polymerase 1 [Source:Projected from Arabidopsis thaliana (AT1G14790) TAIR;Acc:AT1G14790]
GLYMA02G09540	MBNF5SGT	MBNF2SCT	2.95362	41.2523	22.1029	-2.14751	Down	Yes	Pectinesterase [Source:UniProtKB/TrEMBL;Acc:K7K766]
GLYMA02G09640	MBNF5SGT	MBNF2SCT	247.776	109.498	178.637	1.0348	Up	Yes
GLYMA02G09670	MBNF5SGT	MBNF2SCT	2.56871	227.186	114.877	-3.93102	Down	Yes
GLYMA02G09841	MBNF5SGT	MBNF2SCT	1477.13	3647.16	2562.14	-1.23719	Down	Yes
GLYMA02G09850	MBNF5SGT	MBNF2SCT	815.319	2570.4	1692.86	-1.58037	Down	Yes	Putative uncharacterized protein [Source:UniProtKB/TrEMBL;Acc:C6T3H3]
GLYMA02G10040	MBNF5SGT	MBNF2SCT	90.566	261.057	175.812	-1.36213	Down	Yes
GLYMA02G10210	MBNF5SGT	MBNF2SCT	15.4875	65.2837	40.3856	-1.54995	Down	Yes
GLYMA02G10230	MBNF5SGT	MBNF2SCT	57.6664	172.252	114.959	-1.37148	Down	Yes	CASP-like protein [Source:UniProtKB/TrEMBL;Acc:A0A0R0L177]
GLYMA02G11110	MBNF5SGT	MBNF2SCT	271.723	58.0342	164.878	1.86321	Up	Yes
GLYMA02G11610	MBNF5SGT	MBNF2SCT	236.029	1672.9	954.466	-2.42116	Down	Yes	Glycosyltransferase [Source:UniProtKB/TrEMBL;Acc:I1JE14]
GLYMA02G11630	MBNF5SGT	MBNF2SCT	173.685	1048.99	611.337	-2.01045	Down	Yes	Glycosyltransferase [Source:UniProtKB/TrEMBL;Acc:I1JE16]
GLYMA02G11880	MBNF5SGT	MBNF2SCT	99.8198	24.0951	61.9574	1.68531	Up	Yes
GLYMA02G12040	MBNF5SGT	MBNF2SCT	93.8292	254.813	174.321	-1.27984	Down	Yes	Ribosomal L18p/L5e family protein [Source:Projected from Arabidopsis thaliana (AT1G14205) TAIR;Acc:AT1G14205]
GLYMA02G12081	MBNF5SGT	MBNF2SCT	75.2625	24.0951	49.6788	1.31927	Up	Yes
GLYMA02G13630	MBNF5SGT	MBNF2SCT	257.892	106.118	182.005	1.1683	Up	Yes
GLYMA02G13710	MBNF5SGT	MBNF2SCT	133.548	410.053	271.8	-1.30064	Down	Yes
GLYMA02G13770	MBNF5SGT	MBNF2SCT	31.5776	126.797	79.1874	-1.70393	Down	Yes
GLYMA02G14090	MBNF5SGT	MBNF2SCT	32.0545	149.915	90.9847	-1.84902	Down	Yes	Peroxidase [Source:UniProtKB/TrEMBL;Acc:I1JEN9]
GLYMA02G14220	MBNF5SGT	MBNF2SCT	78.5674	19.7933	49.1804	1.58535	Up	Yes
GLYMA02G15561	MBNF5SGT	MBNF2SCT	58.4194	7.65372	33.0366	2.09258	Up	Yes
GLYMA02G16050	MBNF5SGT	MBNF2SCT	280.007	80.173	180.09	1.62348	Up	Yes
GLYMA02G16090	MBNF5SGT	MBNF2SCT	963.132	3848.28	2405.71	-1.70829	Down	Yes	Auxin-induced protein [Source:UniProtKB/TrEMBL;Acc:I1JF49]
GLYMA02G16170	MBNF5SGT	MBNF2SCT	178.521	27.8444	103.183	1.8689	Up	Yes
GLYMA02G16365	MBNF5SGT	MBNF2SCT	2253.27	7245.97	4749.62	-1.47227	Down	Yes
GLYMA02G16930	MBNF5SGT	MBNF2SCT	225.243	518.945	372.094	-1.12708	Down	Yes	Putative uncharacterized protein [Source:UniProtKB/TrEMBL;Acc:C6TGT6]
GLYMA02G17021	MBNF5SGT	MBNF2SCT	184.813	66.9562	125.885	1.28513	Up	Yes
GLYMA02G17080	MBNF5SGT	MBNF2SCT	310.732	1161.18	735.958	-1.50042	Down	Yes
GLYMA02G18090	MBNF5SGT	MBNF2SCT	72.9531	203.347	138.15	-1.21318	Down	Yes
GLYMA02G18151	MBNF5SGT	MBNF2SCT	770.003	329.564	549.783	1.15388	Up	Yes
GLYMA02G18260	MBNF5SGT	MBNF2SCT	144.551	3624.71	1884.63	-3.472	Down	Yes	Putative uncharacterized protein [Source:UniProtKB/TrEMBL;Acc:C6T3S8]
GLYMA02G18620	MBNF5SGT	MBNF2SCT	110.154	405.222	257.688	-1.59345	Down	Yes
GLYMA02G18670	MBNF5SGT	MBNF2SCT	92.4905	558.454	325.472	-1.88935	Down	Yes
GLYMA02G21570	MBNF5SGT	MBNF2SCT	495.292	210.4	352.846	1.15113	Up	Yes
GLYMA02G25024	MBNF5SGT	MBNF2SCT	95.0841	17.8231	56.4536	1.85231	Up	Yes
GLYMA02G25930	MBNF5SGT	MBNF2SCT	119.316	475.961	297.638	-1.62815	Down	Yes	Glycosyltransferase [Source:UniProtKB/TrEMBL;Acc:I1JFT2]
GLYMA02G25950	MBNF5SGT	MBNF2SCT	128.235	1245.89	687.062	-2.71048	Down	Yes
GLYMA02G26160	MBNF5SGT	MBNF2SCT	9.61387	150.622	80.1181	-3.11437	Down	Yes	Lipoxygenase [Source:UniProtKB/TrEMBL;Acc:I1JFT4]
GLYMA02G26820	MBNF5SGT	MBNF2SCT	454	144.402	299.201	1.40142	Up	Yes
GLYMA02G31140	MBNF5SGT	MBNF2SCT	56.2524	194.179	125.215	-1.52292	Down	Yes
GLYMA02G31370	MBNF5SGT	MBNF2SCT	348.583	1654.51	1001.55	-1.89562	Down	Yes	Protein DETOXIFICATION [Source:UniProtKB/TrEMBL;Acc:I1JG75]
GLYMA02G31971	MBNF5SGT	MBNF2SCT	379.139	1052.64	715.892	-1.35016	Down	Yes
GLYMA02G32030	MBNF5SGT	MBNF2SCT	90.9341	199.649	145.291	-1.01721	Down	Yes
GLYMA02G34171	MBNF5SGT	MBNF2SCT	195.707	506.804	351.256	-1.27503	Down	Yes
GLYMA02G35260	MBNF5SGT	MBNF2SCT	1254.84	599.316	927.077	1.00456	Up	Yes
GLYMA02G35323	MBNF5SGT	MBNF2SCT	21.5036	91.7602	56.6319	-1.66629	Down	Yes
GLYMA02G35570	MBNF5SGT	MBNF2SCT	64.2346	192.873	128.554	-1.29225	Down	Yes
GLYMA02G35730	MBNF5SGT	MBNF2SCT	266.368	123.998	195.183	1.01377	Up	Yes
GLYMA02G35770	MBNF5SGT	MBNF2SCT	89.604	256.917	173.261	-1.24676	Down	Yes	Cytokinin riboside 5'-monophosphate phosphoribohydrolase [Source:UniProtKB/TrEMBL;Acc:I1JGJ6]
GLYMA02G36200	MBNF5SGT	MBNF2SCT	102.388	372.224	237.306	-1.40892	Down	Yes	CASP-like protein [Source:UniProtKB/TrEMBL;Acc:I1JGL6]
GLYMA02G36370	MBNF5SGT	MBNF2SCT	186.311	75.5168	130.914	1.17217	Up	Yes
GLYMA02G36720	MBNF5SGT	MBNF2SCT	213.965	548.49	381.227	-1.21066	Down	Yes	Cellulose synthase [Source:UniProtKB/TrEMBL;Acc:I1JGR7]
GLYMA02G37080	MBNF5SGT	MBNF2SCT	1554.71	3903.3	2729	-1.1358	Down	Yes	Phospho-2-dehydro-3-deoxyheptonate aldolase [Source:UniProtKB/TrEMBL;Acc:I1JGU8]
GLYMA02G37261	MBNF5SGT	MBNF2SCT	43.0992	151.82	97.4596	-1.55226	Down	Yes
GLYMA02G37280	MBNF5SGT	MBNF2SCT	1992.87	5016.58	3504.72	-1.17344	Down	Yes
GLYMA02G37450	MBNF5SGT	MBNF2SCT	304.498	1730.51	1017.51	-2.03964	Down	Yes
GLYMA02G37680	MBNF5SGT	MBNF2SCT	56.8214	401.179	229	-2.15456	Down	Yes
GLYMA02G38020	MBNF5SGT	MBNF2SCT	1456.43	510.908	983.667	1.43199	Up	Yes
GLYMA02G38091	MBNF5SGT	MBNF2SCT	503.057	1104.31	803.683	-1.03951	Down	Yes
GLYMA02G38210	MBNF5SGT	MBNF2SCT	173.727	1445.15	809.438	-2.33193	Down	Yes
GLYMA02G38240	MBNF5SGT	MBNF2SCT	1010.86	4773.55	2892.21	-1.98393	Down	Yes
GLYMA02G38270	MBNF5SGT	MBNF2SCT	413.83	122.878	268.354	1.58808	Up	Yes
GLYMA02G38560	MBNF5SGT	MBNF2SCT	405.589	1247.78	826.685	-1.50019	Down	Yes	Putative uncharacterized protein [Source:UniProtKB/TrEMBL;Acc:C6T4G7]
GLYMA02G38580	MBNF5SGT	MBNF2SCT	32.6235	554.495	293.559	-3.34116	Down	Yes
GLYMA02G39470	MBNF5SGT	MBNF2SCT	51.207	323.634	187.421	-2.26425	Down	Yes
GLYMA02G39840	MBNF5SGT	MBNF2SCT	30.791	130.999	80.8952	-1.74084	Down	Yes
GLYMA02G39960	MBNF5SGT	MBNF2SCT	13.7806	101.172	57.4764	-1.9342	Down	Yes
GLYMA02G40000	MBNF5SGT	MBNF2SCT	2.09178	150.501	76.2962	-3.53333	Down	Yes	Peroxidase [Source:UniProtKB/TrEMBL;Acc:I1JHJ9]
GLYMA02G40040	MBNF5SGT	MBNF2SCT	126.077	1298.91	712.492	-2.63039	Down	Yes	Peroxidase [Source:UniProtKB/TrEMBL;Acc:A0A0R4J2Q9]
GLYMA02G40051	MBNF5SGT	MBNF2SCT	152.985	445.112	299.048	-1.34483	Down	Yes	RING-type E3 ubiquitin transferase [Source:UniProtKB/TrEMBL;Acc:K7KAB1]
GLYMA02G40380	MBNF5SGT	MBNF2SCT	3487.49	778.895	2133.19	2.06021	Up	Yes
GLYMA02G40550	MBNF5SGT	MBNF2SCT	520.57	1419.3	969.937	-1.22465	Down	Yes
GLYMA02G40580	MBNF5SGT	MBNF2SCT	878.376	4748.36	2813.37	-2.10748	Down	Yes	Putative uncharacterized protein [Source:UniProtKB/TrEMBL;Acc:C6TEB3]
GLYMA02G40650	MBNF5SGT	MBNF2SCT	628.229	265.423	446.826	1.1451	Up	Yes	Auxin response factor [Source:UniProtKB/TrEMBL;Acc:I1JHQ8]
GLYMA02G40700	MBNF5SGT	MBNF2SCT	495.32	2335.57	1415.45	-1.54783	Down	Yes
GLYMA02G40800	MBNF5SGT	MBNF2SCT	324	128.264	226.132	1.21637	Up	Yes	MYB/HD-like transcription factor [Source:UniProtKB/TrEMBL;Acc:I1JHS3]
GLYMA02G41170	MBNF5SGT	MBNF2SCT	298.916	645.699	472.308	-1.04871	Down	Yes	Putative uncharacterized protein [Source:UniProtKB/TrEMBL;Acc:C6SVP4]
GLYMA02G41450	MBNF5SGT	MBNF2SCT	264.586	119.03	191.808	1.05461	Up	Yes
GLYMA02G41520	MBNF5SGT	MBNF2SCT	227.737	535.431	381.584	-1.12281	Down	Yes
GLYMA02G41590	MBNF5SGT	MBNF2SCT	73.1203	20.325	46.7227	1.45753	Up	Yes
GLYMA02G41630	MBNF5SGT	MBNF2SCT	167.635	557.855	362.745	-1.51481	Down	Yes
GLYMA02G41770	MBNF5SGT	MBNF2SCT	315.19	134.678	224.934	1.10166	Up	Yes
GLYMA02G41810	MBNF5SGT	MBNF2SCT	748.231	46.1494	397.19	3.64821	Up	Yes
GLYMA02G42220	MBNF5SGT	MBNF2SCT	27902.1	7021.33	17461.7	1.83814	Up	Yes
GLYMA02G42651	MBNF5SGT	MBNF2SCT	58.6035	293.684	176.144	-2.09447	Down	Yes
GLYMA02G42660	MBNF5SGT	MBNF2SCT	1306.58	2773.53	2040.05	-1.03759	Down	Yes
GLYMA02G42770	MBNF5SGT	MBNF2SCT	6.75228	399.611	203.182	-3.27342	Down	Yes	Putative uncharacterized protein [Source:UniProtKB/TrEMBL;Acc:C6T5L8]
GLYMA02G42810	MBNF5SGT	MBNF2SCT	25.8544	78.5642	52.2093	-1.29443	Down	Yes
GLYMA02G43190	MBNF5SGT	MBNF2SCT	109.944	38.6729	74.3085	1.23363	Up	Yes	RING-type E3 ubiquitin transferase [Source:UniProtKB/TrEMBL;Acc:K7KAW8]
GLYMA02G43370	MBNF5SGT	MBNF2SCT	36.4725	219.391	127.932	-1.87564	Down	Yes	Putative uncharacterized protein [Source:UniProtKB/TrEMBL;Acc:C6T2H4]
GLYMA02G43470	MBNF5SGT	MBNF2SCT	16.3494	75.7577	46.0535	-1.72421	Down	Yes
GLYMA02G43580	MBNF5SGT	MBNF2SCT	2049.3	10093.9	6071.58	-1.80686	Down	Yes	Putative uncharacterized protein [Source:UniProtKB/TrEMBL;Acc:C6TMF5]
GLYMA02G43840	MBNF5SGT	MBNF2SCT	70.6772	171.692	121.185	-1.13187	Down	Yes	CLE22 protein [Source:UniProtKB/TrEMBL;Acc:E9L568]
GLYMA02G44410	MBNF5SGT	MBNF2SCT	1702.52	781.901	1242.21	1.00994	Up	Yes
GLYMA02G44660	MBNF5SGT	MBNF2SCT	1874.98	746.138	1310.56	1.19436	Up	Yes
GLYMA02G45720	MBNF5SGT	MBNF2SCT	21.0266	72.8737	46.9502	-1.41457	Down	Yes	Hexosyltransferase [Source:UniProtKB/TrEMBL;Acc:K7KBE0]
GLYMA02G46330	MBNF5SGT	MBNF2SCT	189.817	567.196	378.507	-1.34878	Down	Yes
GLYMA02G46600	MBNF5SGT	MBNF2SCT	134.686	340.939	237.813	-1.16755	Down	Yes
GLYMA02G46670	MBNF5SGT	MBNF2SCT	1878.43	7669.41	4773.92	-1.81654	Down	Yes
GLYMA02G46870	MBNF5SGT	MBNF2SCT	298.983	1193.9	746.442	-1.66992	Down	Yes
GLYMA02G46970	MBNF5SGT	MBNF2SCT	148.717	66.8994	107.808	1.0187	Up	Yes
GLYMA02G47200	MBNF5SGT	MBNF2SCT	39.9783	126.882	83.43	-1.36366	Down	Yes
GLYMA02G47910	MBNF5SGT	MBNF2SCT	21.8717	144.14	83.0058	-1.96071	Down	Yes
GLYMA03G00390	MBNF5SGT	MBNF2SCT	430.487	138.016	284.252	1.31699	Up	Yes
GLYMA03G00410	MBNF5SGT	MBNF2SCT	1385.22	3413.17	2399.2	-1.16904	Down	Yes
GLYMA03G00640	MBNF5SGT	MBNF2SCT	2096.65	4765.13	3430.89	-1.12757	Down	Yes	Calmodulin [Source:UniProtKB/TrEMBL;Acc:Q6LEG8]
GLYMA03G00660	MBNF5SGT	MBNF2SCT	1548.47	5318.66	3433.57	-1.57282	Down	Yes
GLYMA03G00770	MBNF5SGT	MBNF2SCT	206.392	1287.05	746.719	-2.46245	Down	Yes	Protein DETOXIFICATION [Source:UniProtKB/TrEMBL;Acc:A0A0R0KPH4]
GLYMA03G00830	MBNF5SGT	MBNF2SCT	1018.76	6145.69	3582.22	-2.20079	Down	Yes	Protein DETOXIFICATION [Source:UniProtKB/TrEMBL;Acc:A0A0R4J2S8]
GLYMA03G01270	MBNF5SGT	MBNF2SCT	374.338	840.346	607.342	-1.04836	Down	Yes
GLYMA03G01320	MBNF5SGT	MBNF2SCT	23.5369	106.784	65.1603	-1.47151	Down	Yes
GLYMA03G01550	MBNF5SGT	MBNF2SCT	2735.47	5975.13	4355.3	-1.04345	Down	Yes
GLYMA03G01670	MBNF5SGT	MBNF2SCT	955.609	2140.37	1547.99	-1.07009	Down	Yes
GLYMA03G01820	MBNF5SGT	MBNF2SCT	161.729	685.973	423.851	-1.66878	Down	Yes
GLYMA03G01835	MBNF5SGT	MBNF2SCT	933.28	2334	1633.64	-1.13149	Down	Yes
GLYMA03G02360	MBNF5SGT	MBNF2SCT	196.812	84.652	140.732	1.08308	Up	Yes
GLYMA03G02520	MBNF5SGT	MBNF2SCT	68.9536	159.112	114.033	-1.06314	Down	Yes	Putative uncharacterized protein [Source:UniProtKB/TrEMBL;Acc:C6SWP7]
GLYMA03G02590	MBNF5SGT	MBNF2SCT	537.128	1332.44	934.782	-1.14285	Down	Yes
GLYMA03G02720	MBNF5SGT	MBNF2SCT	180.144	643.464	411.804	-1.6414	Down	Yes
GLYMA03G02980	MBNF5SGT	MBNF2SCT	42.9151	182.111	112.513	-1.65609	Down	Yes
GLYMA03G03460	MBNF5SGT	MBNF2SCT	2536.68	788.237	1662.46	1.34327	Up	Yes	Pectinesterase [Source:UniProtKB/TrEMBL;Acc:I1JKS0]
GLYMA03G03520	MBNF5SGT	MBNF2SCT	1064.27	2708.26	1886.27	-1.28841	Down	Yes	Cytochrome P450 monooxygenase CYP83E8 [Source:UniProtKB/TrEMBL;Acc:Q2LAL4]
GLYMA03G03685	MBNF5SGT	MBNF2SCT	943.134	2943.32	1943.23	-1.52276	Down	Yes
GLYMA03G04010	MBNF5SGT	MBNF2SCT	876.399	1885.68	1381.04	-1.05584	Down	Yes	Protein transport protein Sec61 subunit beta [Source:UniProtKB/TrEMBL;Acc:C6T1E8]
GLYMA03G04700	MBNF5SGT	MBNF2SCT	153.972	615.388	384.68	-1.80599	Down	Yes	Peroxidase [Source:UniProtKB/TrEMBL;Acc:I1JKZ8]
GLYMA03G04710	MBNF5SGT	MBNF2SCT	309.484	963.591	636.537	-1.54674	Down	Yes	Peroxidase [Source:UniProtKB/TrEMBL;Acc:I1JKZ9]
GLYMA03G06360	MBNF5SGT	MBNF2SCT	48.8223	138.016	93.4192	-1.21592	Down	Yes
GLYMA03G06420	MBNF5SGT	MBNF2SCT	318.136	2214.63	1266.38	-2.4178	Down	Yes	Ferritin [Source:UniProtKB/TrEMBL;Acc:I1JL80]
GLYMA03G07590	MBNF5SGT	MBNF2SCT	86.207	364.135	225.171	-1.61782	Down	Yes
GLYMA03G08725	MBNF5SGT	MBNF2SCT	4883.51	14113.7	9498.61	-1.44768	Down	Yes
GLYMA03G11580	MBNF5SGT	MBNF2SCT	3088.82	7149.67	5119.24	-1.14871	Down	Yes
GLYMA03G11610	MBNF5SGT	MBNF2SCT	3929	8439.13	6184.06	-1.05253	Down	Yes
GLYMA03G11993	MBNF5SGT	MBNF2SCT	482.166	211.066	346.616	1.06095	Up	Yes
GLYMA03G13520	MBNF5SGT	MBNF2SCT	371.409	872.675	622.042	-1.16724	Down	Yes
GLYMA03G14780	MBNF5SGT	MBNF2SCT	450.831	1440.52	945.673	-1.42214	Down	Yes	Putative uncharacterized protein [Source:UniProtKB/TrEMBL;Acc:C6T891]
GLYMA03G14950	MBNF5SGT	MBNF2SCT	20.8258	81.4841	51.155	-1.58915	Down	Yes
GLYMA03G15800	MBNF5SGT	MBNF2SCT	24.2731	192.992	108.633	-1.94479	Down	Yes	Laccase [Source:UniProtKB/TrEMBL;Acc:I1JLV8]
GLYMA03G16600	MBNF5SGT	MBNF2SCT	1321.65	4644.76	2983.2	-1.66172	Down	Yes	Glutathione S-transferase GST 13 [Source:UniProtKB/TrEMBL;Acc:Q9FQE5]
GLYMA03G16775	MBNF5SGT	MBNF2SCT	124.336	667.913	396.125	-2.03879	Down	Yes	Putative uncharacterized protein [Source:UniProtKB/TrEMBL;Acc:C6T694]
GLYMA03G18725	MBNF5SGT	MBNF2SCT	624.23	240.752	432.491	1.25388	Up	Yes
GLYMA03G20260	MBNF5SGT	MBNF2SCT	170.255	592.843	381.549	-1.54789	Down	Yes
GLYMA03G21540	MBNF5SGT	MBNF2SCT	147.069	398.936	273.003	-1.31367	Down	Yes
GLYMA03G22230	MBNF5SGT	MBNF2SCT	555.739	2203.26	1379.5	-1.63828	Down	Yes
GLYMA03G23306	MBNF5SGT	MBNF2SCT	42.9903	118.165	80.5775	-1.21416	Down	Yes	Cytochrome c oxidase subunit 1 [Source:UniProtKB/TrEMBL;Acc:K7KE09]
GLYMA03G23731	MBNF5SGT	MBNF2SCT	1.99975	123.288	62.6436	-3.20673	Down	Yes
GLYMA03G24020	MBNF5SGT	MBNF2SCT	359.77	12905.7	6632.74	-4.82411	Down	Yes
GLYMA03G24600	MBNF5SGT	MBNF2SCT	826.665	1874.67	1350.67	-1.12577	Down	Yes	UMP-CMP kinase [Source:UniProtKB/TrEMBL;Acc:I1JMI6]
GLYMA03G25651	MBNF5SGT	MBNF2SCT	1561.72	5673.59	3617.66	-1.69823	Down	Yes
GLYMA03G25661	MBNF5SGT	MBNF2SCT	181.651	1438.38	810.015	-2.60699	Down	Yes
GLYMA03G26060	MBNF5SGT	MBNF2SCT	6329.98	14025.7	10177.8	-1.03658	Down	Yes
GLYMA03G26120	MBNF5SGT	MBNF2SCT	285.06	131.424	208.242	1.02579	Up	Yes
GLYMA03G26437	MBNF5SGT	MBNF2SCT	25.6287	217.621	121.625	-2.2929	Down	Yes
GLYMA03G26520	MBNF5SGT	MBNF2SCT	87.1441	611.801	349.472	-2.25681	Down	Yes
GLYMA03G26770	MBNF5SGT	MBNF2SCT	197.874	441.053	319.463	-1.05866	Down	Yes
GLYMA03G26796	MBNF5SGT	MBNF2SCT	102.74	244.423	173.582	-1.10466	Down	Yes
GLYMA03G27770	MBNF5SGT	MBNF2SCT	1123.29	425.886	774.587	1.28164	Up	Yes
GLYMA03G28410	MBNF5SGT	MBNF2SCT	3682.52	1201.31	2441.91	1.54312	Up	Yes
GLYMA03G28490	MBNF5SGT	MBNF2SCT	151.671	1562.49	857.08	-2.37778	Down	Yes	S-adenosyl-L-methionine-dependent methyltransferases superfamily protein [Source:Projected from Arabidopsis thaliana (AT2G41380) TAIR;Acc:AT2G41380]
GLYMA03G28841	MBNF5SGT	MBNF2SCT	79.2284	188.31	133.769	-1.08297	Down	Yes
GLYMA03G28870	MBNF5SGT	MBNF2SCT	325.114	1624.91	975.011	-2.19022	Down	Yes
GLYMA03G28970	MBNF5SGT	MBNF2SCT	57.8505	256.69	157.27	-1.90028	Down	Yes	Glycerol-3-phosphate dehydrogenase [NAD(+)] [Source:UniProtKB/TrEMBL;Acc:K7KET0]
GLYMA03G29090	MBNF5SGT	MBNF2SCT	350.952	1832.45	1091.7	-2.03554	Down	Yes
GLYMA03G29190	MBNF5SGT	MBNF2SCT	417.161	1518.42	967.791	-1.67258	Down	Yes
GLYMA03G29330	MBNF5SGT	MBNF2SCT	277.914	74.5822	176.248	1.50518	Up	Yes
GLYMA03G29721	MBNF5SGT	MBNF2SCT	64.7196	191.116	127.918	-1.31831	Down	Yes
GLYMA03G29825	MBNF5SGT	MBNF2SCT	2291.37	822.793	1557.08	1.40101	Up	Yes
GLYMA03G29950	MBNF5SGT	MBNF2SCT	679.397	5403.85	3041.62	-2.08013	Down	Yes	3,9-dihydroxypterocarpan 6A-monooxygenase [Source:UniProtKB/Swiss-Prot;Acc:Q42798]
GLYMA03G30390	MBNF5SGT	MBNF2SCT	218.834	1405.4	812.116	-1.8794	Down	Yes	Dirigent protein [Source:UniProtKB/TrEMBL;Acc:I1JNN8]
GLYMA03G30640	MBNF5SGT	MBNF2SCT	58.8628	159.254	109.058	-1.20849	Down	Yes
GLYMA03G30660	MBNF5SGT	MBNF2SCT	19.964	72.4694	46.2167	-1.46815	Down	Yes
GLYMA03G30700	MBNF5SGT	MBNF2SCT	4.38441	78.4853	41.4348	-2.10688	Down	Yes
GLYMA03G30710	MBNF5SGT	MBNF2SCT	4.95337	78.5143	41.7338	-2.63813	Down	Yes
GLYMA03G31160	MBNF5SGT	MBNF2SCT	494.129	1201.32	847.723	-1.12801	Down	Yes
GLYMA03G31430	MBNF5SGT	MBNF2SCT	345.094	900.494	622.794	-1.27306	Down	Yes	Putative uncharacterized protein [Source:UniProtKB/TrEMBL;Acc:C6T303]
GLYMA03G31640	MBNF5SGT	MBNF2SCT	71.8655	257.378	164.622	-1.58668	Down	Yes
GLYMA03G31710	MBNF5SGT	MBNF2SCT	1198.23	2925.75	2061.99	-1.2124	Down	Yes	Putative uncharacterized protein [Source:UniProtKB/TrEMBL;Acc:C6TFW2]
GLYMA03G31820	MBNF5SGT	MBNF2SCT	364.681	143.5	254.091	1.24383	Up	Yes	Poly [ADP-ribose] polymerase [Source:UniProtKB/TrEMBL;Acc:I1JP21]
GLYMA03G32150	MBNF5SGT	MBNF2SCT	908.964	2269.98	1589.47	-1.24039	Down	Yes
GLYMA03G32440	MBNF5SGT	MBNF2SCT	295.62	731.067	513.343	-1.21098	Down	Yes
GLYMA03G32520	MBNF5SGT	MBNF2SCT	288.926	4370.6	2329.76	-2.72377	Down	Yes
GLYMA03G32530	MBNF5SGT	MBNF2SCT	13.0444	93.9422	53.4933	-2.0991	Down	Yes
GLYMA03G32610	MBNF5SGT	MBNF2SCT	259.817	599.186	429.501	-1.05941	Down	Yes
GLYMA03G32890	MBNF5SGT	MBNF2SCT	47.9773	408.209	228.093	-2.22429	Down	Yes	cation/H+ exchanger 20 [Source:Projected from Arabidopsis thaliana (AT3G53720) TAIR;Acc:AT3G53720]
GLYMA03G33050	MBNF5SGT	MBNF2SCT	3.33852	36.9505	20.1445	-1.59556	Down	Yes
GLYMA03G33320	MBNF5SGT	MBNF2SCT	88.2814	249.506	168.894	-1.27087	Down	Yes
GLYMA03G33340	MBNF5SGT	MBNF2SCT	4505.75	17878	11191.9	-1.7373	Down	Yes	Lambda class glutathione S-transferase [Source:UniProtKB/TrEMBL;Acc:I1JPH6]
GLYMA03G33640	MBNF5SGT	MBNF2SCT	842.269	1832.68	1337.47	-1.0661	Down	Yes	Putative uncharacterized protein [Source:UniProtKB/TrEMBL;Acc:C6SX22]
GLYMA03G33700	MBNF5SGT	MBNF2SCT	330.225	140.573	235.399	1.1294	Up	Yes
GLYMA03G33820	MBNF5SGT	MBNF2SCT	153.855	344.255	249.055	-1.07713	Down	Yes
GLYMA03G33880	MBNF5SGT	MBNF2SCT	222.123	1191.67	706.896	-1.98674	Down	Yes	Phenylalanine ammonia-lyase [Source:UniProtKB/TrEMBL;Acc:A0A0R0KUR1]
GLYMA03G33890	MBNF5SGT	MBNF2SCT	513.735	1193.31	853.522	-1.12743	Down	Yes	Phenylalanine ammonia-lyase [Source:UniProtKB/TrEMBL;Acc:I1JPN0]
GLYMA03G34131	MBNF5SGT	MBNF2SCT	7.41327	39.8774	23.6453	-1.62192	Down	Yes
GLYMA03G34310	MBNF5SGT	MBNF2SCT	18359.3	4628.2	11493.7	1.86128	Up	Yes
GLYMA03G34340	MBNF5SGT	MBNF2SCT	4132.45	1333.95	2733.2	1.53462	Up	Yes
GLYMA03G34420	MBNF5SGT	MBNF2SCT	18.073	199.016	108.545	-2.43941	Down	Yes	Glycosyltransferase [Source:UniProtKB/TrEMBL;Acc:I1JPS9]
GLYMA03G34670	MBNF5SGT	MBNF2SCT	1635.77	674.829	1155.3	1.11669	Up	Yes
GLYMA03G34800	MBNF5SGT	MBNF2SCT	106.731	434.438	270.585	-1.68539	Down	Yes
GLYMA03G34990	MBNF5SGT	MBNF2SCT	622.807	261.14	441.974	1.1353	Up	Yes
GLYMA03G35400	MBNF5SGT	MBNF2SCT	546.482	1420.78	983.629	-1.26126	Down	Yes	Putative uncharacterized protein [Source:UniProtKB/TrEMBL;Acc:C6TFV1]
GLYMA03G35780	MBNF5SGT	MBNF2SCT	764.974	332.393	548.683	1.12792	Up	Yes
GLYMA03G35860	MBNF5SGT	MBNF2SCT	169.066	71.5127	120.289	1.10402	Up	Yes
GLYMA03G36000	MBNF5SGT	MBNF2SCT	1472.55	683.238	1077.89	1.05495	Up	Yes
GLYMA03G36640	MBNF5SGT	MBNF2SCT	9.52184	245.624	127.573	-2.28439	Down	Yes
GLYMA03G36910	MBNF5SGT	MBNF2SCT	657.899	294.861	476.38	1.0848	Up	Yes
GLYMA03G37110	MBNF5SGT	MBNF2SCT	23.813	213.974	118.894	-1.98842	Down	Yes
GLYMA03G37160	MBNF5SGT	MBNF2SCT	406.661	1007.55	707.106	-1.15983	Down	Yes
GLYMA03G37310	MBNF5SGT	MBNF2SCT	266.536	5562.88	2914.71	-1.51893	Down	Yes
GLYMA03G37410	MBNF5SGT	MBNF2SCT	14.5337	189.277	101.905	-2.13359	Down	Yes	Pectinesterase [Source:UniProtKB/TrEMBL;Acc:I1JQN7]
GLYMA03G37420	MBNF5SGT	MBNF2SCT	300.748	52.8602	176.804	2.18854	Up	Yes	Endoglucanase [Source:UniProtKB/TrEMBL;Acc:I1JQN8]
GLYMA03G37750	MBNF5SGT	MBNF2SCT	355.971	111.538	233.755	1.43704	Up	Yes
GLYMA03G38040	MBNF5SGT	MBNF2SCT	936.769	2131.4	1534.09	-1.09908	Down	Yes	MYB12 transcription factor a [Source:UniProtKB/TrEMBL;Acc:C5NU12]
GLYMA03G38080	MBNF5SGT	MBNF2SCT	224.801	780.773	502.787	-1.42067	Down	Yes	Hexosyltransferase [Source:UniProtKB/TrEMBL;Acc:A0A0R4J315]
GLYMA03G38370	MBNF5SGT	MBNF2SCT	16.2909	154.668	85.4795	-2.18982	Down	Yes	Auxin-induced protein [Source:UniProtKB/TrEMBL;Acc:I1JQX8]
GLYMA03G38570	MBNF5SGT	MBNF2SCT	187.173	585.96	386.566	-1.38235	Down	Yes
GLYMA03G38581	MBNF5SGT	MBNF2SCT	87.8381	319.996	203.917	-1.61742	Down	Yes
GLYMA03G38701	MBNF5SGT	MBNF2SCT	619.696	1833.73	1226.71	-1.4552	Down	Yes
GLYMA03G38711	MBNF5SGT	MBNF2SCT	48.1694	166.506	107.338	-1.35192	Down	Yes
GLYMA03G38880	MBNF5SGT	MBNF2SCT	37.5768	105.92	71.7483	-1.21922	Down	Yes
GLYMA03G39050	MBNF5SGT	MBNF2SCT	279.495	84.447	181.971	1.39882	Up	Yes
GLYMA03G39081	MBNF5SGT	MBNF2SCT	18.7172	126.428	72.5724	-2.07279	Down	Yes
GLYMA03G39650	MBNF5SGT	MBNF2SCT	244.748	694.984	469.866	-1.26037	Down	Yes
GLYMA03G39791	MBNF5SGT	MBNF2SCT	138.484	44.5267	91.5054	1.28596	Up	Yes	Chaperone DnaJ-domain superfamily protein [Source:Projected from Arabidopsis thaliana (AT3G05345) TAIR;Acc:AT3G05345]
GLYMA03G39890	MBNF5SGT	MBNF2SCT	44.9317	235.559	140.246	-1.92092	Down	Yes	Mevalonate kinase [Source:UniProtKB/TrEMBL;Acc:I1JRE0]
GLYMA03G40220	MBNF5SGT	MBNF2SCT	23.244	145.115	84.1794	-1.70283	Down	Yes
GLYMA03G40740	MBNF5SGT	MBNF2SCT	397.305	969.099	683.202	-1.12544	Down	Yes
GLYMA03G40770	MBNF5SGT	MBNF2SCT	20.148	217.64	118.894	-2.25017	Down	Yes	Putative uncharacterized protein [Source:UniProtKB/TrEMBL;Acc:C6T2R0]
GLYMA03G40941	MBNF5SGT	MBNF2SCT	17.9978	205.957	111.977	-2.8173	Down	Yes
GLYMA03G41030	MBNF5SGT	MBNF2SCT	95.2097	290.73	192.97	-1.39009	Down	Yes
GLYMA03G41100	MBNF5SGT	MBNF2SCT	83.4288	202.951	143.19	-1.12689	Down	Yes
GLYMA03G41290	MBNF5SGT	MBNF2SCT	1001.61	437.537	719.576	1.09664	Up	Yes
GLYMA03G41620	MBNF5SGT	MBNF2SCT	83.3616	21.7566	52.5591	1.47208	Up	Yes
GLYMA03G41830	MBNF5SGT	MBNF2SCT	160.482	483.632	322.057	-1.39482	Down	Yes
GLYMA03G42260	MBNF5SGT	MBNF2SCT	3079.78	122.149	1600.97	3.80943	Up	Yes	Late elongated hypocotyl and circadian clock associated-1-like protein 2 [Source:UniProtKB/TrEMBL;Acc:C0SNP2]
GLYMA03G42390	MBNF5SGT	MBNF2SCT	228.407	870.075	549.241	-1.62806	Down	Yes
GLYMA03G42420	MBNF5SGT	MBNF2SCT	528.937	224.1	376.518	1.12016	Up	Yes
GLYMA0466S00200	MBNF5SGT	MBNF2SCT	287.889	1254.47	771.181	-1.90745	Down	Yes
GLYMA04G00270	MBNF5SGT	MBNF2SCT	193.139	56.071	124.605	1.55438	Up	Yes
GLYMA04G00550	MBNF5SGT	MBNF2SCT	41.6684	122.282	81.9753	-1.31215	Down	Yes	Transcription factor MYB047 [Source:UniProtKB/TrEMBL;Acc:E4W696]
GLYMA04G00580	MBNF5SGT	MBNF2SCT	141.195	340.521	240.858	-1.1637	Down	Yes	Peptidyl-prolyl cis-trans isomerase [Source:UniProtKB/TrEMBL;Acc:I1JSE7]
GLYMA04G01252	MBNF5SGT	MBNF2SCT	5.89044	40.8411	23.3658	-1.76619	Down	Yes
GLYMA04G01890	MBNF5SGT	MBNF2SCT	911.928	2396.57	1654.25	-1.23069	Down	Yes
GLYMA04G01910	MBNF5SGT	MBNF2SCT	930.684	418.965	674.825	1.08488	Up	Yes
GLYMA04G02050	MBNF5SGT	MBNF2SCT	42.3629	126.988	84.6756	-1.29075	Down	Yes
GLYMA04G02340	MBNF5SGT	MBNF2SCT	74.6519	234.784	154.718	-1.30739	Down	Yes
GLYMA04G02440	MBNF5SGT	MBNF2SCT	4920.27	1770.92	3345.59	1.31957	Up	Yes
GLYMA04G02458	MBNF5SGT	MBNF2SCT	31.1342	105.954	68.5443	-1.37487	Down	Yes
GLYMA04G02600	MBNF5SGT	MBNF2SCT	192.445	431.395	311.92	-1.03485	Down	Yes
GLYMA04G02900	MBNF5SGT	MBNF2SCT	765.284	2088.16	1426.72	-1.31009	Down	Yes
GLYMA04G03900	MBNF5SGT	MBNF2SCT	46.1367	413.405	229.771	-1.9821	Down	Yes
GLYMA04G04065	MBNF5SGT	MBNF2SCT	1.99975	54.2489	28.1243	-2.48899	Down	Yes
GLYMA04G04560	MBNF5SGT	MBNF2SCT	101.159	477.325	289.242	-1.7711	Down	Yes	Putative uncharacterized protein [Source:UniProtKB/TrEMBL;Acc:C6T1T0]
GLYMA04G04750	MBNF5SGT	MBNF2SCT	71.8655	13.7554	42.8105	1.70809	Up	Yes
GLYMA04G05140	MBNF5SGT	MBNF2SCT	92.2815	367.642	229.962	-1.62505	Down	Yes
GLYMA04G05510	MBNF5SGT	MBNF2SCT	745.151	319.608	532.38	1.14202	Up	Yes
GLYMA04G05550	MBNF5SGT	MBNF2SCT	803.388	3002.39	1902.89	-1.73456	Down	Yes	Cytokinin riboside 5'-monophosphate phosphoribohydrolase [Source:UniProtKB/TrEMBL;Acc:C6T0I5]
GLYMA04G05980	MBNF5SGT	MBNF2SCT	71.2045	680.048	375.626	-2.34624	Down	Yes
GLYMA04G06071	MBNF5SGT	MBNF2SCT	359.352	161.87	260.611	1.02443	Up	Yes
GLYMA04G06150	MBNF5SGT	MBNF2SCT	128.051	635.882	381.966	-2.09567	Down	Yes
GLYMA04G06330	MBNF5SGT	MBNF2SCT	143.597	349.308	246.452	-1.18089	Down	Yes
GLYMA04G06440	MBNF5SGT	MBNF2SCT	457.816	190.076	323.946	1.11974	Up	Yes	DNA-directed RNA polymerase subunit beta [Source:UniProtKB/TrEMBL;Acc:K7KIE2]
GLYMA04G07040	MBNF5SGT	MBNF2SCT	321.382	717.284	519.333	-1.07525	Down	Yes	Auxin-induced protein [Source:UniProtKB/TrEMBL;Acc:I1JUC1]
GLYMA04G07870	MBNF5SGT	MBNF2SCT	244.086	72.7103	158.398	1.52484	Up	Yes	cryptochrome 3 [Source:Projected from Arabidopsis thaliana (AT5G24850) TAIR;Acc:AT5G24850]
GLYMA04G08000	MBNF5SGT	MBNF2SCT	296.381	87.3518	191.866	1.61512	Up	Yes
GLYMA04G08390	MBNF5SGT	MBNF2SCT	179.901	620.307	400.104	-1.37049	Down	Yes
GLYMA04G08410	MBNF5SGT	MBNF2SCT	124.763	732.9	428.831	-2.17281	Down	Yes
GLYMA04G09270	MBNF5SGT	MBNF2SCT	482.265	217.181	349.723	1.05728	Up	Yes
GLYMA04G09570	MBNF5SGT	MBNF2SCT	1255.5	442.246	848.871	1.38937	Up	Yes
GLYMA04G09580	MBNF5SGT	MBNF2SCT	27.394	175.22	101.307	-2.20639	Down	Yes
GLYMA04G10301	MBNF5SGT	MBNF2SCT	829.109	357.507	593.308	1.1279	Up	Yes
GLYMA04G10706	MBNF5SGT	MBNF2SCT	174.748	566.427	370.587	-1.30424	Down	Yes	Queuine tRNA-ribosyltransferase catalytic subunit 1 [Source:UniProtKB/TrEMBL;Acc:K7KJ84]
GLYMA04G10730	MBNF5SGT	MBNF2SCT	26.733	78.3731	52.5531	-1.25314	Down	Yes
GLYMA04G11040	MBNF5SGT	MBNF2SCT	276.911	770.492	523.701	-1.38131	Down	Yes
GLYMA04G11380	MBNF5SGT	MBNF2SCT	100.439	405.057	252.748	-1.73433	Down	Yes
GLYMA04G13880	MBNF5SGT	MBNF2SCT	265.381	1389.07	827.225	-1.82988	Down	Yes	Trehalose 6-phosphate phosphatase [Source:UniProtKB/TrEMBL;Acc:A0A0R0KG90]
GLYMA04G14250	MBNF5SGT	MBNF2SCT	11.4128	87.8765	49.6447	-2.2749	Down	Yes	Derlin [Source:UniProtKB/TrEMBL;Acc:I1JVS9]
GLYMA04G14361	MBNF5SGT	MBNF2SCT	77.0278	919.048	498.038	-2.76751	Down	Yes
GLYMA04G14800	MBNF5SGT	MBNF2SCT	61.9837	194.669	128.326	-1.3603	Down	Yes	Ubiquinol oxidase [Source:UniProtKB/TrEMBL;Acc:I1JVV5]
GLYMA04G14970	MBNF5SGT	MBNF2SCT	31.1174	126.515	78.8161	-1.47801	Down	Yes
GLYMA04G16721	MBNF5SGT	MBNF2SCT	161.134	21.2817	91.208	2.47201	Up	Yes
GLYMA04G16980	MBNF5SGT	MBNF2SCT	155.06	61.6548	108.357	1.14173	Up	Yes
GLYMA04G17710	MBNF5SGT	MBNF2SCT	2085.15	5846.75	3965.95	-1.29532	Down	Yes
GLYMA04G21330	MBNF5SGT	MBNF2SCT	392.711	161.119	276.915	1.17006	Up	Yes
GLYMA04G21910	MBNF5SGT	MBNF2SCT	63.3896	290.196	176.793	-1.87372	Down	Yes	Acyl-[acyl-carrier-protein] hydrolase [Source:UniProtKB/TrEMBL;Acc:I1JW97]
GLYMA04G22810	MBNF5SGT	MBNF2SCT	75.6138	289.112	182.363	-1.73389	Down	Yes
GLYMA04G26800	MBNF5SGT	MBNF2SCT	1683.2	721.42	1202.31	1.07551	Up	Yes
GLYMA04G27100	MBNF5SGT	MBNF2SCT	85.487	204.873	145.18	-1.13211	Down	Yes	Annexin [Source:UniProtKB/TrEMBL;Acc:A0A0R4J363]
GLYMA04G29250	MBNF5SGT	MBNF2SCT	65.5734	177.495	121.534	-1.17876	Down	Yes
GLYMA04G29430	MBNF5SGT	MBNF2SCT	42.3126	174.838	108.575	-1.78219	Down	Yes
GLYMA04G33320	MBNF5SGT	MBNF2SCT	499.778	1155.05	827.415	-1.10404	Down	Yes
GLYMA04G33410	MBNF5SGT	MBNF2SCT	340.4	73.6255	207.013	1.7413	Up	Yes
GLYMA04G33430	MBNF5SGT	MBNF2SCT	13.6134	88.3376	50.9755	-1.90421	Down	Yes
GLYMA04G33771	MBNF5SGT	MBNF2SCT	63.5065	18.0004	40.7534	1.38022	Up	Yes
GLYMA04G34890	MBNF5SGT	MBNF2SCT	2858.72	6466.71	4662.72	-1.1255	Down	Yes
GLYMA04G35130	MBNF5SGT	MBNF2SCT	66	680.361	373.18	-2.64694	Down	Yes
GLYMA04G35380	MBNF5SGT	MBNF2SCT	290.683	1166.13	728.405	-1.78398	Down	Yes
GLYMA04G35710	MBNF5SGT	MBNF2SCT	2440.52	960.947	1700.74	1.19586	Up	Yes
GLYMA04G35880	MBNF5SGT	MBNF2SCT	47.7012	212.078	129.89	-1.64917	Down	Yes
GLYMA04G35970	MBNF5SGT	MBNF2SCT	61.766	212.875	137.321	-1.36415	Down	Yes
GLYMA04G36500	MBNF5SGT	MBNF2SCT	725.079	194.221	459.65	1.7512	Up	Yes
GLYMA04G36540	MBNF5SGT	MBNF2SCT	88.2062	10.5239	49.365	2.32832	Up	Yes
GLYMA04G37320	MBNF5SGT	MBNF2SCT	97.3767	216.877	157.127	-1.03476	Down	Yes
GLYMA04G37330	MBNF5SGT	MBNF2SCT	30.5317	84.1203	57.326	-1.21545	Down	Yes
GLYMA04G37420	MBNF5SGT	MBNF2SCT	34.1631	170.807	102.485	-1.78097	Down	Yes	Acyl-[acyl-carrier-protein] hydrolase [Source:UniProtKB/TrEMBL;Acc:K7KL76]
GLYMA04G38020	MBNF5SGT	MBNF2SCT	397.699	1344.15	870.926	-1.54974	Down	Yes
GLYMA04G38240	MBNF5SGT	MBNF2SCT	250.37	561.917	406.144	-1.03923	Down	Yes
GLYMA04G38400	MBNF5SGT	MBNF2SCT	153.646	373.602	263.624	-1.17832	Down	Yes
GLYMA04G38450	MBNF5SGT	MBNF2SCT	274.76	81.6336	178.197	1.38194	Up	Yes
GLYMA04G38560	MBNF5SGT	MBNF2SCT	3194.8	9227.39	6211.09	-1.3433	Down	Yes	NAC transcription factor [Source:UniProtKB/TrEMBL;Acc:A0A0K2CTE5]
GLYMA04G38580	MBNF5SGT	MBNF2SCT	19.7047	127.215	73.46	-2.14807	Down	Yes	Beta-galactosidase [Source:UniProtKB/TrEMBL;Acc:K7KLE0]
GLYMA04G38590	MBNF5SGT	MBNF2SCT	69.0039	218.841	143.923	-1.40205	Down	Yes	Beta-galactosidase [Source:UniProtKB/TrEMBL;Acc:A0A0R0KAT4]
GLYMA04G38955	MBNF5SGT	MBNF2SCT	62.3269	211.045	136.686	-1.54883	Down	Yes
GLYMA04G39370	MBNF5SGT	MBNF2SCT	1121.37	419.072	770.222	1.33479	Up	Yes
GLYMA04G39510	MBNF5SGT	MBNF2SCT	5.22945	59.0962	32.1628	-2.10507	Down	Yes	AP2-EREBP transcription factor [Source:UniProtKB/TrEMBL;Acc:A0A0K2CTB3]
GLYMA04G39670	MBNF5SGT	MBNF2SCT	435.4	88.7488	262.075	1.8865	Up	Yes
GLYMA04G39700	MBNF5SGT	MBNF2SCT	173.032	390.201	281.617	-1.03247	Down	Yes
GLYMA04G39801	MBNF5SGT	MBNF2SCT	743.185	222.568	482.877	1.61619	Up	Yes
GLYMA04G39860	MBNF5SGT	MBNF2SCT	8.18307	225.988	117.086	-3.27437	Down	Yes	Peroxidase [Source:UniProtKB/TrEMBL;Acc:I1JY99]
GLYMA04G39960	MBNF5SGT	MBNF2SCT	1323.84	544.711	934.275	1.20413	Up	Yes	Potassium transporter [Source:UniProtKB/TrEMBL;Acc:K7KLN1]
GLYMA04G40080	MBNF5SGT	MBNF2SCT	415.453	166.923	291.188	1.22236	Up	Yes
GLYMA04G40140	MBNF5SGT	MBNF2SCT	381.826	852.931	617.379	-1.09432	Down	Yes
GLYMA04G40350	MBNF5SGT	MBNF2SCT	383.976	1154.49	769.234	-1.45536	Down	Yes
GLYMA04G40861	MBNF5SGT	MBNF2SCT	262.068	775.757	518.913	-1.37624	Down	Yes
GLYMA04G41240	MBNF5SGT	MBNF2SCT	15.998	63.0089	39.5035	-1.39987	Down	Yes
GLYMA04G41330	MBNF5SGT	MBNF2SCT	103.778	242.198	172.988	-1.11479	Down	Yes
GLYMA04G41990	MBNF5SGT	MBNF2SCT	2521.52	5498.13	4009.83	-1.06365	Down	Yes
GLYMA04G42070	MBNF5SGT	MBNF2SCT	1354.76	558.623	956.69	1.21465	Up	Yes
GLYMA04G42110	MBNF5SGT	MBNF2SCT	8.95288	51.6418	30.2973	-1.58352	Down	Yes
GLYMA04G42253	MBNF5SGT	MBNF2SCT	154.733	67.5654	111.149	1.06351	Up	Yes
GLYMA04G42330	MBNF5SGT	MBNF2SCT	13.5046	59.2388	36.3717	-1.58163	Down	Yes
GLYMA04G42660	MBNF5SGT	MBNF2SCT	302.531	1028.87	665.703	-1.49238	Down	Yes
GLYMA04G42740	MBNF5SGT	MBNF2SCT	360.749	816.385	588.567	-1.11536	Down	Yes	Aldehyde dehydrogenase [Source:UniProtKB/TrEMBL;Acc:I1JZ49]
GLYMA04G42840	MBNF5SGT	MBNF2SCT	513.683	199.686	356.685	1.16581	Up	Yes
GLYMA04G42960	MBNF5SGT	MBNF2SCT	786.175	233.937	510.056	1.5226	Up	Yes	WAT1-related protein [Source:UniProtKB/TrEMBL;Acc:C6TC53]
GLYMA04G43000	MBNF5SGT	MBNF2SCT	4290.66	1309.89	2800.28	1.60048	Up	Yes	WAT1-related protein [Source:UniProtKB/TrEMBL;Acc:C6TJ06]
GLYMA04G43070	MBNF5SGT	MBNF2SCT	689.618	315.566	502.592	1.01219	Up	Yes
GLYMA04G43670	MBNF5SGT	MBNF2SCT	83.0855	24.7541	53.9198	1.41141	Up	Yes
GLYMA05G00360	MBNF5SGT	MBNF2SCT	267.723	788.6	528.162	-1.43816	Down	Yes	Phytase [Source:UniProtKB/TrEMBL;Acc:G0T431]
GLYMA05G00420	MBNF5SGT	MBNF2SCT	189.323	574.349	381.836	-1.49534	Down	Yes
GLYMA05G00590	MBNF5SGT	MBNF2SCT	19.6879	104.657	62.1725	-1.86947	Down	Yes	UDP-glucose 6-dehydrogenase [Source:UniProtKB/TrEMBL;Acc:K7KMG0]
GLYMA05G00640	MBNF5SGT	MBNF2SCT	1877.16	4390.87	3134.02	-1.12675	Down	Yes
GLYMA05G00710	MBNF5SGT	MBNF2SCT	13.7222	82.0227	47.8725	-1.68398	Down	Yes
GLYMA05G00820	MBNF5SGT	MBNF2SCT	409.647	183.782	296.715	1.05069	Up	Yes	Formin-like protein [Source:UniProtKB/TrEMBL;Acc:K7KMH8]
GLYMA05G00990	MBNF5SGT	MBNF2SCT	98.0377	286.684	192.361	-1.36659	Down	Yes
GLYMA05G01000	MBNF5SGT	MBNF2SCT	3473.75	1384.92	2429.34	1.22452	Up	Yes
GLYMA05G01060	MBNF5SGT	MBNF2SCT	40.8233	220.413	130.618	-2.0734	Down	Yes
GLYMA05G01640	MBNF5SGT	MBNF2SCT	11455.5	5236.58	8346.03	1.08031	Up	Yes	Isoflavonoid regulator [Source:UniProtKB/TrEMBL;Acc:D8L1Z5]
GLYMA05G01780	MBNF5SGT	MBNF2SCT	2682.83	7397.43	5040.13	-1.37938	Down	Yes
GLYMA05G02490	MBNF5SGT	MBNF2SCT	108.614	277.413	193.013	-1.16535	Down	Yes
GLYMA05G02730	MBNF5SGT	MBNF2SCT	17.412	63.7953	40.6037	-1.4464	Down	Yes
GLYMA05G02760	MBNF5SGT	MBNF2SCT	1.90773	65.7295	33.8186	-2.61546	Down	Yes	Cytochrome P450 71A9 [Source:UniProtKB/Swiss-Prot;Acc:O81970]
GLYMA05G03070	MBNF5SGT	MBNF2SCT	835.895	1962.17	1399.03	-1.07747	Down	Yes
GLYMA05G03140	MBNF5SGT	MBNF2SCT	200.251	443.848	322.049	-1.03824	Down	Yes	Putative uncharacterized protein [Source:UniProtKB/TrEMBL;Acc:C6TBP8]
GLYMA05G03340	MBNF5SGT	MBNF2SCT	190.904	78.146	134.525	1.14782	Up	Yes
GLYMA05G03520	MBNF5SGT	MBNF2SCT	56.3612	352.366	204.364	-1.98263	Down	Yes
GLYMA05G03610	MBNF5SGT	MBNF2SCT	388.77	154.64	271.705	1.20317	Up	Yes
GLYMA05G04080	MBNF5SGT	MBNF2SCT	731.019	329.495	530.257	1.05236	Up	Yes
GLYMA05G05420	MBNF5SGT	MBNF2SCT	14.5169	245.228	129.872	-2.10588	Down	Yes
GLYMA05G05510	MBNF5SGT	MBNF2SCT	785.926	305.724	545.825	1.2726	Up	Yes
GLYMA05G06070	MBNF5SGT	MBNF2SCT	494.464	146.981	320.722	1.5458	Up	Yes
GLYMA05G06130	MBNF5SGT	MBNF2SCT	1911.48	702.206	1306.85	1.25236	Up	Yes
GLYMA05G06810	MBNF5SGT	MBNF2SCT	7.43006	53.817	30.6235	-1.82064	Down	Yes
GLYMA05G07680	MBNF5SGT	MBNF2SCT	201.932	48.9558	125.444	1.74651	Up	Yes
GLYMA05G08040	MBNF5SGT	MBNF2SCT	1551.9	607.925	1079.91	1.27169	Up	Yes
GLYMA05G08400	MBNF5SGT	MBNF2SCT	14.5504	167.715	91.1325	-2.59074	Down	Yes
GLYMA05G08450	MBNF5SGT	MBNF2SCT	49.709	215.948	132.828	-1.75975	Down	Yes
GLYMA05G08550	MBNF5SGT	MBNF2SCT	185.291	545.169	365.23	-1.27859	Down	Yes	L-aspartate oxidase [Source:Projected from Arabidopsis thaliana (AT5G14760) TAIR;Acc:AT5G14760]
GLYMA05G08680	MBNF5SGT	MBNF2SCT	52.7715	13.4508	33.1111	1.46327	Up	Yes
GLYMA05G09160	MBNF5SGT	MBNF2SCT	458.569	971.402	714.986	-1.02731	Down	Yes
GLYMA05G15700	MBNF5SGT	MBNF2SCT	71.439	268.887	170.163	-1.48569	Down	Yes
GLYMA05G17470	MBNF5SGT	MBNF2SCT	1330.18	4952.71	3141.45	-1.61744	Down	Yes
GLYMA05G21360	MBNF5SGT	MBNF2SCT	309.384	2503.27	1406.33	-2.30345	Down	Yes
GLYMA05G21680	MBNF5SGT	MBNF2SCT	35.2674	241.652	138.459	-2.35466	Down	Yes
GLYMA05G22120	MBNF5SGT	MBNF2SCT	4477	1880.5	3178.75	1.08416	Up	Yes
GLYMA05G22760	MBNF5SGT	MBNF2SCT	44.622	252.974	148.798	-1.82914	Down	Yes
GLYMA05G22880	MBNF5SGT	MBNF2SCT	45.7015	318.797	182.249	-2.11851	Down	Yes
GLYMA05G23210	MBNF5SGT	MBNF2SCT	464.184	1262.14	863.162	-1.25371	Down	Yes
GLYMA05G23260	MBNF5SGT	MBNF2SCT	633.626	280.744	457.185	1.09374	Up	Yes	Receptor-like protein kinase 1 [Source:UniProtKB/TrEMBL;Acc:Q9LKZ6]
GLYMA05G24101	MBNF5SGT	MBNF2SCT	98.6819	305.066	201.874	-1.46826	Down	Yes
GLYMA05G24130	MBNF5SGT	MBNF2SCT	563.477	1173.84	868.66	-1.00511	Down	Yes
GLYMA05G25460	MBNF5SGT	MBNF2SCT	62.7454	528.448	295.596	-2.02307	Down	Yes
GLYMA05G25701	MBNF5SGT	MBNF2SCT	835.385	3055.47	1945.43	-1.60293	Down	Yes
GLYMA05G25810	MBNF5SGT	MBNF2SCT	3960.06	1338.72	2649.39	1.30306	Up	Yes	Chlorophyll a-b binding protein, chloroplastic [Source:UniProtKB/TrEMBL;Acc:C6TLM4]
GLYMA05G26840	MBNF5SGT	MBNF2SCT	103.158	34.9734	69.0658	1.31055	Up	Yes
GLYMA05G26855	MBNF5SGT	MBNF2SCT	42.6807	7.05837	24.8695	1.60703	Up	Yes
GLYMA05G27050	MBNF5SGT	MBNF2SCT	314.797	796.205	555.501	-1.20653	Down	Yes
GLYMA05G27440	MBNF5SGT	MBNF2SCT	143.94	725.363	434.651	-2.16297	Down	Yes
GLYMA05G27960	MBNF5SGT	MBNF2SCT	36.4638	233.698	135.081	-1.53444	Down	Yes
GLYMA05G27970	MBNF5SGT	MBNF2SCT	2391.76	901.793	1646.78	1.27402	Up	Yes
GLYMA05G28610	MBNF5SGT	MBNF2SCT	118.855	1072.76	595.806	-2.2969	Down	Yes	Chalcone synthase 2 [Source:UniProtKB/TrEMBL;Acc:A0A0R4J3D3]
GLYMA05G28820	MBNF5SGT	MBNF2SCT	1142.66	481.75	812.203	1.08332	Up	Yes
GLYMA05G28900	MBNF5SGT	MBNF2SCT	269.531	75.0073	172.269	1.5246	Up	Yes
GLYMA05G29370	MBNF5SGT	MBNF2SCT	96.2556	299.722	197.989	-1.50266	Down	Yes	Tau class glutathione S-transferase [Source:UniProtKB/TrEMBL;Acc:A0A0B5EC24]
GLYMA05G29400	MBNF5SGT	MBNF2SCT	106.07	1281.98	694.025	-2.85863	Down	Yes	Tau class glutathione S-transferase [Source:UniProtKB/TrEMBL;Acc:A0A0B5E8V1]
GLYMA05G29430	MBNF5SGT	MBNF2SCT	237.862	826.336	532.099	-1.51921	Down	Yes	Putative uncharacterized protein [Source:UniProtKB/TrEMBL;Acc:C6TL69]
GLYMA05G29510	MBNF5SGT	MBNF2SCT	22.4574	156.256	89.3568	-2.27565	Down	Yes
GLYMA05G30080	MBNF5SGT	MBNF2SCT	710.629	338.847	524.738	1.00156	Up	Yes
GLYMA05G30850	MBNF5SGT	MBNF2SCT	48.9728	243.529	146.251	-1.92395	Down	Yes
GLYMA05G31580	MBNF5SGT	MBNF2SCT	533.312	2050.08	1291.69	-1.45607	Down	Yes	Putative uncharacterized protein [Source:UniProtKB/TrEMBL;Acc:C6T229]
GLYMA05G31830	MBNF5SGT	MBNF2SCT	2518.83	5458.2	3988.51	-1.04965	Down	Yes
GLYMA05G31990	MBNF5SGT	MBNF2SCT	52.5874	144.536	98.5617	-1.23697	Down	Yes
GLYMA05G32380	MBNF5SGT	MBNF2SCT	518.46	169.729	344.095	1.47068	Up	Yes	Pectinesterase [Source:UniProtKB/TrEMBL;Acc:I1K4X9]
GLYMA05G32491	MBNF5SGT	MBNF2SCT	13.6886	62.5617	38.1252	-1.49757	Down	Yes
GLYMA05G32565	MBNF5SGT	MBNF2SCT	102.163	236.21	169.187	-1.09857	Down	Yes
GLYMA05G32620	MBNF5SGT	MBNF2SCT	117.818	41.3021	79.5598	1.23496	Up	Yes
GLYMA05G32850	MBNF5SGT	MBNF2SCT	2744.41	5973.61	4359.01	-1.03563	Down	Yes	NAC transcription factor [Source:UniProtKB/TrEMBL;Acc:A0A0K2CTE4]
GLYMA05G32950	MBNF5SGT	MBNF2SCT	43.5593	3.28827	23.4238	2.32069	Up	Yes
GLYMA05G33440	MBNF5SGT	MBNF2SCT	11.304	77.919	44.6115	-1.98357	Down	Yes
GLYMA05G33450	MBNF5SGT	MBNF2SCT	3.41376	41.0183	22.216	-1.65316	Down	Yes
GLYMA05G34230	MBNF5SGT	MBNF2SCT	398.417	63.3772	230.897	2.39133	Up	Yes
GLYMA05G34650	MBNF5SGT	MBNF2SCT	16.3494	126.746	71.5477	-2.09677	Down	Yes
GLYMA05G34660	MBNF5SGT	MBNF2SCT	861.789	2007.31	1434.55	-1.11491	Down	Yes
GLYMA05G34670	MBNF5SGT	MBNF2SCT	1719.26	4008.76	2864.01	-1.1433	Down	Yes
GLYMA05G34750	MBNF5SGT	MBNF2SCT	23.4113	111.659	67.535	-1.70654	Down	Yes
GLYMA05G34876	MBNF5SGT	MBNF2SCT	110.956	278.199	194.578	-1.21157	Down	Yes
GLYMA05G35501	MBNF5SGT	MBNF2SCT	378.763	871.623	625.193	-1.09244	Down	Yes
GLYMA05G36010	MBNF5SGT	MBNF2SCT	25.796	259.374	142.585	-2.35048	Down	Yes
GLYMA05G36310	MBNF5SGT	MBNF2SCT	19.7967	233.29	126.543	-3.0191	Down	Yes
GLYMA05G36441	MBNF5SGT	MBNF2SCT	1509.37	691.202	1100.29	1.05808	Up	Yes
GLYMA05G36520	MBNF5SGT	MBNF2SCT	6.09129	445.143	225.617	-3.22268	Down	Yes
GLYMA05G36710	MBNF5SGT	MBNF2SCT	1414.8	238.774	826.785	2.31605	Up	Yes	Glutaredoxin family protein [Source:Projected from Arabidopsis thaliana (AT1G64500) TAIR;Acc:AT1G64500]
GLYMA05G36970	MBNF5SGT	MBNF2SCT	8571.98	19108.4	13840.2	-1.06016	Down	Yes
GLYMA05G36980	MBNF5SGT	MBNF2SCT	253.24	538.675	395.957	-1.01533	Down	Yes
GLYMA05G37320	MBNF5SGT	MBNF2SCT	109.166	328.736	218.951	-1.39161	Down	Yes
GLYMA05G37460	MBNF5SGT	MBNF2SCT	15.1194	61.4637	38.2916	-1.55738	Down	Yes
GLYMA05G37900	MBNF5SGT	MBNF2SCT	3903.87	8174.47	6039.17	-1.01891	Down	Yes	Glutathione peroxidase [Source:UniProtKB/TrEMBL;Acc:I1K6J6]
GLYMA05G38110	MBNF5SGT	MBNF2SCT	12.2578	110.411	61.3346	-2.21913	Down	Yes
GLYMA05G38130	MBNF5SGT	MBNF2SCT	52.1609	165.399	108.78	-1.36564	Down	Yes
GLYMA06G00536	MBNF5SGT	MBNF2SCT	45.0237	246.186	145.605	-1.87093	Down	Yes
GLYMA06G01430	MBNF5SGT	MBNF2SCT	248.211	71.2649	159.738	1.60245	Up	Yes
GLYMA06G01540	MBNF5SGT	MBNF2SCT	3599.42	8638.04	6118.73	-1.12338	Down	Yes
GLYMA06G01760	MBNF5SGT	MBNF2SCT	285.595	120.979	203.287	1.07944	Up	Yes
GLYMA06G02630	MBNF5SGT	MBNF2SCT	506.596	144.82	325.708	1.5523	Up	Yes
GLYMA06G03410	MBNF5SGT	MBNF2SCT	649.558	1435.94	1042.75	-1.07818	Down	Yes
GLYMA06G03520	MBNF5SGT	MBNF2SCT	89.3609	31.8693	60.6151	1.22613	Up	Yes
GLYMA06G03860	MBNF5SGT	MBNF2SCT	1153.33	3134.45	2143.89	-1.2356	Down	Yes
GLYMA06G04000	MBNF5SGT	MBNF2SCT	3.98272	113.402	58.6923	-2.52208	Down	Yes
GLYMA06G04010	MBNF5SGT	MBNF2SCT	1673.98	725.297	1199.64	1.05742	Up	Yes	MYB transcription factor MYB124 [Source:UniProtKB/TrEMBL;Acc:Q0PJI9]
GLYMA06G04390	MBNF5SGT	MBNF2SCT	55.3066	8.9718	32.1392	1.72387	Up	Yes	Heat shock transcription factor (HSF) [Source:UniProtKB/TrEMBL;Acc:Q00M68]
GLYMA06G04440	MBNF5SGT	MBNF2SCT	414.064	180.217	297.14	1.10358	Up	Yes
GLYMA06G04650	MBNF5SGT	MBNF2SCT	13.3205	71.1804	42.2504	-1.67797	Down	Yes
GLYMA06G05020	MBNF5SGT	MBNF2SCT	24.6412	125.846	75.2437	-1.73049	Down	Yes
GLYMA06G05370	MBNF5SGT	MBNF2SCT	3944.4	870.368	2407.39	1.98879	Up	Yes
GLYMA06G05420	MBNF5SGT	MBNF2SCT	122.947	420.419	271.683	-1.56802	Down	Yes	Putative uncharacterized protein [Source:UniProtKB/TrEMBL;Acc:C6T7K8]
GLYMA06G05560	MBNF5SGT	MBNF2SCT	666.937	1470.14	1068.54	-1.05844	Down	Yes	Cytokinin riboside 5'-monophosphate phosphoribohydrolase [Source:UniProtKB/TrEMBL;Acc:I1K8D8]
GLYMA06G05990	MBNF5SGT	MBNF2SCT	34.8744	409.625	222.25	-2.12732	Down	Yes
GLYMA06G06130	MBNF5SGT	MBNF2SCT	509.274	232.525	370.899	1.05525	Up	Yes
GLYMA06G06310	MBNF5SGT	MBNF2SCT	15.4123	88.5217	51.967	-1.89837	Down	Yes
GLYMA06G06400	MBNF5SGT	MBNF2SCT	15.4291	84.7503	50.0897	-1.62713	Down	Yes
GLYMA06G06530	MBNF5SGT	MBNF2SCT	633.737	1655.29	1144.51	-1.21817	Down	Yes	Putative uncharacterized protein [Source:UniProtKB/TrEMBL;Acc:C6TEF4]
GLYMA06G06860	MBNF5SGT	MBNF2SCT	246.044	540.828	393.436	-1.04198	Down	Yes
GLYMA06G07301	MBNF5SGT	MBNF2SCT	45.7599	156.822	101.291	-1.38997	Down	Yes
GLYMA06G07550	MBNF5SGT	MBNF2SCT	77.6304	269.834	173.732	-1.36847	Down	Yes
GLYMA06G07560	MBNF5SGT	MBNF2SCT	34.1967	884.005	459.101	-3.35401	Down	Yes
GLYMA06G07800	MBNF5SGT	MBNF2SCT	3252.36	1067.66	2160.01	1.4799	Up	Yes	C2H2-Zn transcription factor [Source:UniProtKB/TrEMBL;Acc:I1K915]
GLYMA06G07900	MBNF5SGT	MBNF2SCT	111.81	250.731	181.271	-1.03593	Down	Yes	Putative uncharacterized protein [Source:UniProtKB/TrEMBL;Acc:C6T3Q0]
GLYMA06G08340	MBNF5SGT	MBNF2SCT	2486.45	6380.31	4433.38	-1.20696	Down	Yes
GLYMA06G08610	MBNF5SGT	MBNF2SCT	71.4303	15.6619	43.5461	1.69677	Up	Yes
GLYMA06G08762	MBNF5SGT	MBNF2SCT	136.091	56.6802	96.3858	1.11447	Up	Yes
GLYMA06G08850	MBNF5SGT	MBNF2SCT	323.356	135.201	229.279	1.14291	Up	Yes
GLYMA06G08944	MBNF5SGT	MBNF2SCT	35.8364	222.55	129.193	-1.60995	Down	Yes
GLYMA06G09500	MBNF5SGT	MBNF2SCT	1630.44	3958.11	2794.27	-1.18457	Down	Yes	Tubulin alpha chain [Source:UniProtKB/TrEMBL;Acc:I1K9J7]
GLYMA06G09660	MBNF5SGT	MBNF2SCT	441.475	179.063	310.269	1.10777	Up	Yes	Putative uncharacterized protein [Source:UniProtKB/TrEMBL;Acc:C6T524]
GLYMA06G10141	MBNF5SGT	MBNF2SCT	20.4409	77.1685	48.8047	-1.48067	Down	Yes
GLYMA06G10360	MBNF5SGT	MBNF2SCT	1025	445.383	735.192	1.13282	Up	Yes
GLYMA06G10500	MBNF5SGT	MBNF2SCT	560.147	1209.38	884.765	-1.01716	Down	Yes	Putative uncharacterized protein [Source:UniProtKB/TrEMBL;Acc:C6SZQ8]
GLYMA06G10580	MBNF5SGT	MBNF2SCT	637.466	1667.75	1152.61	-1.27141	Down	Yes
GLYMA06G10830	MBNF5SGT	MBNF2SCT	581.583	1594.36	1087.97	-1.36419	Down	Yes	Cryptochrome1 [Source:UniProtKB/TrEMBL;Acc:D0FZ12]
GLYMA06G11300	MBNF5SGT	MBNF2SCT	99.0083	40.0546	69.5315	1.10817	Up	Yes	Serine hydroxymethyltransferase [Source:UniProtKB/TrEMBL;Acc:K7KUF0]
GLYMA06G11510	MBNF5SGT	MBNF2SCT	45.6343	9.62391	27.6291	1.55513	Up	Yes
GLYMA06G11730	MBNF5SGT	MBNF2SCT	35.3594	119.079	77.219	-1.34805	Down	Yes
GLYMA06G11741	MBNF5SGT	MBNF2SCT	576.354	154.523	365.438	1.42216	Up	Yes	WAT1-related protein [Source:UniProtKB/TrEMBL;Acc:K7KUH5]
GLYMA06G11920	MBNF5SGT	MBNF2SCT	241.71	86.672	164.191	1.28391	Up	Yes
GLYMA06G11990	MBNF5SGT	MBNF2SCT	1470.66	3475.84	2473.25	-1.10088	Down	Yes
GLYMA06G12010	MBNF5SGT	MBNF2SCT	2091.26	6558.74	4325	-1.36208	Down	Yes	Aldehyde dehydrogenase [Source:UniProtKB/TrEMBL;Acc:I1KAB0]
GLYMA06G12691	MBNF5SGT	MBNF2SCT	28.147	87.2673	57.7072	-1.28629	Down	Yes
GLYMA06G12701	MBNF5SGT	MBNF2SCT	7420.34	3037.14	5228.74	1.23692	Up	Yes
GLYMA06G12710	MBNF5SGT	MBNF2SCT	146.073	44.1861	95.1298	1.51085	Up	Yes	Putative uncharacterized protein [Source:UniProtKB/TrEMBL;Acc:C6SVT5]
GLYMA06G12790	MBNF5SGT	MBNF2SCT	98.088	262.714	180.401	-1.28549	Down	Yes
GLYMA06G12900	MBNF5SGT	MBNF2SCT	933.695	2042.52	1488.11	-1.00468	Down	Yes	Pathogenesis-related protein [Source:UniProtKB/TrEMBL;Acc:C6T5R4]
GLYMA06G13000	MBNF5SGT	MBNF2SCT	47.9773	208.196	128.086	-1.78025	Down	Yes
GLYMA06G13110	MBNF5SGT	MBNF2SCT	3740.88	1630.77	2685.83	1.11408	Up	Yes	Bidirectional sugar transporter SWEET [Source:UniProtKB/TrEMBL;Acc:I1KAN3]
GLYMA06G13280	MBNF5SGT	MBNF2SCT	6240.55	2052.63	4146.59	1.44915	Up	Yes
GLYMA06G13890	MBNF5SGT	MBNF2SCT	31.5608	206.883	119.222	-2.12077	Down	Yes	Putative uncharacterized protein [Source:UniProtKB/TrEMBL;Acc:C6T7V9]
GLYMA06G14000	MBNF5SGT	MBNF2SCT	210.099	72.6896	141.394	1.32293	Up	Yes
GLYMA06G14010	MBNF5SGT	MBNF2SCT	851.79	2246.56	1549.18	-1.31098	Down	Yes
GLYMA06G14220	MBNF5SGT	MBNF2SCT	448.621	955.217	701.919	-1.02874	Down	Yes
GLYMA06G14650	MBNF5SGT	MBNF2SCT	180.747	462.957	321.852	-1.22369	Down	Yes
GLYMA06G14740	MBNF5SGT	MBNF2SCT	175.769	545.402	360.585	-1.44135	Down	Yes	Putative uncharacterized protein [Source:UniProtKB/TrEMBL;Acc:C6SX01]
GLYMA06G14770	MBNF5SGT	MBNF2SCT	457.565	138.42	297.993	1.46242	Up	Yes
GLYMA06G14820	MBNF5SGT	MBNF2SCT	3376.21	14516.2	8946.2	-1.67668	Down	Yes	Chalcone-flavonone isomerase family protein [Source:UniProtKB/TrEMBL;Acc:Q53B72]
GLYMA06G15030	MBNF5SGT	MBNF2SCT	80.099	1087.87	583.986	-2.98735	Down	Yes	Peroxidase [Source:UniProtKB/TrEMBL;Acc:A0A0R0JSG7]
GLYMA06G15070	MBNF5SGT	MBNF2SCT	1255.24	451.755	853.5	1.38371	Up	Yes
GLYMA06G15270	MBNF5SGT	MBNF2SCT	627.074	271.581	449.327	1.09032	Up	Yes
GLYMA06G15341	MBNF5SGT	MBNF2SCT	8.66	175.539	92.0993	-3.1664	Down	Yes
GLYMA06G15540	MBNF5SGT	MBNF2SCT	3581.54	1646.87	2614.21	1.06413	Up	Yes	Putative uncharacterized protein [Source:UniProtKB/TrEMBL;Acc:C6SXP5]
GLYMA06G16420	MBNF5SGT	MBNF2SCT	59.6662	184.867	122.267	-1.32691	Down	Yes	Beta-galactosidase [Source:UniProtKB/TrEMBL;Acc:A0A0R0JPA1]
GLYMA06G16600	MBNF5SGT	MBNF2SCT	364.857	44.6402	204.748	2.37246	Up	Yes
GLYMA06G17020	MBNF5SGT	MBNF2SCT	655.341	1906.79	1281.07	-1.29239	Down	Yes
GLYMA06G17040	MBNF5SGT	MBNF2SCT	3581.63	8941.87	6261.75	-1.2441	Down	Yes	Putative uncharacterized protein [Source:UniProtKB/TrEMBL;Acc:C6T3F5]
GLYMA06G17160	MBNF5SGT	MBNF2SCT	225.679	636.966	431.322	-1.29265	Down	Yes	Putative uncharacterized protein [Source:UniProtKB/TrEMBL;Acc:C6TIW9]
GLYMA06G17590	MBNF5SGT	MBNF2SCT	50.5124	327.778	189.145	-2.4286	Down	Yes
GLYMA06G17640	MBNF5SGT	MBNF2SCT	18.8428	82.6319	50.7374	-1.67646	Down	Yes	Acyl-[acyl-carrier-protein] hydrolase [Source:UniProtKB/TrEMBL;Acc:I1KC09]
GLYMA06G17860	MBNF5SGT	MBNF2SCT	47.2075	203.455	125.331	-1.80964	Down	Yes	Purple acid phosphatase [Source:UniProtKB/TrEMBL;Acc:I1KC33]
GLYMA06G18180	MBNF5SGT	MBNF2SCT	61.8835	12.1964	37.04	1.64872	Up	Yes
GLYMA06G18300	MBNF5SGT	MBNF2SCT	370.472	172.479	271.475	1.02292	Up	Yes
GLYMA06G19710	MBNF5SGT	MBNF2SCT	153.252	46.8084	100.03	1.47016	Up	Yes
GLYMA06G19721	MBNF5SGT	MBNF2SCT	25.5031	139.761	82.6318	-1.61326	Down	Yes
GLYMA06G19900	MBNF5SGT	MBNF2SCT	357.812	893.439	625.625	-1.1584	Down	Yes
GLYMA06G20100	MBNF5SGT	MBNF2SCT	708.797	300.367	504.582	1.16834	Up	Yes
GLYMA06G20900	MBNF5SGT	MBNF2SCT	15.5043	65.8721	40.6882	-1.56675	Down	Yes
GLYMA06G20920	MBNF5SGT	MBNF2SCT	702.956	1859.21	1281.08	-1.30025	Down	Yes
GLYMA06G20950	MBNF5SGT	MBNF2SCT	739.872	233.872	486.872	1.55623	Up	Yes
GLYMA06G21295	MBNF5SGT	MBNF2SCT	47.0483	193.817	120.433	-1.77028	Down	Yes
GLYMA06G21441	MBNF5SGT	MBNF2SCT	217.813	99.6687	158.741	1.02784	Up	Yes
GLYMA06G21450	MBNF5SGT	MBNF2SCT	479.93	162.925	321.428	1.45371	Up	Yes
GLYMA06G21530	MBNF5SGT	MBNF2SCT	827.727	341.009	584.368	1.19574	Up	Yes
GLYMA06G21883	MBNF5SGT	MBNF2SCT	676.762	100.171	388.467	2.11381	Up	Yes
GLYMA06G23380	MBNF5SGT	MBNF2SCT	435.744	139.802	287.773	1.42268	Up	Yes
GLYMA06G23866	MBNF5SGT	MBNF2SCT	686.348	160.869	423.609	1.86416	Up	Yes
GLYMA06G23950	MBNF5SGT	MBNF2SCT	376.345	101.547	238.946	1.61915	Up	Yes
GLYMA06G28890	MBNF5SGT	MBNF2SCT	2598.47	1140.68	1869.57	1.08253	Up	Yes	Peroxidase [Source:UniProtKB/TrEMBL;Acc:A0A0R0JWJ9]
GLYMA06G30850	MBNF5SGT	MBNF2SCT	24.7501	121.694	73.222	-1.78877	Down	Yes	Cellulose synthase [Source:UniProtKB/TrEMBL;Acc:K7KWP9]
GLYMA06G32741	MBNF5SGT	MBNF2SCT	170.865	48.3743	109.62	1.5929	Up	Yes	Pentatricopeptide repeat (PPR) superfamily protein [Source:Projected from Arabidopsis thaliana (AT1G53330) TAIR;Acc:AT1G53330]
GLYMA06G33380	MBNF5SGT	MBNF2SCT	549.362	172.124	360.743	1.51945	Up	Yes	Phosphoenolpyruvate carboxylase [Source:UniProtKB/TrEMBL;Acc:I1KDL4]
GLYMA06G34387	MBNF5SGT	MBNF2SCT	18.6588	80.832	49.7454	-1.61906	Down	Yes
GLYMA06G35940	MBNF5SGT	MBNF2SCT	112.622	45.9722	79.2969	1.10684	Up	Yes
GLYMA06G35948	MBNF5SGT	MBNF2SCT	419.905	138.256	279.081	1.42282	Up	Yes
GLYMA06G36590	MBNF5SGT	MBNF2SCT	208.484	589.764	399.124	-1.36909	Down	Yes	Putative uncharacterized protein [Source:UniProtKB/TrEMBL;Acc:C6TJW6]
GLYMA06G37470	MBNF5SGT	MBNF2SCT	69.8906	20.2613	45.076	1.33158	Up	Yes
GLYMA06G40000	MBNF5SGT	MBNF2SCT	141.647	338.864	240.256	-1.11358	Down	Yes	Serine/threonine-protein kinase [Source:UniProtKB/TrEMBL;Acc:K7KXC8]
GLYMA06G40330	MBNF5SGT	MBNF2SCT	169.753	815.295	492.524	-2.0627	Down	Yes
GLYMA06G40480	MBNF5SGT	MBNF2SCT	7.90699	61.9317	34.9193	-1.93005	Down	Yes	Serine/threonine-protein kinase [Source:UniProtKB/TrEMBL;Acc:I1KE81]
GLYMA06G40490	MBNF5SGT	MBNF2SCT	15.8724	139.106	77.4891	-2.40916	Down	Yes	Serine/threonine-protein kinase [Source:UniProtKB/TrEMBL;Acc:I1KE82]
GLYMA06G40620	MBNF5SGT	MBNF2SCT	109.032	398.927	253.979	-1.54518	Down	Yes	Serine/threonine-protein kinase [Source:UniProtKB/TrEMBL;Acc:I1KE89]
GLYMA06G40760	MBNF5SGT	MBNF2SCT	488.138	213.922	351.03	1.07064	Up	Yes
GLYMA06G40790	MBNF5SGT	MBNF2SCT	454.905	1622.39	1038.65	-1.66272	Down	Yes
GLYMA06G41290	MBNF5SGT	MBNF2SCT	145.53	484.109	314.819	-1.48308	Down	Yes
GLYMA06G41370	MBNF5SGT	MBNF2SCT	2.27584	195.653	98.9644	-4.33171	Down	Yes
GLYMA06G41430	MBNF5SGT	MBNF2SCT	136.945	493.697	315.321	-1.62385	Down	Yes
GLYMA06G41500	MBNF5SGT	MBNF2SCT	247.735	1268.05	757.894	-1.90963	Down	Yes
GLYMA06G42340	MBNF5SGT	MBNF2SCT	440.236	121.632	280.934	1.5851	Up	Yes
GLYMA06G42830	MBNF5SGT	MBNF2SCT	116.856	274.775	195.815	-1.07194	Down	Yes	Aspartate aminotransferase [Source:UniProtKB/TrEMBL;Acc:A0A0R0JTF7]
GLYMA06G42935	MBNF5SGT	MBNF2SCT	34.8073	122.077	78.4423	-1.54844	Down	Yes
GLYMA06G42950	MBNF5SGT	MBNF2SCT	17.2448	160.453	88.8487	-2.33103	Down	Yes
GLYMA06G43040	MBNF5SGT	MBNF2SCT	2.47669	65.3335	33.9051	-2.80844	Down	Yes
GLYMA06G43070	MBNF5SGT	MBNF2SCT	38.8988	212.042	125.47	-1.86723	Down	Yes
GLYMA06G43630	MBNF5SGT	MBNF2SCT	440.287	1271.33	855.808	-1.43915	Down	Yes
GLYMA06G44250	MBNF5SGT	MBNF2SCT	48.6215	138.555	93.5881	-1.24546	Down	Yes
GLYMA06G44450	MBNF5SGT	MBNF2SCT	2957.6	10173.3	6565.47	-1.47274	Down	Yes
GLYMA06G44660	MBNF5SGT	MBNF2SCT	18.4915	390.463	204.477	-2.5262	Down	Yes
GLYMA06G44800	MBNF5SGT	MBNF2SCT	66.1672	158.028	112.098	-1.10507	Down	Yes
GLYMA06G45390	MBNF5SGT	MBNF2SCT	27.394	259.593	143.493	-2.08037	Down	Yes
GLYMA06G45520	MBNF5SGT	MBNF2SCT	63.1303	974.123	518.627	-3.1751	Down	Yes
GLYMA06G45570	MBNF5SGT	MBNF2SCT	86.416	305.534	195.975	-1.58616	Down	Yes
GLYMA06G45670	MBNF5SGT	MBNF2SCT	16.567	79.1526	47.8598	-1.67976	Down	Yes
GLYMA06G45791	MBNF5SGT	MBNF2SCT	70.6692	9.383	40.0261	1.81033	Up	Yes
GLYMA06G45800	MBNF5SGT	MBNF2SCT	1287.74	598.026	942.885	1.05107	Up	Yes
GLYMA06G45810	MBNF5SGT	MBNF2SCT	7.13718	47.7084	27.4228	-1.87043	Down	Yes	CASP-like protein [Source:UniProtKB/TrEMBL;Acc:I1KFA2]
GLYMA06G45880	MBNF5SGT	MBNF2SCT	11.3207	95.6147	53.4677	-2.37409	Down	Yes
GLYMA06G45930	MBNF5SGT	MBNF2SCT	543.462	2370.39	1456.93	-1.55357	Down	Yes
GLYMA06G45941	MBNF5SGT	MBNF2SCT	273.196	4279.21	2276.2	-2.93294	Down	Yes
GLYMA06G46350	MBNF5SGT	MBNF2SCT	96.097	500.891	298.494	-1.86744	Down	Yes
GLYMA06G46410	MBNF5SGT	MBNF2SCT	11.6304	109.682	60.656	-1.91307	Down	Yes
GLYMA06G47740	MBNF5SGT	MBNF2SCT	1187.75	2809.77	1998.76	-1.13489	Down	Yes	Putative uncharacterized protein [Source:UniProtKB/TrEMBL;Acc:C6T3C5]
GLYMA06G47750	MBNF5SGT	MBNF2SCT	490.115	1461.5	975.807	-1.37008	Down	Yes
GLYMA06G48111	MBNF5SGT	MBNF2SCT	38.698	104.452	71.5751	-1.22056	Down	Yes
GLYMA0765S00200	MBNF5SGT	MBNF2SCT	135.573	57.9346	96.7537	1.07171	Up	Yes
GLYMA07G00740	MBNF5SGT	MBNF2SCT	112.471	255.543	184.007	-1.06002	Down	Yes
GLYMA07G01000	MBNF5SGT	MBNF2SCT	660.845	1806.05	1233.45	-1.35332	Down	Yes
GLYMA07G01130	MBNF5SGT	MBNF2SCT	299.041	116.273	207.657	1.20679	Up	Yes
GLYMA07G01200	MBNF5SGT	MBNF2SCT	63.6825	196.369	130.026	-1.34823	Down	Yes
GLYMA07G01300	MBNF5SGT	MBNF2SCT	1214.1	542.377	878.24	1.04221	Up	Yes
GLYMA07G01400	MBNF5SGT	MBNF2SCT	177.267	505.305	341.286	-1.28498	Down	Yes
GLYMA07G01410	MBNF5SGT	MBNF2SCT	23.8714	396.145	210.008	-2.43101	Down	Yes
GLYMA07G01430	MBNF5SGT	MBNF2SCT	229.218	3363.4	1796.31	-2.85082	Down	Yes	Putative uncharacterized protein [Source:UniProtKB/TrEMBL;Acc:C6TG96]
GLYMA07G02240	MBNF5SGT	MBNF2SCT	479.504	161.537	320.52	1.46054	Up	Yes
GLYMA07G02460	MBNF5SGT	MBNF2SCT	386.922	1034.87	710.897	-1.32803	Down	Yes
GLYMA07G02520	MBNF5SGT	MBNF2SCT	353.504	881.954	617.729	-1.16588	Down	Yes	Putative uncharacterized protein [Source:UniProtKB/TrEMBL;Acc:C6T5K8]
GLYMA07G02540	MBNF5SGT	MBNF2SCT	664.395	1628.84	1146.62	-1.11923	Down	Yes	Xyloglucan fucosyltransferase [Source:UniProtKB/TrEMBL;Acc:C6F116]
GLYMA07G03190	MBNF5SGT	MBNF2SCT	146.425	488.682	317.553	-1.55642	Down	Yes
GLYMA07G03260	MBNF5SGT	MBNF2SCT	231.351	46.249	138.8	1.65816	Up	Yes
GLYMA07G03350	MBNF5SGT	MBNF2SCT	189.574	504.748	347.161	-1.28679	Down	Yes
GLYMA07G03360	MBNF5SGT	MBNF2SCT	2.18381	43.7541	22.969	-2.336	Down	Yes
GLYMA07G03480	MBNF5SGT	MBNF2SCT	199.423	529.771	364.597	-1.25185	Down	Yes
GLYMA07G03840	MBNF5SGT	MBNF2SCT	66.4769	193.598	130.038	-1.29886	Down	Yes	Auxin-induced protein [Source:UniProtKB/TrEMBL;Acc:I1KH60]
GLYMA07G03980	MBNF5SGT	MBNF2SCT	1149.99	483.093	816.54	1.18341	Up	Yes	Midasin [Source:UniProtKB/TrEMBL;Acc:I1KH77]
GLYMA07G04630	MBNF5SGT	MBNF2SCT	943.5	3366.87	2155.18	-1.42592	Down	Yes	Putative uncharacterized protein [Source:UniProtKB/TrEMBL;Acc:C6TCZ5]
GLYMA07G04940	MBNF5SGT	MBNF2SCT	31.5023	252.814	142.158	-2.55848	Down	Yes
GLYMA07G05410	MBNF5SGT	MBNF2SCT	1578.14	252.434	915.289	2.18809	Up	Yes
GLYMA07G05620	MBNF5SGT	MBNF2SCT	287.504	1847.69	1067.6	-2.33486	Down	Yes
GLYMA07G05710	MBNF5SGT	MBNF2SCT	70.1499	309.679	189.915	-1.91318	Down	Yes	Putative uncharacterized protein [Source:UniProtKB/TrEMBL;Acc:C6T3B8]
GLYMA07G05791	MBNF5SGT	MBNF2SCT	273.246	100.71	186.978	1.25254	Up	Yes
GLYMA07G05910	MBNF5SGT	MBNF2SCT	997.039	2204.21	1600.63	-1.03238	Down	Yes	Putative uncharacterized protein [Source:UniProtKB/TrEMBL;Acc:C6TM17]
GLYMA07G05960	MBNF5SGT	MBNF2SCT	451.942	2930.04	1690.99	-2.5129	Down	Yes
GLYMA07G06201	MBNF5SGT	MBNF2SCT	400.259	179.692	289.976	1.04216	Up	Yes
GLYMA07G06480	MBNF5SGT	MBNF2SCT	52.8051	221.516	137.161	-1.47893	Down	Yes
GLYMA07G06511	MBNF5SGT	MBNF2SCT	13.1364	57.8709	35.5037	-1.55019	Down	Yes
GLYMA07G06750	MBNF5SGT	MBNF2SCT	26.3649	121.625	73.9947	-1.64693	Down	Yes
GLYMA07G06866	MBNF5SGT	MBNF2SCT	116.989	49.2674	83.1283	1.08594	Up	Yes
GLYMA07G06950	MBNF5SGT	MBNF2SCT	92.825	442.991	267.908	-1.78387	Down	Yes	3-methyl-2-oxobutanoate hydroxymethyltransferase [Source:UniProtKB/TrEMBL;Acc:I1KI28]
GLYMA07G07015	MBNF5SGT	MBNF2SCT	210.81	65.8361	138.323	1.43283	Up	Yes
GLYMA07G07075	MBNF5SGT	MBNF2SCT	942.107	370.556	656.331	1.23105	Up	Yes
GLYMA07G07150	MBNF5SGT	MBNF2SCT	201.958	81.0162	141.487	1.18634	Up	Yes
GLYMA07G07540	MBNF5SGT	MBNF2SCT	390.913	822.431	606.672	-1.00851	Down	Yes	Ubiquitin carrier protein 4 [Source:UniProtKB/TrEMBL;Acc:Q9SPB9]
GLYMA07G07610	MBNF5SGT	MBNF2SCT	347.362	154.344	250.853	1.04196	Up	Yes
GLYMA07G07790	MBNF5SGT	MBNF2SCT	100.422	242.496	171.459	-1.16254	Down	Yes
GLYMA07G08040	MBNF5SGT	MBNF2SCT	70.2923	429.309	249.801	-2.29777	Down	Yes
GLYMA07G08070	MBNF5SGT	MBNF2SCT	614.023	1426.33	1020.18	-1.11931	Down	Yes
GLYMA07G08170	MBNF5SGT	MBNF2SCT	1233.36	2596.69	1915.02	-1.02115	Down	Yes
GLYMA07G08260	MBNF5SGT	MBNF2SCT	10.4757	81.4122	45.9439	-1.79066	Down	Yes
GLYMA07G08280	MBNF5SGT	MBNF2SCT	7.70614	61.3364	34.5212	-2.14388	Down	Yes
GLYMA07G08710	MBNF5SGT	MBNF2SCT	193.984	87.9472	140.965	1.03019	Up	Yes
GLYMA07G09060	MBNF5SGT	MBNF2SCT	119.156	28.815	73.9857	1.73062	Up	Yes
GLYMA07G09200	MBNF5SGT	MBNF2SCT	119.826	313.833	216.829	-1.20106	Down	Yes
GLYMA07G09220	MBNF5SGT	MBNF2SCT	667.421	1552.98	1110.2	-1.07303	Down	Yes
GLYMA07G09600	MBNF5SGT	MBNF2SCT	4394.84	9776.43	7085.64	-1.08788	Down	Yes
GLYMA07G09620	MBNF5SGT	MBNF2SCT	1.13792	117.748	59.4429	-3.79489	Down	Yes
GLYMA07G09710	MBNF5SGT	MBNF2SCT	11.6136	167.68	89.6468	-2.98642	Down	Yes
GLYMA07G10561	MBNF5SGT	MBNF2SCT	25.7456	195.127	110.436	-2.32996	Down	Yes
GLYMA07G10581	MBNF5SGT	MBNF2SCT	180.897	504.349	342.623	-1.29613	Down	Yes
GLYMA07G10820	MBNF5SGT	MBNF2SCT	1637.87	3661.91	2649.89	-1.09684	Down	Yes
GLYMA07G10881	MBNF5SGT	MBNF2SCT	85.9303	193.697	139.814	-1.03615	Down	Yes
GLYMA07G11540	MBNF5SGT	MBNF2SCT	209.496	498.363	353.929	-1.11011	Down	Yes
GLYMA07G11720	MBNF5SGT	MBNF2SCT	415.328	1396.82	906.076	-1.53896	Down	Yes
GLYMA07G11800	MBNF5SGT	MBNF2SCT	86.0727	389.645	237.859	-1.94951	Down	Yes
GLYMA07G12090	MBNF5SGT	MBNF2SCT	761.485	349.217	555.351	1.03058	Up	Yes
GLYMA07G12280	MBNF5SGT	MBNF2SCT	303.703	744.529	524.116	-1.1471	Down	Yes
GLYMA07G12583	MBNF5SGT	MBNF2SCT	76.8941	25.229	51.0616	1.27278	Up	Yes
GLYMA07G12840	MBNF5SGT	MBNF2SCT	981.691	3740.92	2361.31	-1.84302	Down	Yes	UMP-CMP kinase [Source:UniProtKB/TrEMBL;Acc:I1KJD9]
GLYMA07G13040	MBNF5SGT	MBNF2SCT	306.932	107.854	207.393	1.38773	Up	Yes
GLYMA07G13100	MBNF5SGT	MBNF2SCT	120.838	301.92	211.379	-1.14885	Down	Yes
GLYMA07G13350	MBNF5SGT	MBNF2SCT	51.692	272.023	161.857	-1.76975	Down	Yes
GLYMA07G13390	MBNF5SGT	MBNF2SCT	197.113	470.457	333.785	-1.16501	Down	Yes
GLYMA07G14070	MBNF5SGT	MBNF2SCT	42.5806	166.802	104.691	-1.47803	Down	Yes
GLYMA07G14401	MBNF5SGT	MBNF2SCT	15.9644	69.0039	42.4842	-1.58783	Down	Yes
GLYMA07G14410	MBNF5SGT	MBNF2SCT	58.1265	195.121	126.624	-1.52909	Down	Yes
GLYMA07G15480	MBNF5SGT	MBNF2SCT	97.0757	551.8	324.438	-2.23716	Down	Yes
GLYMA07G16020	MBNF5SGT	MBNF2SCT	1008.71	2680.5	1844.6	-1.30781	Down	Yes	Putative uncharacterized protein [Source:UniProtKB/TrEMBL;Acc:C6TFD5]
GLYMA07G16050	MBNF5SGT	MBNF2SCT	154.533	468.208	311.37	-1.29511	Down	Yes
GLYMA07G16060	MBNF5SGT	MBNF2SCT	31.7952	163.352	97.5735	-1.83208	Down	Yes	Laccase [Source:UniProtKB/TrEMBL;Acc:I1KK07]
GLYMA07G16250	MBNF5SGT	MBNF2SCT	1894.63	829.251	1361.94	1.08378	Up	Yes
GLYMA07G16400	MBNF5SGT	MBNF2SCT	1503.15	398.931	951.042	1.78913	Up	Yes
GLYMA07G16420	MBNF5SGT	MBNF2SCT	6169.49	20431	13300.3	-1.45305	Down	Yes	Putative uncharacterized protein [Source:UniProtKB/TrEMBL;Acc:C6SYD5]
GLYMA07G16810	MBNF5SGT	MBNF2SCT	568.187	26329.2	13448.7	-4.50072	Down	Yes	Probable glutathione S-transferase [Source:UniProtKB/Swiss-Prot;Acc:P32110]
GLYMA07G16830	MBNF5SGT	MBNF2SCT	64.1258	2492.26	1278.19	-4.08461	Down	Yes	Tau class glutathione S-transferase [Source:UniProtKB/TrEMBL;Acc:I1KK57]
GLYMA07G16840	MBNF5SGT	MBNF2SCT	2.47669	164.241	83.3587	-2.6554	Down	Yes	Tau class glutathione S-transferase [Source:UniProtKB/TrEMBL;Acc:I1KK58]
GLYMA07G16850	MBNF5SGT	MBNF2SCT	992.534	3695.05	2343.79	-1.79567	Down	Yes
GLYMA07G16855	MBNF5SGT	MBNF2SCT	189.901	1548.35	869.128	-2.60419	Down	Yes	Tau class glutathione S-transferase [Source:UniProtKB/TrEMBL;Acc:K7L1L7]
GLYMA07G16910	MBNF5SGT	MBNF2SCT	17542.9	51459.8	34501.3	-1.45765	Down	Yes
GLYMA07G16925	MBNF5SGT	MBNF2SCT	122.872	426.3	274.586	-1.58216	Down	Yes
GLYMA07G16940	MBNF5SGT	MBNF2SCT	420.732	1429.29	925.013	-1.56548	Down	Yes
GLYMA07G17720	MBNF5SGT	MBNF2SCT	36.3301	113.921	75.1256	-1.31567	Down	Yes
GLYMA07G17880	MBNF5SGT	MBNF2SCT	12.2914	70.088	41.1897	-1.58862	Down	Yes
GLYMA07G18080	MBNF5SGT	MBNF2SCT	104.94	279.538	192.239	-1.25739	Down	Yes
GLYMA07G18200	MBNF5SGT	MBNF2SCT	67.2883	247.129	157.209	-1.50756	Down	Yes
GLYMA07G18225	MBNF5SGT	MBNF2SCT	59.1476	214.56	136.854	-1.44631	Down	Yes
GLYMA07G18280	MBNF5SGT	MBNF2SCT	53.5668	1845.79	949.68	-1.86038	Down	Yes
GLYMA07G18570	MBNF5SGT	MBNF2SCT	306.455	1926.53	1116.49	-1.89396	Down	Yes
GLYMA07G19060	MBNF5SGT	MBNF2SCT	462.854	1619.93	1041.39	-1.55912	Down	Yes	Ferritin [Source:UniProtKB/TrEMBL;Acc:C6TI81]
GLYMA07G20860	MBNF5SGT	MBNF2SCT	44.4547	226.135	135.295	-1.73848	Down	Yes
GLYMA07G21100	MBNF5SGT	MBNF2SCT	3899.14	1235.93	2567.53	1.50086	Up	Yes
GLYMA07G26481	MBNF5SGT	MBNF2SCT	281.939	29.4173	155.678	2.89778	Up	Yes
GLYMA07G26492	MBNF5SGT	MBNF2SCT	68.0749	4.18823	36.1316	2.40732	Up	Yes
GLYMA07G29400	MBNF5SGT	MBNF2SCT	26.8418	583.342	305.092	-3.03379	Down	Yes
GLYMA07G29430	MBNF5SGT	MBNF2SCT	4.75252	99.7172	52.2348	-2.64138	Down	Yes
GLYMA07G29650	MBNF5SGT	MBNF2SCT	5.41351	116.201	60.8075	-3.01821	Down	Yes
GLYMA07G30300	MBNF5SGT	MBNF2SCT	329.339	112.013	220.676	1.35867	Up	Yes
GLYMA07G30440	MBNF5SGT	MBNF2SCT	148.534	859.664	504.099	-2.16945	Down	Yes
GLYMA07G30640	MBNF5SGT	MBNF2SCT	116.696	423.869	270.283	-1.72081	Down	Yes	Putative uncharacterized protein [Source:UniProtKB/TrEMBL;Acc:C6SYK3]
GLYMA07G30810	MBNF5SGT	MBNF2SCT	973.382	194.929	584.155	2.16732	Up	Yes
GLYMA07G31050	MBNF5SGT	MBNF2SCT	33.8118	213.828	123.82	-1.886	Down	Yes
GLYMA07G31440	MBNF5SGT	MBNF2SCT	66.3513	17.0935	41.7224	1.41471	Up	Yes
GLYMA07G31880	MBNF5SGT	MBNF2SCT	34.6985	110.695	72.6968	-1.34144	Down	Yes	Squamosa promoter-binding-like protein [Source:UniProtKB/TrEMBL;Acc:I1KLM6]
GLYMA07G32250	MBNF5SGT	MBNF2SCT	75.204	386.787	230.995	-1.83187	Down	Yes
GLYMA07G32610	MBNF5SGT	MBNF2SCT	8.18307	102.284	55.2335	-2.76117	Down	Yes
GLYMA07G32800	MBNF5SGT	MBNF2SCT	178.463	39.9134	109.188	1.45402	Up	Yes
GLYMA07G33660	MBNF5SGT	MBNF2SCT	60.5361	12.7987	36.6674	1.57175	Up	Yes
GLYMA07G33670	MBNF5SGT	MBNF2SCT	130.243	479.371	304.807	-1.71028	Down	Yes
GLYMA07G33870	MBNF5SGT	MBNF2SCT	338.325	779.403	558.864	-1.10577	Down	Yes
GLYMA07G33880	MBNF5SGT	MBNF2SCT	323.382	1144.58	733.979	-1.56429	Down	Yes	Glycosyltransferase [Source:UniProtKB/TrEMBL;Acc:I1KM27]
GLYMA07G34030	MBNF5SGT	MBNF2SCT	1542.44	704.083	1123.26	1.05369	Up	Yes
GLYMA07G35310	MBNF5SGT	MBNF2SCT	9758.04	21378.5	15568.3	-1.05738	Down	Yes	Putative uncharacterized protein [Source:UniProtKB/TrEMBL;Acc:C6TMA8]
GLYMA07G35430	MBNF5SGT	MBNF2SCT	444.997	191.102	318.05	1.12477	Up	Yes
GLYMA07G36065	MBNF5SGT	MBNF2SCT	1098.57	496.975	797.774	1.06552	Up	Yes
GLYMA07G36210	MBNF5SGT	MBNF2SCT	13.0612	197.978	105.519	-2.47109	Down	Yes	Putative uncharacterized protein [Source:UniProtKB/TrEMBL;Acc:C6T5Q8]
GLYMA07G36230	MBNF5SGT	MBNF2SCT	275.321	660.313	467.817	-1.14119	Down	Yes
GLYMA07G36360	MBNF5SGT	MBNF2SCT	427.327	930.953	679.14	-1.02213	Down	Yes
GLYMA07G36380	MBNF5SGT	MBNF2SCT	152.432	30.6855	91.5588	1.70419	Up	Yes
GLYMA07G36600	MBNF5SGT	MBNF2SCT	668.603	1531.21	1099.91	-1.04957	Down	Yes
GLYMA07G36640	MBNF5SGT	MBNF2SCT	130.235	444.42	287.327	-1.34925	Down	Yes
GLYMA07G36700	MBNF5SGT	MBNF2SCT	734.2	2092.7	1413.45	-1.36617	Down	Yes
GLYMA07G36870	MBNF5SGT	MBNF2SCT	221.251	56.7161	138.984	1.47285	Up	Yes
GLYMA07G37240	MBNF5SGT	MBNF2SCT	103.995	2139.59	1121.79	-3.74607	Down	Yes
GLYMA07G37265	MBNF5SGT	MBNF2SCT	156.005	4097.02	2126.51	-3.53664	Down	Yes
GLYMA07G37280	MBNF5SGT	MBNF2SCT	2214.82	14200.4	8207.62	-2.25021	Down	Yes
GLYMA07G37380	MBNF5SGT	MBNF2SCT	333.464	70.8619	202.163	1.54764	Up	Yes
GLYMA07G37970	MBNF5SGT	MBNF2SCT	500.053	216.608	358.33	1.11258	Up	Yes
GLYMA07G37990	MBNF5SGT	MBNF2SCT	31.2847	0.41813	15.8514	2.43162	Up	Yes
GLYMA07G38020	MBNF5SGT	MBNF2SCT	107.158	29.1694	68.1636	1.51932	Up	Yes
GLYMA07G38090	MBNF5SGT	MBNF2SCT	5.4303	44.0657	24.748	-1.82374	Down	Yes	CASP-like protein [Source:UniProtKB/TrEMBL;Acc:A0A0R0JDU3]
GLYMA07G38223	MBNF5SGT	MBNF2SCT	25.6871	101.916	63.8014	-1.58816	Down	Yes
GLYMA07G38236	MBNF5SGT	MBNF2SCT	15.6884	87.2106	51.4495	-1.90082	Down	Yes
GLYMA07G38580	MBNF5SGT	MBNF2SCT	75.5137	1025.94	550.726	-2.83342	Down	Yes
GLYMA07G38850	MBNF5SGT	MBNF2SCT	63.7241	209.749	136.737	-1.48243	Down	Yes
GLYMA07G38966	MBNF5SGT	MBNF2SCT	133.791	377.86	255.825	-1.32482	Down	Yes
GLYMA07G38980	MBNF5SGT	MBNF2SCT	34.8241	262.753	148.789	-1.94528	Down	Yes
GLYMA07G39060	MBNF5SGT	MBNF2SCT	314.671	114.324	214.497	1.3195	Up	Yes
GLYMA07G39110	MBNF5SGT	MBNF2SCT	159.854	65.9358	112.895	1.11377	Up	Yes
GLYMA07G39130	MBNF5SGT	MBNF2SCT	592.017	2284.19	1438.1	-1.47744	Down	Yes
GLYMA07G39560	MBNF5SGT	MBNF2SCT	942.833	381.715	662.274	1.21448	Up	Yes
GLYMA07G39580	MBNF5SGT	MBNF2SCT	1369.91	397.822	883.868	1.53991	Up	Yes
GLYMA07G39860	MBNF5SGT	MBNF2SCT	142.075	652.936	397.505	-1.83693	Down	Yes
GLYMA07G39890	MBNF5SGT	MBNF2SCT	355.847	1221.23	788.538	-1.49346	Down	Yes
GLYMA0819S00210	MBNF5SGT	MBNF2SCT	218.884	571.012	394.948	-1.29336	Down	Yes
GLYMA08G00490	MBNF5SGT	MBNF2SCT	87.562	202.3	144.931	-1.07651	Down	Yes	Aldehyde dehydrogenase [Source:UniProtKB/TrEMBL;Acc:I1KNX5]
GLYMA08G01350	MBNF5SGT	MBNF2SCT	61.0385	419.48	240.259	-2.27365	Down	Yes
GLYMA08G01430	MBNF5SGT	MBNF2SCT	51.0229	3381.98	1716.5	-1.7405	Down	Yes
GLYMA08G01850	MBNF5SGT	MBNF2SCT	429.845	196.878	313.362	1.05122	Up	Yes
GLYMA08G02080	MBNF5SGT	MBNF2SCT	68.4766	231.079	149.778	-1.58773	Down	Yes
GLYMA08G02200	MBNF5SGT	MBNF2SCT	104.848	427.934	266.391	-1.77315	Down	Yes
GLYMA08G02330	MBNF5SGT	MBNF2SCT	103.51	277.046	190.278	-1.20989	Down	Yes	Dirigent protein [Source:UniProtKB/TrEMBL;Acc:K7L4H3]
GLYMA08G02420	MBNF5SGT	MBNF2SCT	487.085	1172.37	829.725	-1.16406	Down	Yes
GLYMA08G02580	MBNF5SGT	MBNF2SCT	3194.61	8809.2	6001.9	-1.28606	Down	Yes	WRKY transcription factor [Source:UniProtKB/TrEMBL;Acc:I1KPJ1]
GLYMA08G02660	MBNF5SGT	MBNF2SCT	509.708	1232.24	870.972	-1.15151	Down	Yes
GLYMA08G03050	MBNF5SGT	MBNF2SCT	13.0444	333.007	173.026	-2.54215	Down	Yes
GLYMA08G03141	MBNF5SGT	MBNF2SCT	610.642	281.594	446.118	1.0448	Up	Yes	Auxin response factor [Source:UniProtKB/TrEMBL;Acc:K7L4N0]
GLYMA08G03570	MBNF5SGT	MBNF2SCT	113.375	626.387	369.881	-1.84749	Down	Yes	ATP-dependent 6-phosphofructokinase [Source:UniProtKB/TrEMBL;Acc:I1KPV0]
GLYMA08G03860	MBNF5SGT	MBNF2SCT	242.371	664.814	453.592	-1.34394	Down	Yes
GLYMA08G04230	MBNF5SGT	MBNF2SCT	227.261	1588.39	907.823	-2.38846	Down	Yes	Putative uncharacterized protein [Source:UniProtKB/TrEMBL;Acc:C6T184]
GLYMA08G04263	MBNF5SGT	MBNF2SCT	581.765	165.166	373.465	1.57686	Up	Yes
GLYMA08G04610	MBNF5SGT	MBNF2SCT	116.479	253.693	185.086	-1.02443	Down	Yes
GLYMA08G04640	MBNF5SGT	MBNF2SCT	1862.22	740.09	1301.15	1.25254	Up	Yes
GLYMA08G04670	MBNF5SGT	MBNF2SCT	6.29214	213.263	109.778	-3.62393	Down	Yes	Myb transcription factor [Source:UniProtKB/TrEMBL;Acc:I1KQ64]
GLYMA08G04911	MBNF5SGT	MBNF2SCT	92.0807	909.304	500.692	-2.72653	Down	Yes
GLYMA08G05010	MBNF5SGT	MBNF2SCT	694.34	1873.19	1283.77	-1.19765	Down	Yes
GLYMA08G05180	MBNF5SGT	MBNF2SCT	156.239	336.865	246.552	-1.01507	Down	Yes
GLYMA08G05800	MBNF5SGT	MBNF2SCT	33.6526	115.182	74.4175	-1.43196	Down	Yes
GLYMA08G06110	MBNF5SGT	MBNF2SCT	11.2287	56.9419	34.0853	-1.51414	Down	Yes
GLYMA08G06180	MBNF5SGT	MBNF2SCT	101.008	259.109	180.059	-1.16829	Down	Yes
GLYMA08G06340	MBNF5SGT	MBNF2SCT	263.356	1956.61	1109.98	-2.37063	Down	Yes
GLYMA08G06470	MBNF5SGT	MBNF2SCT	7192.5	891.925	4042.21	2.8395	Up	Yes
GLYMA08G06831	MBNF5SGT	MBNF2SCT	157.871	66.1269	111.999	1.12008	Up	Yes
GLYMA08G06871	MBNF5SGT	MBNF2SCT	33.3765	184.935	109.156	-1.92302	Down	Yes
GLYMA08G06940	MBNF5SGT	MBNF2SCT	902.605	403.889	653.247	1.05795	Up	Yes
GLYMA08G07140	MBNF5SGT	MBNF2SCT	49.5418	149.623	99.5823	-1.33964	Down	Yes
GLYMA08G07340	MBNF5SGT	MBNF2SCT	14.8433	76.6299	45.7366	-1.76972	Down	Yes
GLYMA08G07370	MBNF5SGT	MBNF2SCT	31.3183	112.794	72.0562	-1.43995	Down	Yes
GLYMA08G07700	MBNF5SGT	MBNF2SCT	137.422	367.039	252.231	-1.26816	Down	Yes	Ubiquinol oxidase [Source:UniProtKB/TrEMBL;Acc:Q7XZQ0]
GLYMA08G08320	MBNF5SGT	MBNF2SCT	75.1537	225.871	150.512	-1.42769	Down	Yes
GLYMA08G08520	MBNF5SGT	MBNF2SCT	192.98	518.18	355.58	-1.2994	Down	Yes
GLYMA08G09160	MBNF5SGT	MBNF2SCT	382.051	140.511	261.281	1.20022	Up	Yes
GLYMA08G09290	MBNF5SGT	MBNF2SCT	353.445	794.933	574.189	-1.10594	Down	Yes	Putative uncharacterized protein [Source:UniProtKB/TrEMBL;Acc:C6SXE6]
GLYMA08G09690	MBNF5SGT	MBNF2SCT	193.481	65.0566	129.269	1.32928	Up	Yes
GLYMA08G09760	MBNF5SGT	MBNF2SCT	194.837	631.597	413.217	-1.57921	Down	Yes
GLYMA08G09980	MBNF5SGT	MBNF2SCT	64.8788	18.7729	41.8259	1.40605	Up	Yes
GLYMA08G10130	MBNF5SGT	MBNF2SCT	374.605	841.888	608.247	-1.09601	Down	Yes
GLYMA08G10520	MBNF5SGT	MBNF2SCT	212.635	882.009	547.322	-1.60126	Down	Yes
GLYMA08G10530	MBNF5SGT	MBNF2SCT	191.014	433.76	312.387	-1.04189	Down	Yes
GLYMA08G10710	MBNF5SGT	MBNF2SCT	88.0725	255.095	171.584	-1.36414	Down	Yes
GLYMA08G10950	MBNF5SGT	MBNF2SCT	1350.96	452.515	901.739	1.38181	Up	Yes
GLYMA08G11115	MBNF5SGT	MBNF2SCT	70.0915	21.3385	45.715	1.31409	Up	Yes
GLYMA08G11520	MBNF5SGT	MBNF2SCT	420.225	1459.54	939.884	-1.34252	Down	Yes	Chalcone synthase 5 [Source:UniProtKB/Swiss-Prot;Acc:P48406]
GLYMA08G11610	MBNF5SGT	MBNF2SCT	2139.57	5060.04	3599.81	-1.09994	Down	Yes	Chalcone synthase 9 [Source:UniProtKB/TrEMBL;Acc:B3F5J6]
GLYMA08G11630	MBNF5SGT	MBNF2SCT	569.126	1999.64	1284.38	-1.36552	Down	Yes	Chalcone synthase [Source:UniProtKB/TrEMBL;Acc:Q6X0M9]
GLYMA08G11650	MBNF5SGT	MBNF2SCT	110.463	995.128	552.796	-2.14658	Down	Yes
GLYMA08G12400	MBNF5SGT	MBNF2SCT	94.1806	400.708	247.445	-1.91588	Down	Yes	Cellulose synthase [Source:UniProtKB/TrEMBL;Acc:I1KSF7]
GLYMA08G12510	MBNF5SGT	MBNF2SCT	42.6222	252.337	147.48	-2.04943	Down	Yes	Tau class glutathione S-transferase [Source:UniProtKB/TrEMBL;Acc:A0A0B5EA67]
GLYMA08G12520	MBNF5SGT	MBNF2SCT	94.147	220.505	157.326	-1.11566	Down	Yes	Tau class glutathione S-transferase [Source:UniProtKB/TrEMBL;Acc:I1KSG7]
GLYMA08G12530	MBNF5SGT	MBNF2SCT	87.6627	751.03	419.346	-2.42342	Down	Yes	Tau class glutathione S-transferase [Source:UniProtKB/TrEMBL;Acc:A0A0B5E2L0]
GLYMA08G12540	MBNF5SGT	MBNF2SCT	14.1823	106.755	60.4685	-2.12299	Down	Yes
GLYMA08G12580	MBNF5SGT	MBNF2SCT	10.7686	61.832	36.3003	-1.53872	Down	Yes
GLYMA08G12590	MBNF5SGT	MBNF2SCT	84.8347	355.005	219.92	-1.71986	Down	Yes
GLYMA08G13160	MBNF5SGT	MBNF2SCT	183.566	52.7758	118.171	1.46816	Up	Yes
GLYMA08G13271	MBNF5SGT	MBNF2SCT	140.878	311.848	226.363	-1.05655	Down	Yes
GLYMA08G13510	MBNF5SGT	MBNF2SCT	1070.35	2741.91	1906.13	-1.24123	Down	Yes	Putative uncharacterized protein [Source:UniProtKB/TrEMBL;Acc:C6SXA9]
GLYMA08G13620	MBNF5SGT	MBNF2SCT	119.424	574.036	346.73	-1.84689	Down	Yes	CASP-like protein [Source:UniProtKB/TrEMBL;Acc:I1KST6]
GLYMA08G14160	MBNF5SGT	MBNF2SCT	64.8452	258.986	161.916	-1.75332	Down	Yes
GLYMA08G14390	MBNF5SGT	MBNF2SCT	92.4905	294.478	193.484	-1.47989	Down	Yes
GLYMA08G14431	MBNF5SGT	MBNF2SCT	651.374	1437.99	1044.68	-1.02946	Down	Yes	Nucleotide-sugar transporter family protein [Source:Projected from Arabidopsis thaliana (AT5G65000) TAIR;Acc:AT5G65000]
GLYMA08G14600	MBNF5SGT	MBNF2SCT	641.683	276.676	459.18	1.12657	Up	Yes	DREB2 [Source:UniProtKB/TrEMBL;Acc:Q4QYE1]
GLYMA08G14676	MBNF5SGT	MBNF2SCT	15.245	137.166	76.2055	-2.09603	Down	Yes
GLYMA08G14810	MBNF5SGT	MBNF2SCT	687.052	2943.96	1815.5	-1.56841	Down	Yes
GLYMA08G14920	MBNF5SGT	MBNF2SCT	121.909	34.9166	78.4129	1.55002	Up	Yes
GLYMA08G15440	MBNF5SGT	MBNF2SCT	42.2877	137.753	90.0204	-1.30215	Down	Yes	WAT1-related protein [Source:UniProtKB/TrEMBL;Acc:K7L6R1]
GLYMA08G15650	MBNF5SGT	MBNF2SCT	307.81	76.6936	192.252	1.75315	Up	Yes	Pectinesterase [Source:UniProtKB/TrEMBL;Acc:I1KTG6]
GLYMA08G15960	MBNF5SGT	MBNF2SCT	7.04515	335.827	171.436	-3.06533	Down	Yes
GLYMA08G16290	MBNF5SGT	MBNF2SCT	191.432	597.848	394.64	-1.32828	Down	Yes
GLYMA08G16301	MBNF5SGT	MBNF2SCT	9818.22	23127	16472.6	-1.12043	Down	Yes
GLYMA08G16310	MBNF5SGT	MBNF2SCT	3156.35	7491.62	5323.99	-1.09506	Down	Yes
GLYMA08G16600	MBNF5SGT	MBNF2SCT	9.41302	50.0898	29.7514	-1.65883	Down	Yes
GLYMA08G16730	MBNF5SGT	MBNF2SCT	990.846	310.459	650.652	1.56289	Up	Yes
GLYMA08G16840	MBNF5SGT	MBNF2SCT	225.235	97.3302	161.283	1.07426	Up	Yes
GLYMA08G17190	MBNF5SGT	MBNF2SCT	266.988	2639.33	1453.16	-2.96545	Down	Yes	Non-specific lipid-transfer protein [Source:UniProtKB/TrEMBL;Acc:I1KTU5]
GLYMA08G17280	MBNF5SGT	MBNF2SCT	16.7175	142.822	79.7696	-2.05446	Down	Yes
GLYMA08G17880	MBNF5SGT	MBNF2SCT	443.157	169.891	306.524	1.23884	Up	Yes
GLYMA08G18170	MBNF5SGT	MBNF2SCT	3040.36	8649.6	5844.98	-1.29145	Down	Yes
GLYMA08G18181	MBNF5SGT	MBNF2SCT	8.09104	165.258	86.6746	-3.15182	Down	Yes
GLYMA08G18220	MBNF5SGT	MBNF2SCT	2.09178	194.569	98.3303	-4.44888	Down	Yes
GLYMA08G18340	MBNF5SGT	MBNF2SCT	649.959	1445.03	1047.49	-1.06361	Down	Yes	Putative uncharacterized protein [Source:UniProtKB/TrEMBL;Acc:C6SYK8]
GLYMA08G18580	MBNF5SGT	MBNF2SCT	270.827	120.355	195.591	1.07514	Up	Yes
GLYMA08G18640	MBNF5SGT	MBNF2SCT	422.38	1445.41	933.896	-1.46595	Down	Yes	Putative uncharacterized protein [Source:UniProtKB/TrEMBL;Acc:C6TAT2]
GLYMA08G18660	MBNF5SGT	MBNF2SCT	304.89	2096.87	1200.88	-2.26169	Down	Yes	Tau class glutathione S-transferase [Source:UniProtKB/TrEMBL;Acc:I1KU83]
GLYMA08G18690	MBNF5SGT	MBNF2SCT	917.554	6429.89	3673.72	-2.31428	Down	Yes	Glutathione S-transferase [Source:UniProtKB/TrEMBL;Acc:Q9FQE8]
GLYMA08G18740	MBNF5SGT	MBNF2SCT	80.7929	184.88	132.836	-1.04498	Down	Yes
GLYMA08G18990	MBNF5SGT	MBNF2SCT	86.4825	654.691	370.587	-2.59463	Down	Yes	Aldolase-type TIM barrel family protein [Source:Projected from Arabidopsis thaliana (AT5G64250) TAIR;Acc:AT5G64250]
GLYMA08G19221	MBNF5SGT	MBNF2SCT	43.7017	196.856	120.279	-1.74448	Down	Yes
GLYMA08G19230	MBNF5SGT	MBNF2SCT	356.064	1427.66	891.862	-1.87619	Down	Yes
GLYMA08G19380	MBNF5SGT	MBNF2SCT	1293.38	3231.78	2262.58	-1.2358	Down	Yes	Cytochrome b-c1 complex subunit 6 [Source:UniProtKB/TrEMBL;Acc:C6SZG8]
GLYMA08G19390	MBNF5SGT	MBNF2SCT	272.677	629.175	450.926	-1.06845	Down	Yes
GLYMA08G19480	MBNF5SGT	MBNF2SCT	925.915	324.661	625.288	1.40039	Up	Yes	WAT1-related protein [Source:UniProtKB/TrEMBL;Acc:I1KUH2]
GLYMA08G19820	MBNF5SGT	MBNF2SCT	17.7801	78.2955	48.0378	-1.56916	Down	Yes
GLYMA08G20190	MBNF5SGT	MBNF2SCT	76.5341	876.439	476.487	-2.89267	Down	Yes	Lipoxygenase [Source:UniProtKB/TrEMBL;Acc:I1KUQ0]
GLYMA08G20370	MBNF5SGT	MBNF2SCT	855.875	1903.31	1379.59	-1.07629	Down	Yes	Nonclathrin coat protein zeta1-COP [Source:UniProtKB/TrEMBL;Acc:Q9MAZ9]
GLYMA08G20520	MBNF5SGT	MBNF2SCT	237.752	62.3429	150.047	1.63751	Up	Yes
GLYMA08G20581	MBNF5SGT	MBNF2SCT	732.024	214.575	473.3	1.55343	Up	Yes
GLYMA08G20800	MBNF5SGT	MBNF2SCT	25.2438	352.264	188.754	-2.99063	Down	Yes
GLYMA08G20820	MBNF5SGT	MBNF2SCT	99.678	713.842	406.76	-2.38719	Down	Yes
GLYMA08G21420	MBNF5SGT	MBNF2SCT	36.054	294.463	165.259	-2.70234	Down	Yes
GLYMA08G21730	MBNF5SGT	MBNF2SCT	2093.49	483.688	1288.59	1.95831	Up	Yes
GLYMA08G21790	MBNF5SGT	MBNF2SCT	7.90699	88.5273	48.2172	-2.07729	Down	Yes
GLYMA08G21840	MBNF5SGT	MBNF2SCT	568.715	2632.02	1600.37	-1.61681	Down	Yes
GLYMA08G22400	MBNF5SGT	MBNF2SCT	303.844	119.866	211.855	1.21425	Up	Yes	DNA photolyase family protein [Source:Projected from Arabidopsis thaliana (AT3G15620) TAIR;Acc:AT3G15620]
GLYMA08G22530	MBNF5SGT	MBNF2SCT	40.8065	748.608	394.707	-3.83304	Down	Yes
GLYMA08G22730	MBNF5SGT	MBNF2SCT	19.8303	386.121	202.976	-2.62869	Down	Yes
GLYMA08G22750	MBNF5SGT	MBNF2SCT	124.712	494.061	309.387	-1.77797	Down	Yes
GLYMA08G22840	MBNF5SGT	MBNF2SCT	244.755	53.7255	149.24	1.73033	Up	Yes
GLYMA08G23700	MBNF5SGT	MBNF2SCT	39.0997	2.92691	21.0133	1.7539	Up	Yes
GLYMA08G24280	MBNF5SGT	MBNF2SCT	525.046	148.81	336.928	1.50042	Up	Yes
GLYMA08G25396	MBNF5SGT	MBNF2SCT	187.851	85.3249	136.588	1.02453	Up	Yes
GLYMA08G25590	MBNF5SGT	MBNF2SCT	138.46	568.411	353.435	-1.44974	Down	Yes
GLYMA08G25930	MBNF5SGT	MBNF2SCT	69.28	181.061	125.171	-1.17063	Down	Yes
GLYMA08G26020	MBNF5SGT	MBNF2SCT	233.61	47.3968	140.503	1.86845	Up	Yes
GLYMA08G26280	MBNF5SGT	MBNF2SCT	673.496	240.674	457.085	1.38194	Up	Yes
GLYMA08G26340	MBNF5SGT	MBNF2SCT	68.351	10.042	39.1965	2.01485	Up	Yes
GLYMA08G26840	MBNF5SGT	MBNF2SCT	31.3351	446.265	238.8	-2.78068	Down	Yes
GLYMA08G26890	MBNF5SGT	MBNF2SCT	1228.63	574.156	901.393	1.02068	Up	Yes
GLYMA08G27210	MBNF5SGT	MBNF2SCT	102.966	270.799	186.883	-1.16117	Down	Yes
GLYMA08G27520	MBNF5SGT	MBNF2SCT	1524.04	4118.92	2821.48	-1.20222	Down	Yes
GLYMA08G27590	MBNF5SGT	MBNF2SCT	337.028	1049.25	693.138	-1.49577	Down	Yes
GLYMA08G27620	MBNF5SGT	MBNF2SCT	391.906	1231.07	811.49	-1.32238	Down	Yes	Putative uncharacterized protein [Source:UniProtKB/TrEMBL;Acc:C6T3V7]
GLYMA08G27720	MBNF5SGT	MBNF2SCT	383.323	903.351	643.337	-1.14286	Down	Yes
GLYMA08G28220	MBNF5SGT	MBNF2SCT	1177.07	250.548	713.811	1.92868	Up	Yes	BZIP transcription factor [Source:UniProtKB/TrEMBL;Acc:C6T1X5]
GLYMA08G28580	MBNF5SGT	MBNF2SCT	190.353	447.05	318.702	-1.09136	Down	Yes
GLYMA08G30150	MBNF5SGT	MBNF2SCT	70.4179	230.632	150.525	-1.48702	Down	Yes	Homocysteine S-methyltransferase family protein [Source:Projected from Arabidopsis thaliana (AT3G25900) TAIR;Acc:AT3G25900]
GLYMA08G35620	MBNF5SGT	MBNF2SCT	259.674	111.511	185.592	1.1115	Up	Yes
GLYMA08G36681	MBNF5SGT	MBNF2SCT	4037.61	977.677	2507.64	1.88807	Up	Yes
GLYMA08G37060	MBNF5SGT	MBNF2SCT	468.158	194.652	331.405	1.13844	Up	Yes
GLYMA08G38280	MBNF5SGT	MBNF2SCT	105.284	449.25	277.267	-1.72741	Down	Yes	Very-long-chain (3R)-3-hydroxyacyl-CoA dehydratase [Source:UniProtKB/TrEMBL;Acc:C6T3G1]
GLYMA08G38760	MBNF5SGT	MBNF2SCT	1215.88	574.77	895.324	1.00164	Up	Yes
GLYMA08G38990	MBNF5SGT	MBNF2SCT	3643.4	1359	2501.2	1.352	Up	Yes	Amine oxidase [Source:UniProtKB/TrEMBL;Acc:I1KXB5]
GLYMA08G40010	MBNF5SGT	MBNF2SCT	168.832	389.2	279.016	-1.10302	Down	Yes
GLYMA08G40030	MBNF5SGT	MBNF2SCT	23.6874	76.155	49.9212	-1.32515	Down	Yes
GLYMA08G40420	MBNF5SGT	MBNF2SCT	84.9012	206.843	145.872	-1.14459	Down	Yes
GLYMA08G40460	MBNF5SGT	MBNF2SCT	621.478	170.446	395.962	1.5536	Up	Yes	MYB transcription factor MYB149 [Source:UniProtKB/TrEMBL;Acc:Q0PJB3]
GLYMA08G41020	MBNF5SGT	MBNF2SCT	1318.2	3376.17	2347.18	-1.16741	Down	Yes
GLYMA08G41330	MBNF5SGT	MBNF2SCT	311.324	659.737	485.531	-1.01638	Down	Yes
GLYMA08G41570	MBNF5SGT	MBNF2SCT	288.843	1139.94	714.394	-1.66455	Down	Yes
GLYMA08G41735	MBNF5SGT	MBNF2SCT	80.2407	606.174	343.207	-2.61326	Down	Yes
GLYMA08G41960	MBNF5SGT	MBNF2SCT	6954.79	18523.4	12739.1	-1.33315	Down	Yes	Phi class glutathione S-transferase [Source:UniProtKB/TrEMBL;Acc:C6SVD7]
GLYMA08G42500	MBNF5SGT	MBNF2SCT	110.095	6.69007	58.3924	2.11032	Up	Yes
GLYMA08G42800	MBNF5SGT	MBNF2SCT	200.108	515.789	357.948	-1.21806	Down	Yes	Putative uncharacterized protein [Source:UniProtKB/TrEMBL;Acc:C6T4Q1]
GLYMA08G43080	MBNF5SGT	MBNF2SCT	1.13792	60.9889	31.0634	-3.08386	Down	Yes
GLYMA08G44230	MBNF5SGT	MBNF2SCT	213.563	660.727	437.145	-1.47042	Down	Yes
GLYMA08G44690	MBNF5SGT	MBNF2SCT	6.47619	58.3319	32.404	-1.93187	Down	Yes	Glycosyltransferase [Source:UniProtKB/TrEMBL;Acc:I1KYP8]
GLYMA08G44700	MBNF5SGT	MBNF2SCT	178.714	485.927	332.32	-1.34276	Down	Yes	Glycosyltransferase [Source:UniProtKB/TrEMBL;Acc:I1KYP9]
GLYMA08G44900	MBNF5SGT	MBNF2SCT	20.2568	87.1525	53.7047	-1.44781	Down	Yes
GLYMA08G45100	MBNF5SGT	MBNF2SCT	94.0885	31.2033	62.6459	1.29494	Up	Yes
GLYMA08G45301	MBNF5SGT	MBNF2SCT	2540.38	8575.74	5558.06	-1.64539	Down	Yes
GLYMA08G45520	MBNF5SGT	MBNF2SCT	1816.41	7870.7	4843.56	-1.68078	Down	Yes	Putative uncharacterized protein [Source:UniProtKB/TrEMBL;Acc:C6T586]
GLYMA08G45920	MBNF5SGT	MBNF2SCT	778.623	1876.2	1327.41	-1.11038	Down	Yes	RAB GTPase homolog A5B [Source:Projected from Arabidopsis thaliana (AT3G07410) TAIR;Acc:AT3G07410]
GLYMA08G46110	MBNF5SGT	MBNF2SCT	523.833	242.169	383.001	1.03352	Up	Yes
GLYMA08G46610	MBNF5SGT	MBNF2SCT	1925.73	4987.76	3456.74	-1.20695	Down	Yes
GLYMA08G46630	MBNF5SGT	MBNF2SCT	358.333	5302.07	2830.2	-2.79624	Down	Yes
GLYMA08G46670	MBNF5SGT	MBNF2SCT	321.733	911.788	616.761	-1.31708	Down	Yes	Serine/threonine-protein kinase [Source:UniProtKB/TrEMBL;Acc:I1KZ76]
GLYMA08G46710	MBNF5SGT	MBNF2SCT	645.591	288.234	466.913	1.09776	Up	Yes
GLYMA08G47620	MBNF5SGT	MBNF2SCT	266.736	577.352	422.044	-1.01546	Down	Yes
GLYMA08G47760	MBNF5SGT	MBNF2SCT	241.35	546.564	393.957	-1.07998	Down	Yes
GLYMA08G47870	MBNF5SGT	MBNF2SCT	17.0103	88.5993	52.8048	-1.86785	Down	Yes	Photosystem II reaction center protein Z [Source:UniProtKB/TrEMBL;Acc:I1KZJ7]
GLYMA08G48000	MBNF5SGT	MBNF2SCT	13.5966	1845.75	929.675	-1.66519	Down	Yes
GLYMA09G00310	MBNF5SGT	MBNF2SCT	117.667	45.0154	81.3413	1.18713	Up	Yes
GLYMA09G00770	MBNF5SGT	MBNF2SCT	1046.96	2660.71	1853.83	-1.23185	Down	Yes
GLYMA09G00860	MBNF5SGT	MBNF2SCT	0.953863	53.8876	27.4207	-2.70122	Down	Yes	Stigma-specific Stig1 family protein [Source:Projected from Arabidopsis thaliana (AT1G11925) TAIR;Acc:AT1G11925]
GLYMA09G00870	MBNF5SGT	MBNF2SCT	4.27559	168.871	86.5731	-3.89183	Down	Yes
GLYMA09G01600	MBNF5SGT	MBNF2SCT	317.466	834.097	575.782	-1.29055	Down	Yes
GLYMA09G01720	MBNF5SGT	MBNF2SCT	430.918	1580.34	1005.63	-1.56734	Down	Yes
GLYMA09G01900	MBNF5SGT	MBNF2SCT	5.33827	111.637	58.4875	-2.10976	Down	Yes
GLYMA09G01920	MBNF5SGT	MBNF2SCT	145.998	526.372	336.185	-1.72807	Down	Yes
GLYMA09G01960	MBNF5SGT	MBNF2SCT	1373.75	649.683	1011.72	1.02661	Up	Yes
GLYMA09G02190	MBNF5SGT	MBNF2SCT	1575.58	535.259	1055.42	1.47451	Up	Yes
GLYMA09G03175	MBNF5SGT	MBNF2SCT	21.8717	116.685	69.2781	-1.96766	Down	Yes
GLYMA09G03230	MBNF5SGT	MBNF2SCT	83.9144	349.989	216.952	-1.63066	Down	Yes
GLYMA09G03460	MBNF5SGT	MBNF2SCT	0	197.708	98.8538	-5.12456	Down	Yes
GLYMA09G03690	MBNF5SGT	MBNF2SCT	1152.81	3512.61	2332.71	-1.29142	Down	Yes
GLYMA09G04110	MBNF5SGT	MBNF2SCT	71.3046	14.7121	43.0084	1.70926	Up	Yes
GLYMA09G04330	MBNF5SGT	MBNF2SCT	309.928	912.513	611.221	-1.31307	Down	Yes
GLYMA09G04360	MBNF5SGT	MBNF2SCT	86.0391	265.622	175.831	-1.38044	Down	Yes
GLYMA09G04520	MBNF5SGT	MBNF2SCT	21.4115	281.317	151.364	-3.20362	Down	Yes	Pathogenesis-related protein 10 [Source:UniProtKB/TrEMBL;Acc:E6YBW4]
GLYMA09G05530	MBNF5SGT	MBNF2SCT	9.61387	81.2432	45.4285	-2.27822	Down	Yes
GLYMA09G05630	MBNF5SGT	MBNF2SCT	1055.12	3143.04	2099.08	-1.4115	Down	Yes	Cellulose synthase [Source:UniProtKB/TrEMBL;Acc:I1L158]
GLYMA09G05850	MBNF5SGT	MBNF2SCT	6.47619	51.0673	28.7717	-1.89801	Down	Yes	Putative uncharacterized protein [Source:UniProtKB/TrEMBL;Acc:C6T202]
GLYMA09G05960	MBNF5SGT	MBNF2SCT	17.4873	231.993	124.74	-3.15988	Down	Yes
GLYMA09G06041	MBNF5SGT	MBNF2SCT	14.2912	65.5883	39.9397	-1.45242	Down	Yes
GLYMA09G06055	MBNF5SGT	MBNF2SCT	6.8611	43.5201	25.1906	-1.5505	Down	Yes
GLYMA09G06250	MBNF5SGT	MBNF2SCT	11558	4252.01	7905.03	1.31427	Up	Yes	Plasma membrane ATPase [Source:UniProtKB/TrEMBL;Acc:I1L1A4]
GLYMA09G06491	MBNF5SGT	MBNF2SCT	298.74	918.02	608.38	-1.47942	Down	Yes
GLYMA09G06601	MBNF5SGT	MBNF2SCT	162.364	46.447	104.406	1.55547	Up	Yes
GLYMA09G06770	MBNF5SGT	MBNF2SCT	2332.8	5617.7	3975.25	-1.11518	Down	Yes	BHLH transcription factor [Source:UniProtKB/TrEMBL;Acc:C6TGE0]
GLYMA09G07100	MBNF5SGT	MBNF2SCT	9057.02	3132.26	6094.64	1.31755	Up	Yes	Beta-galactosidase [Source:UniProtKB/TrEMBL;Acc:I1L1H0]
GLYMA09G07520	MBNF5SGT	MBNF2SCT	137.397	388.59	262.993	-1.25642	Down	Yes	Diacylglycerol O-acyltransferase 1C [Source:UniProtKB/Swiss-Prot;Acc:K7LC65]
GLYMA09G07610	MBNF5SGT	MBNF2SCT	93.1931	206.65	149.922	-1.02808	Down	Yes
GLYMA09G07750	MBNF5SGT	MBNF2SCT	15.9812	61.1024	38.5418	-1.49116	Down	Yes
GLYMA09G08270	MBNF5SGT	MBNF2SCT	213.872	465.35	339.611	-1.00861	Down	Yes
GLYMA09G08470	MBNF5SGT	MBNF2SCT	46.8226	258.953	152.888	-2.09747	Down	Yes
GLYMA09G08550	MBNF5SGT	MBNF2SCT	2900.43	6399.55	4649.99	-1.01869	Down	Yes	Sucrose synthase [Source:UniProtKB/TrEMBL;Acc:I1L1U2]
GLYMA09G08780	MBNF5SGT	MBNF2SCT	28.0886	338.609	183.349	-2.32827	Down	Yes	Chalcone synthase 6 [Source:UniProtKB/Swiss-Prot;Acc:P30080]
GLYMA09G09070	MBNF5SGT	MBNF2SCT	168.331	536.914	352.622	-1.37508	Down	Yes
GLYMA09G09120	MBNF5SGT	MBNF2SCT	40.8737	315.992	178.433	-2.14574	Down	Yes	Putative uncharacterized protein [Source:UniProtKB/TrEMBL;Acc:C6T250]
GLYMA09G09910	MBNF5SGT	MBNF2SCT	287.579	110.235	198.907	1.21931	Up	Yes	Glycosyltransferase [Source:UniProtKB/TrEMBL;Acc:I1L213]
GLYMA09G12040	MBNF5SGT	MBNF2SCT	14.3832	112.105	63.2439	-1.77851	Down	Yes
GLYMA09G12198	MBNF5SGT	MBNF2SCT	73224.4	26661.1	49942.7	1.32991	Up	Yes	Repetitive proline-rich cell wall protein 1 [Source:UniProtKB/Swiss-Prot;Acc:P08012]
GLYMA09G12380	MBNF5SGT	MBNF2SCT	225.645	510.255	367.95	-1.06793	Down	Yes
GLYMA09G12400	MBNF5SGT	MBNF2SCT	205.313	972.857	589.085	-2.03475	Down	Yes
GLYMA09G12500	MBNF5SGT	MBNF2SCT	704.923	1701.93	1203.42	-1.19722	Down	Yes
GLYMA09G16810	MBNF5SGT	MBNF2SCT	47.0987	196.016	121.557	-1.55977	Down	Yes	Peroxidase [Source:UniProtKB/TrEMBL;Acc:I1L2L1]
GLYMA09G17170	MBNF5SGT	MBNF2SCT	7.43006	75.9128	41.6714	-1.85998	Down	Yes
GLYMA09G20030	MBNF5SGT	MBNF2SCT	1048.03	2673.32	1860.67	-1.24057	Down	Yes
GLYMA09G21040	MBNF5SGT	MBNF2SCT	25.135	152.566	88.8506	-1.81056	Down	Yes
GLYMA09G22306	MBNF5SGT	MBNF2SCT	222.758	962.564	592.661	-1.47022	Down	Yes	Putative uncharacterized protein [Source:UniProtKB/TrEMBL;Acc:C6TFE2]
GLYMA09G23170	MBNF5SGT	MBNF2SCT	27.302	96.2738	61.7879	-1.47641	Down	Yes
GLYMA09G24170	MBNF5SGT	MBNF2SCT	5790.08	25997.3	15893.7	-2.01656	Down	Yes
GLYMA09G24260	MBNF5SGT	MBNF2SCT	8.76882	75.0419	41.9054	-1.91217	Down	Yes
GLYMA09G24270	MBNF5SGT	MBNF2SCT	30.699	159.829	95.2642	-1.9115	Down	Yes
GLYMA09G24530	MBNF5SGT	MBNF2SCT	91.0845	31.3944	61.2395	1.25939	Up	Yes	Beta-carotene hydroxylase 5 [Source:UniProtKB/TrEMBL;Acc:G4Y9K1]
GLYMA09G25173	MBNF5SGT	MBNF2SCT	43.6345	116.28	79.9574	-1.20873	Down	Yes
GLYMA09G25470	MBNF5SGT	MBNF2SCT	1700.69	6330.56	4015.63	-1.68887	Down	Yes
GLYMA09G25800	MBNF5SGT	MBNF2SCT	208.936	693.546	451.241	-1.54264	Down	Yes
GLYMA09G26560	MBNF5SGT	MBNF2SCT	1991.78	670.764	1331.27	1.43956	Up	Yes
GLYMA09G27430	MBNF5SGT	MBNF2SCT	41.3923	177.991	109.691	-1.65839	Down	Yes
GLYMA09G27630	MBNF5SGT	MBNF2SCT	568.832	1689.05	1128.94	-1.44616	Down	Yes
GLYMA09G27720	MBNF5SGT	MBNF2SCT	58.093	206.574	132.334	-1.54981	Down	Yes
GLYMA09G27746	MBNF5SGT	MBNF2SCT	11.8897	45.32	28.6049	-1.39794	Down	Yes
GLYMA09G27782	MBNF5SGT	MBNF2SCT	461.969	1706.48	1084.23	-1.48082	Down	Yes
GLYMA09G28100	MBNF5SGT	MBNF2SCT	81.7387	439.96	260.849	-2.09993	Down	Yes
GLYMA09G28310	MBNF5SGT	MBNF2SCT	454.167	1086.01	770.088	-1.08566	Down	Yes	Kunitz trypsin protease inhibitor [Source:UniProtKB/TrEMBL;Acc:B1ACD5]
GLYMA09G29371	MBNF5SGT	MBNF2SCT	243.844	809.183	526.513	-1.59879	Down	Yes
GLYMA09G29380	MBNF5SGT	MBNF2SCT	395.941	1999.64	1197.79	-1.86521	Down	Yes
GLYMA09G29800	MBNF5SGT	MBNF2SCT	1254.47	200.544	727.506	2.08657	Up	Yes
GLYMA09G30030	MBNF5SGT	MBNF2SCT	66.0335	159.191	112.612	-1.09264	Down	Yes
GLYMA09G30250	MBNF5SGT	MBNF2SCT	1122.4	3663.72	2393.06	-1.52255	Down	Yes	RING-type E3 ubiquitin transferase [Source:UniProtKB/TrEMBL;Acc:I1L423]
GLYMA09G30670	MBNF5SGT	MBNF2SCT	593.807	232.482	413.145	1.25727	Up	Yes	Aldose 1-epimerase [Source:UniProtKB/TrEMBL;Acc:I1L456]
GLYMA09G30800	MBNF5SGT	MBNF2SCT	475.806	212.27	344.038	1.07726	Up	Yes
GLYMA09G31470	MBNF5SGT	MBNF2SCT	129.866	281.487	205.677	-1.01479	Down	Yes
GLYMA09G31970	MBNF5SGT	MBNF2SCT	38.129	3.23151	20.6803	1.57272	Up	Yes
GLYMA09G31980	MBNF5SGT	MBNF2SCT	126.896	46.2837	86.5899	1.24511	Up	Yes
GLYMA09G32080	MBNF5SGT	MBNF2SCT	1769.85	667.613	1218.73	1.26139	Up	Yes
GLYMA09G32180	MBNF5SGT	MBNF2SCT	131.649	314.277	222.963	-1.14284	Down	Yes
GLYMA09G32200	MBNF5SGT	MBNF2SCT	1460.62	5008.68	3234.65	-1.69145	Down	Yes
GLYMA09G32261	MBNF5SGT	MBNF2SCT	743.643	3945.9	2344.77	-2.10313	Down	Yes
GLYMA09G32610	MBNF5SGT	MBNF2SCT	652.545	1725.41	1188.98	-1.31644	Down	Yes
GLYMA09G32680	MBNF5SGT	MBNF2SCT	1006.66	453.322	729.991	1.07672	Up	Yes
GLYMA09G32730	MBNF5SGT	MBNF2SCT	56.7797	202.866	129.823	-1.36718	Down	Yes
GLYMA09G33050	MBNF5SGT	MBNF2SCT	31.2095	107.819	69.5144	-1.36489	Down	Yes
GLYMA09G33140	MBNF5SGT	MBNF2SCT	64.7868	269.539	167.163	-1.84614	Down	Yes	Dirigent protein [Source:UniProtKB/TrEMBL;Acc:I1L4R3]
GLYMA09G33560	MBNF5SGT	MBNF2SCT	1805.94	3861.86	2833.9	-1.01644	Down	Yes	Putative uncharacterized protein [Source:UniProtKB/TrEMBL;Acc:C6T173]
GLYMA09G33650	MBNF5SGT	MBNF2SCT	2023.1	7746.84	4884.97	-1.83352	Down	Yes
GLYMA09G33700	MBNF5SGT	MBNF2SCT	274.752	128.675	201.713	1.00362	Up	Yes
GLYMA09G35883	MBNF5SGT	MBNF2SCT	26.6242	84.1771	55.4006	-1.36816	Down	Yes	Purple acid phosphatase [Source:UniProtKB/TrEMBL;Acc:K7LFF4]
GLYMA09G35950	MBNF5SGT	MBNF2SCT	141.807	1109.91	625.858	-2.66249	Down	Yes
GLYMA09G36315	MBNF5SGT	MBNF2SCT	403.304	184.682	293.993	1.05049	Up	Yes
GLYMA09G37090	MBNF5SGT	MBNF2SCT	4.75252	54.944	29.8482	-2.37343	Down	Yes
GLYMA09G37120	MBNF5SGT	MBNF2SCT	410.567	901.36	655.963	-1.05541	Down	Yes
GLYMA09G37280	MBNF5SGT	MBNF2SCT	1629.19	344.215	986.702	1.97946	Up	Yes
GLYMA09G37350	MBNF5SGT	MBNF2SCT	219.186	576.862	398.024	-1.22815	Down	Yes
GLYMA09G38370	MBNF5SGT	MBNF2SCT	327.339	150.856	239.098	1.03232	Up	Yes
GLYMA09G38400	MBNF5SGT	MBNF2SCT	1066.68	2304.63	1685.66	-1.04138	Down	Yes	Acyl carrier protein [Source:UniProtKB/TrEMBL;Acc:I1L683]
GLYMA09G38730	MBNF5SGT	MBNF2SCT	310.789	734.295	522.542	-1.09542	Down	Yes
GLYMA09G39000	MBNF5SGT	MBNF2SCT	49.525	168.426	108.976	-1.41713	Down	Yes
GLYMA09G39060	MBNF5SGT	MBNF2SCT	23.2272	121.885	72.5561	-1.79211	Down	Yes
GLYMA09G39200	MBNF5SGT	MBNF2SCT	720.617	195.584	458.1	1.40014	Up	Yes
GLYMA09G39390	MBNF5SGT	MBNF2SCT	743.647	3510.1	2126.87	-1.91401	Down	Yes	Cysteine synthase [Source:UniProtKB/TrEMBL;Acc:I1L6I6]
GLYMA09G39690	MBNF5SGT	MBNF2SCT	2336.75	741.669	1539.21	1.57953	Up	Yes
GLYMA09G39940	MBNF5SGT	MBNF2SCT	55.0641	13.628	34.3461	1.464	Up	Yes
GLYMA09G40336	MBNF5SGT	MBNF2SCT	170.213	41.5569	105.885	1.76063	Up	Yes
GLYMA09G40420	MBNF5SGT	MBNF2SCT	330.97	134.083	232.527	1.17813	Up	Yes
GLYMA09G40620	MBNF5SGT	MBNF2SCT	131.966	42.2228	87.0946	1.34547	Up	Yes
GLYMA09G40740	MBNF5SGT	MBNF2SCT	952.284	2603.03	1777.66	-1.20378	Down	Yes
GLYMA09G40970	MBNF5SGT	MBNF2SCT	1227.71	3837.24	2532.47	-1.36102	Down	Yes
GLYMA09G41110	MBNF5SGT	MBNF2SCT	222.54	99.0027	160.772	1.03964	Up	Yes
GLYMA09G41440	MBNF5SGT	MBNF2SCT	1026.08	2294.44	1660.26	-1.022	Down	Yes	Peroxidase [Source:UniProtKB/TrEMBL;Acc:I1L738]
GLYMA09G41450	MBNF5SGT	MBNF2SCT	231.544	709.788	470.666	-1.42864	Down	Yes	Peroxidase [Source:UniProtKB/TrEMBL;Acc:I1L739]
GLYMA09G41840	MBNF5SGT	MBNF2SCT	104.74	325.758	215.249	-1.45044	Down	Yes
GLYMA09G41850	MBNF5SGT	MBNF2SCT	4505.98	10536.1	7521.04	-1.11271	Down	Yes
GLYMA09G41930	MBNF5SGT	MBNF2SCT	569.853	1343.43	956.64	-1.11942	Down	Yes
GLYMA10G00850	MBNF5SGT	MBNF2SCT	440.204	1520.95	980.575	-1.67864	Down	Yes	Putative uncharacterized protein [Source:UniProtKB/TrEMBL;Acc:C6T3B7]
GLYMA10G00930	MBNF5SGT	MBNF2SCT	187.039	542.142	364.591	-1.25313	Down	Yes	GmMYB29A1 protein [Source:UniProtKB/TrEMBL;Acc:Q9S7E3]
GLYMA10G00971	MBNF5SGT	MBNF2SCT	476.459	2047.92	1262.19	-1.89048	Down	Yes
GLYMA10G00980	MBNF5SGT	MBNF2SCT	141.991	542.129	342.06	-1.64273	Down	Yes	AP2-EREBP transcription factor [Source:UniProtKB/TrEMBL;Acc:I1L7I1]
GLYMA10G01160	MBNF5SGT	MBNF2SCT	170.723	693.296	432.009	-1.70498	Down	Yes
GLYMA10G01180	MBNF5SGT	MBNF2SCT	0.953863	39.4593	20.2066	-2.52238	Down	Yes	Pectinesterase [Source:UniProtKB/TrEMBL;Acc:I1L7K4]
GLYMA10G01290	MBNF5SGT	MBNF2SCT	224.607	25.7039	125.156	2.68798	Up	Yes
GLYMA10G01300	MBNF5SGT	MBNF2SCT	1194.5	6359.68	3777.09	-2.09707	Down	Yes	Putative uncharacterized protein [Source:UniProtKB/TrEMBL;Acc:C6SZA2]
GLYMA10G01340	MBNF5SGT	MBNF2SCT	540.292	1818.24	1179.27	-1.61657	Down	Yes
GLYMA10G01370	MBNF5SGT	MBNF2SCT	30.5149	120.498	75.5062	-1.57081	Down	Yes
GLYMA10G01380	MBNF5SGT	MBNF2SCT	95.1351	523.082	309.109	-1.61046	Down	Yes
GLYMA10G01541	MBNF5SGT	MBNF2SCT	722.51	332.582	527.546	1.03476	Up	Yes
GLYMA10G01610	MBNF5SGT	MBNF2SCT	265.765	746.72	506.242	-1.38032	Down	Yes
GLYMA10G01680	MBNF5SGT	MBNF2SCT	89.3777	197.694	143.536	-1.0212	Down	Yes
GLYMA10G02621	MBNF5SGT	MBNF2SCT	44.7893	108.102	76.4456	-1.09268	Down	Yes
GLYMA10G02775	MBNF5SGT	MBNF2SCT	265.255	118.151	191.703	1.05541	Up	Yes
GLYMA10G02830	MBNF5SGT	MBNF2SCT	487.956	1646.66	1067.31	-1.44711	Down	Yes
GLYMA10G02850	MBNF5SGT	MBNF2SCT	447.24	152.665	299.952	1.38522	Up	Yes
GLYMA10G03021	MBNF5SGT	MBNF2SCT	271.312	119.171	195.242	1.0617	Up	Yes
GLYMA10G03081	MBNF5SGT	MBNF2SCT	336.853	772.613	554.733	-1.04069	Down	Yes
GLYMA10G03390	MBNF5SGT	MBNF2SCT	44.4964	117.96	81.2281	-1.21438	Down	Yes
GLYMA10G03460	MBNF5SGT	MBNF2SCT	288.818	1623.33	956.074	-2.16986	Down	Yes
GLYMA10G03530	MBNF5SGT	MBNF2SCT	429.358	51.0036	240.181	2.59043	Up	Yes
GLYMA10G03710	MBNF5SGT	MBNF2SCT	572.027	2330.54	1451.28	-1.83808	Down	Yes	Auxin-induced protein [Source:UniProtKB/TrEMBL;Acc:K7LH61]
GLYMA10G05040	MBNF5SGT	MBNF2SCT	19.7967	107.324	63.5602	-1.63593	Down	Yes
GLYMA10G05130	MBNF5SGT	MBNF2SCT	411.673	946.759	679.216	-1.06921	Down	Yes
GLYMA10G05141	MBNF5SGT	MBNF2SCT	205.304	48.935	127.12	1.42311	Up	Yes	WAT1-related protein [Source:UniProtKB/TrEMBL;Acc:K7LHF1]
GLYMA10G05210	MBNF5SGT	MBNF2SCT	3294.24	7515.51	5404.88	-1.13298	Down	Yes
GLYMA10G05400	MBNF5SGT	MBNF2SCT	446.353	1035.91	741.134	-1.10549	Down	Yes	Putative uncharacterized protein [Source:UniProtKB/TrEMBL;Acc:C6TH43]
GLYMA10G05420	MBNF5SGT	MBNF2SCT	38.4723	487.652	263.062	-2.96926	Down	Yes
GLYMA10G05480	MBNF5SGT	MBNF2SCT	261.565	905.321	583.443	-1.63151	Down	Yes	Lambda class glutathione S-transferase [Source:UniProtKB/TrEMBL;Acc:I1L8Q0]
GLYMA10G05560	MBNF5SGT	MBNF2SCT	583.064	63.5336	323.299	2.75557	Up	Yes
GLYMA10G05800	MBNF5SGT	MBNF2SCT	205.924	452.125	329.024	-1.04814	Down	Yes	Peroxidase [Source:UniProtKB/TrEMBL;Acc:A0A0R0HPI8]
GLYMA10G05990	MBNF5SGT	MBNF2SCT	526.67	1581.78	1054.23	-1.42648	Down	Yes
GLYMA10G06010	MBNF5SGT	MBNF2SCT	953.787	2092.83	1523.31	-1.03832	Down	Yes	V-type proton ATPase subunit G [Source:UniProtKB/TrEMBL;Acc:I1L8V4]
GLYMA10G06020	MBNF5SGT	MBNF2SCT	142.694	586.085	364.39	-1.61202	Down	Yes
GLYMA10G06580	MBNF5SGT	MBNF2SCT	1005.5	2868.32	1936.91	-1.34353	Down	Yes	Putative uncharacterized protein [Source:UniProtKB/TrEMBL;Acc:C6T7F3]
GLYMA10G06710	MBNF5SGT	MBNF2SCT	444.338	1093.19	768.764	-1.17015	Down	Yes
GLYMA10G07220	MBNF5SGT	MBNF2SCT	1398.71	487.872	943.292	1.27866	Up	Yes
GLYMA10G07460	MBNF5SGT	MBNF2SCT	58.8628	404.883	231.873	-1.71999	Down	Yes
GLYMA10G07500	MBNF5SGT	MBNF2SCT	75.8731	18.5957	47.2344	1.6134	Up	Yes
GLYMA10G07710	MBNF5SGT	MBNF2SCT	5105.12	1470.39	3287.76	1.64334	Up	Yes	Fructose-bisphosphate aldolase [Source:UniProtKB/TrEMBL;Acc:I1L983]
GLYMA10G07740	MBNF5SGT	MBNF2SCT	14.7681	78.0546	46.4113	-1.49643	Down	Yes
GLYMA10G08310	MBNF5SGT	MBNF2SCT	49.0984	142.891	95.9948	-1.32893	Down	Yes	Putative uncharacterized protein [Source:UniProtKB/TrEMBL;Acc:C6T572]
GLYMA10G08331	MBNF5SGT	MBNF2SCT	26.3145	115.805	71.06	-1.69174	Down	Yes
GLYMA10G08470	MBNF5SGT	MBNF2SCT	58.4611	204.113	131.287	-1.49482	Down	Yes
GLYMA10G08510	MBNF5SGT	MBNF2SCT	118.227	37.6026	77.915	1.35233	Up	Yes	alpha carbonic anhydrase 1 [Source:Projected from Arabidopsis thaliana (AT3G52720) TAIR;Acc:AT3G52720]
GLYMA10G09557	MBNF5SGT	MBNF2SCT	152.407	358.682	255.545	-1.09328	Down	Yes
GLYMA10G09750	MBNF5SGT	MBNF2SCT	1244.37	505.19	874.78	1.21638	Up	Yes
GLYMA10G10481	MBNF5SGT	MBNF2SCT	27.2684	85.1975	56.2329	-1.29279	Down	Yes
GLYMA10G11700	MBNF5SGT	MBNF2SCT	103.36	848.914	476.137	-2.26288	Down	Yes
GLYMA10G12400	MBNF5SGT	MBNF2SCT	80.5255	219.543	150.034	-1.18868	Down	Yes
GLYMA10G12790	MBNF5SGT	MBNF2SCT	522.586	1196.9	859.745	-1.13757	Down	Yes
GLYMA10G14110	MBNF5SGT	MBNF2SCT	957.233	3494.4	2225.82	-1.65839	Down	Yes	Putative uncharacterized protein [Source:UniProtKB/TrEMBL;Acc:C6SVX9]
GLYMA10G15170	MBNF5SGT	MBNF2SCT	5.70639	73.6601	39.6833	-2.65362	Down	Yes
GLYMA10G15980	MBNF5SGT	MBNF2SCT	312.948	812.995	562.971	-1.21782	Down	Yes
GLYMA10G20555	MBNF5SGT	MBNF2SCT	20.2904	122.565	71.4276	-1.64397	Down	Yes
GLYMA10G22720	MBNF5SGT	MBNF2SCT	1163.47	2803.61	1983.54	-1.20555	Down	Yes	Putative uncharacterized protein [Source:UniProtKB/TrEMBL;Acc:C6SZ29]
GLYMA10G23520	MBNF5SGT	MBNF2SCT	8.55118	80.9373	44.7442	-1.93404	Down	Yes
GLYMA10G27020	MBNF5SGT	MBNF2SCT	87.654	482.583	285.118	-1.66201	Down	Yes
GLYMA10G27860	MBNF5SGT	MBNF2SCT	10.5677	106.083	58.3254	-2.28739	Down	Yes
GLYMA10G28070	MBNF5SGT	MBNF2SCT	1058.68	478.627	768.652	1.08544	Up	Yes
GLYMA10G28290	MBNF5SGT	MBNF2SCT	227.762	77.6781	152.72	1.37891	Up	Yes	BHLH transcription factor [Source:UniProtKB/TrEMBL;Acc:I1LAY5]
GLYMA10G28300	MBNF5SGT	MBNF2SCT	690.45	1631.87	1161.16	-1.0738	Down	Yes
GLYMA10G28361	MBNF5SGT	MBNF2SCT	83.2864	214.765	149.026	-1.23036	Down	Yes
GLYMA10G28921	MBNF5SGT	MBNF2SCT	40.1791	234.95	137.565	-1.96988	Down	Yes
GLYMA10G29130	MBNF5SGT	MBNF2SCT	487.521	1934.34	1210.93	-1.53646	Down	Yes	Putative uncharacterized protein [Source:UniProtKB/TrEMBL;Acc:C6TEE7]
GLYMA10G29210	MBNF5SGT	MBNF2SCT	4484.64	26875.1	15679.9	-1.98063	Down	Yes
GLYMA10G29240	MBNF5SGT	MBNF2SCT	127.808	285.923	206.866	-1.02979	Down	Yes	Putative uncharacterized protein [Source:UniProtKB/TrEMBL;Acc:C6SWE6]
GLYMA10G29550	MBNF5SGT	MBNF2SCT	21.9805	132.31	77.1455	-2.15779	Down	Yes
GLYMA10G30110	MBNF5SGT	MBNF2SCT	2931.06	1247.21	2089.13	1.17198	Up	Yes
GLYMA10G30340	MBNF5SGT	MBNF2SCT	141.588	734.862	438.225	-2.03886	Down	Yes	Putative uncharacterized protein [Source:UniProtKB/TrEMBL;Acc:C6T2H8]
GLYMA10G30860	MBNF5SGT	MBNF2SCT	52.8386	260.503	156.671	-1.93393	Down	Yes
GLYMA10G31060	MBNF5SGT	MBNF2SCT	67.506	166.611	117.058	-1.14948	Down	Yes
GLYMA10G31080	MBNF5SGT	MBNF2SCT	404.224	67.2829	235.754	1.93145	Up	Yes	Ammonium transporter [Source:UniProtKB/TrEMBL;Acc:I1LBS5]
GLYMA10G31380	MBNF5SGT	MBNF2SCT	177.986	1016.38	597.184	-2.13679	Down	Yes
GLYMA10G31520	MBNF5SGT	MBNF2SCT	91.3022	32.0534	61.6778	1.23681	Up	Yes
GLYMA10G31580	MBNF5SGT	MBNF2SCT	17.1359	84.1272	50.6316	-1.74751	Down	Yes
GLYMA10G31680	MBNF5SGT	MBNF2SCT	1284.65	346.916	815.785	1.53182	Up	Yes
GLYMA10G31691	MBNF5SGT	MBNF2SCT	70.1835	22.8407	46.5121	1.30494	Up	Yes
GLYMA10G32200	MBNF5SGT	MBNF2SCT	398.795	1074.78	736.787	-1.3377	Down	Yes	Putative uncharacterized protein [Source:UniProtKB/TrEMBL;Acc:C6T2I8]
GLYMA10G32260	MBNF5SGT	MBNF2SCT	184.287	890.274	537.28	-1.86165	Down	Yes	3-ketoacyl-CoA synthase [Source:UniProtKB/TrEMBL;Acc:I1LC39]
GLYMA10G32380	MBNF5SGT	MBNF2SCT	8.93609	136.171	72.5534	-2.21185	Down	Yes
GLYMA10G32410	MBNF5SGT	MBNF2SCT	1073.14	3194.37	2133.76	-1.48892	Down	Yes	GmMYB29A2 protein [Source:UniProtKB/TrEMBL;Acc:Q9XIU8]
GLYMA10G32430	MBNF5SGT	MBNF2SCT	41.5011	185.41	113.456	-1.65507	Down	Yes
GLYMA10G33060	MBNF5SGT	MBNF2SCT	605.037	2283.3	1444.17	-1.49395	Down	Yes
GLYMA10G33070	MBNF5SGT	MBNF2SCT	12.5675	322.056	167.312	-3.25545	Down	Yes
GLYMA10G33230	MBNF5SGT	MBNF2SCT	2052.5	886.205	1469.35	1.14669	Up	Yes
GLYMA10G33450	MBNF5SGT	MBNF2SCT	16.1989	97.7483	56.9736	-1.75176	Down	Yes
GLYMA10G33650	MBNF5SGT	MBNF2SCT	7246.82	37087	22166.9	-2.22221	Down	Yes	Tau class glutathione S-transferase [Source:UniProtKB/TrEMBL;Acc:I1LCH6]
GLYMA10G33710	MBNF5SGT	MBNF2SCT	93.0588	375.737	234.398	-1.54299	Down	Yes	Superoxide dismutase [Source:UniProtKB/TrEMBL;Acc:I1LCI3]
GLYMA10G33720	MBNF5SGT	MBNF2SCT	51.5167	457.628	254.572	-2.26738	Down	Yes	Putative uncharacterized protein [Source:UniProtKB/TrEMBL;Acc:C6T1Y3]
GLYMA10G34490	MBNF5SGT	MBNF2SCT	76.3252	1068.73	572.527	-3.06768	Down	Yes	Pyruvate kinase [Source:UniProtKB/TrEMBL;Acc:I1LCQ1]
GLYMA10G34970	MBNF5SGT	MBNF2SCT	581.951	207.397	394.674	1.28386	Up	Yes
GLYMA10G35080	MBNF5SGT	MBNF2SCT	532.067	204.221	368.144	1.2654	Up	Yes
GLYMA10G35100	MBNF5SGT	MBNF2SCT	79.6133	227.885	153.749	-1.23237	Down	Yes	Cysteine proteinase [Source:UniProtKB/TrEMBL;Acc:Q43448]
GLYMA10G35587	MBNF5SGT	MBNF2SCT	656.177	181.932	419.055	1.67335	Up	Yes
GLYMA10G35710	MBNF5SGT	MBNF2SCT	160.766	1551.36	856.063	-2.52763	Down	Yes
GLYMA10G36270	MBNF5SGT	MBNF2SCT	9.13693	66.1061	37.6215	-1.95682	Down	Yes
GLYMA10G36490	MBNF5SGT	MBNF2SCT	123.457	33.2372	78.347	1.53927	Up	Yes
GLYMA10G36550	MBNF5SGT	MBNF2SCT	272.041	781.772	526.906	-1.40062	Down	Yes
GLYMA10G36680	MBNF5SGT	MBNF2SCT	284.709	946.347	615.528	-1.39285	Down	Yes	Peroxidase [Source:UniProtKB/TrEMBL;Acc:I1LDE1]
GLYMA10G37500	MBNF5SGT	MBNF2SCT	9322.91	19472.4	14397.6	-1.00298	Down	Yes	Putative uncharacterized protein [Source:UniProtKB/TrEMBL;Acc:C6SYA0]
GLYMA10G38160	MBNF5SGT	MBNF2SCT	111.676	794.576	453.126	-2.46706	Down	Yes	CLE10 protein [Source:UniProtKB/TrEMBL;Acc:E9L556]
GLYMA10G38470	MBNF5SGT	MBNF2SCT	52.3449	389.35	220.847	-1.93691	Down	Yes	Putative uncharacterized protein [Source:UniProtKB/TrEMBL;Acc:C6T163]
GLYMA10G38510	MBNF5SGT	MBNF2SCT	210.902	95.6715	153.287	1.02456	Up	Yes
GLYMA10G39060	MBNF5SGT	MBNF2SCT	155.453	790.857	473.155	-2.0585	Down	Yes	Putative uncharacterized protein [Source:UniProtKB/TrEMBL;Acc:C6T1L6]
GLYMA10G39330	MBNF5SGT	MBNF2SCT	3952.67	1827.86	2890.26	1.03083	Up	Yes	FRIGIDA-like protein [Source:UniProtKB/TrEMBL;Acc:I1LE46]
GLYMA10G39451	MBNF5SGT	MBNF2SCT	16693.1	7729.45	12211.3	1.03183	Up	Yes
GLYMA10G39600	MBNF5SGT	MBNF2SCT	86.7088	206.707	146.708	-1.07324	Down	Yes
GLYMA10G39910	MBNF5SGT	MBNF2SCT	108.372	502.487	305.429	-1.79688	Down	Yes
GLYMA10G39940	MBNF5SGT	MBNF2SCT	131.231	503.783	317.507	-1.50612	Down	Yes
GLYMA10G39971	MBNF5SGT	MBNF2SCT	5.41351	35.3348	20.3741	-1.6325	Down	Yes
GLYMA10G39981	MBNF5SGT	MBNF2SCT	121.357	330.584	225.971	-1.33137	Down	Yes
GLYMA10G40720	MBNF5SGT	MBNF2SCT	417.931	2304.63	1361.28	-2.21525	Down	Yes
GLYMA10G41140	MBNF5SGT	MBNF2SCT	10.7518	62.9798	36.8658	-1.71321	Down	Yes
GLYMA10G41370	MBNF5SGT	MBNF2SCT	188.328	721.704	455.016	-1.80491	Down	Yes	Protein DETOXIFICATION [Source:UniProtKB/TrEMBL;Acc:K7LLM4]
GLYMA10G41480	MBNF5SGT	MBNF2SCT	1075.76	510.704	793.234	1.0039	Up	Yes
GLYMA10G42060	MBNF5SGT	MBNF2SCT	136.46	427.189	281.824	-1.42099	Down	Yes
GLYMA10G42171	MBNF5SGT	MBNF2SCT	2140.34	5752.82	3946.58	-1.27072	Down	Yes
GLYMA10G42190	MBNF5SGT	MBNF2SCT	53.943	187.721	120.832	-1.50523	Down	Yes	Putative uncharacterized protein [Source:UniProtKB/TrEMBL;Acc:C6TJF4]
GLYMA10G42260	MBNF5SGT	MBNF2SCT	7.70614	137.504	72.605	-2.93104	Down	Yes
GLYMA10G42360	MBNF5SGT	MBNF2SCT	675.128	223.694	449.411	1.47975	Up	Yes
GLYMA10G42440	MBNF5SGT	MBNF2SCT	175.559	56.0987	115.829	1.37431	Up	Yes
GLYMA10G42450	MBNF5SGT	MBNF2SCT	1087.75	2583.41	1835.58	-1.07632	Down	Yes	Syringolide-induced protein 1-3-1A [Source:UniProtKB/TrEMBL;Acc:Q8S900]
GLYMA10G42820	MBNF5SGT	MBNF2SCT	1022.76	3374.63	2198.69	-1.56719	Down	Yes
GLYMA10G42877	MBNF5SGT	MBNF2SCT	877.024	319.494	598.259	1.31705	Up	Yes
GLYMA10G43040	MBNF5SGT	MBNF2SCT	956.213	336.332	646.272	1.42159	Up	Yes	Ataxia telangiectasia-mutated and RAD3-related [Source:Projected from Arabidopsis thaliana (AT5G40820) TAIR;Acc:AT5G40820]
GLYMA10G43630	MBNF5SGT	MBNF2SCT	11.0447	191.944	101.494	-2.84826	Down	Yes	Putative uncharacterized protein [Source:UniProtKB/TrEMBL;Acc:C6TMI9]
GLYMA10G43990	MBNF5SGT	MBNF2SCT	429.351	189.94	309.646	1.09772	Up	Yes
GLYMA10G44370	MBNF5SGT	MBNF2SCT	1865.76	273.605	1069.68	2.44771	Up	Yes
GLYMA11G00580	MBNF5SGT	MBNF2SCT	32.7074	232.737	132.722	-1.57558	Down	Yes	Pyridoxal-5'-phosphate-dependent enzyme family protein [Source:Projected from Arabidopsis thaliana (AT5G28237) TAIR;Acc:AT5G28237]
GLYMA11G01040	MBNF5SGT	MBNF2SCT	611.16	140.213	375.687	1.81312	Up	Yes
GLYMA11G01240	MBNF5SGT	MBNF2SCT	238.723	835.289	537.006	-1.35499	Down	Yes
GLYMA11G01350	MBNF5SGT	MBNF2SCT	4080.95	12852.4	8466.69	-1.47109	Down	Yes
GLYMA11G01595	MBNF5SGT	MBNF2SCT	792.501	350.435	571.468	1.10958	Up	Yes
GLYMA11G01620	MBNF5SGT	MBNF2SCT	2747.58	6055.3	4401.44	-1.09286	Down	Yes	Putative uncharacterized protein [Source:UniProtKB/TrEMBL;Acc:C6SYA8]
GLYMA11G01690	MBNF5SGT	MBNF2SCT	103.485	486.939	295.212	-2.0092	Down	Yes
GLYMA11G02400	MBNF5SGT	MBNF2SCT	46.036	111.695	78.8654	-1.09276	Down	Yes
GLYMA11G02630	MBNF5SGT	MBNF2SCT	10.2749	155.251	82.7629	-3.14541	Down	Yes	Glutathione peroxidase [Source:UniProtKB/TrEMBL;Acc:I1LGG2]
GLYMA11G02740	MBNF5SGT	MBNF2SCT	40.8065	553.468	297.137	-3.18641	Down	Yes
GLYMA11G02900	MBNF5SGT	MBNF2SCT	350.073	783.522	566.797	-1.09161	Down	Yes
GLYMA11G03220	MBNF5SGT	MBNF2SCT	351.503	97.5364	224.52	1.50551	Up	Yes
GLYMA11G03240	MBNF5SGT	MBNF2SCT	1160.95	2716.6	1938.78	-1.14839	Down	Yes
GLYMA11G03500	MBNF5SGT	MBNF2SCT	128.661	39.3887	84.025	1.39251	Up	Yes
GLYMA11G03580	MBNF5SGT	MBNF2SCT	474.802	193.051	333.927	1.21489	Up	Yes
GLYMA11G03690	MBNF5SGT	MBNF2SCT	16401.9	6647.14	11524.5	1.18904	Up	Yes
GLYMA11G04200	MBNF5SGT	MBNF2SCT	120.721	444.109	282.415	-1.59385	Down	Yes
GLYMA11G04620	MBNF5SGT	MBNF2SCT	329.692	1080.38	705.038	-1.33923	Down	Yes
GLYMA11G04787	MBNF5SGT	MBNF2SCT	146.241	637.85	392.046	-1.76875	Down	Yes
GLYMA11G04810	MBNF5SGT	MBNF2SCT	68.9952	14.2233	41.6093	1.55244	Up	Yes
GLYMA11G04930	MBNF5SGT	MBNF2SCT	60.9633	226.131	143.547	-1.37487	Down	Yes	Putative uncharacterized protein [Source:UniProtKB/TrEMBL;Acc:C6TKG2]
GLYMA11G04950	MBNF5SGT	MBNF2SCT	72.1584	219.556	145.857	-1.3546	Down	Yes
GLYMA11G04970	MBNF5SGT	MBNF2SCT	209.414	1648.82	929.116	-2.0855	Down	Yes
GLYMA11G05110	MBNF5SGT	MBNF2SCT	256.077	97.4575	176.767	1.23855	Up	Yes
GLYMA11G05250	MBNF5SGT	MBNF2SCT	94.1221	216.778	155.45	-1.05307	Down	Yes
GLYMA11G05532	MBNF5SGT	MBNF2SCT	30.0715	251.99	141.031	-2.34487	Down	Yes
GLYMA11G05550	MBNF5SGT	MBNF2SCT	2240.75	1028.22	1634.49	1.02801	Up	Yes	MYB transcription factor MYB50 [Source:UniProtKB/TrEMBL;Acc:Q0PJL9]
GLYMA11G05660	MBNF5SGT	MBNF2SCT	129.348	385.503	257.426	-1.29454	Down	Yes	Putative uncharacterized protein [Source:UniProtKB/TrEMBL;Acc:C6T8P4]
GLYMA11G05880	MBNF5SGT	MBNF2SCT	198.854	649.575	424.215	-1.4012	Down	Yes
GLYMA11G06180	MBNF5SGT	MBNF2SCT	5937.52	2166.29	4051.91	1.3425	Up	Yes	Peroxidase [Source:UniProtKB/TrEMBL;Acc:A0A0R0HLQ4]
GLYMA11G06660	MBNF5SGT	MBNF2SCT	406.576	4430.78	2418.68	-2.58786	Down	Yes
GLYMA11G06690	MBNF5SGT	MBNF2SCT	1423.35	10967.4	6195.37	-2.34797	Down	Yes
GLYMA11G06700	MBNF5SGT	MBNF2SCT	104.413	529.907	317.16	-2.00297	Down	Yes
GLYMA11G06740	MBNF5SGT	MBNF2SCT	610.96	208.203	409.581	1.44386	Up	Yes	NFR5a [Source:UniProtKB/TrEMBL;Acc:A5YJV9]
GLYMA11G06911	MBNF5SGT	MBNF2SCT	43.116	123.616	83.3658	-1.22628	Down	Yes
GLYMA11G07090	MBNF5SGT	MBNF2SCT	65.6238	445.311	255.468	-2.18921	Down	Yes
GLYMA11G07125	MBNF5SGT	MBNF2SCT	189.349	419.843	304.596	-1.04969	Down	Yes
GLYMA11G07390	MBNF5SGT	MBNF2SCT	79.8726	10.9988	45.4357	2.17314	Up	Yes
GLYMA11G07441	MBNF5SGT	MBNF2SCT	164.674	374.092	269.383	-1.06827	Down	Yes
GLYMA11G07850	MBNF5SGT	MBNF2SCT	77.6304	238.84	158.235	-1.45664	Down	Yes
GLYMA11G07900	MBNF5SGT	MBNF2SCT	146.91	460.88	303.895	-1.29	Down	Yes
GLYMA11G07930	MBNF5SGT	MBNF2SCT	1564.5	516.595	1040.55	1.40621	Up	Yes
GLYMA11G07940	MBNF5SGT	MBNF2SCT	45.3582	5.79705	25.5776	1.88719	Up	Yes	Putative uncharacterized protein [Source:UniProtKB/TrEMBL;Acc:C6SWU4]
GLYMA11G08260	MBNF5SGT	MBNF2SCT	10.4589	218.674	114.566	-2.59078	Down	Yes	Putative uncharacterized protein [Source:UniProtKB/TrEMBL;Acc:C6TC19]
GLYMA11G08310	MBNF5SGT	MBNF2SCT	7119.29	3235.96	5177.63	1.08596	Up	Yes
GLYMA11G08610	MBNF5SGT	MBNF2SCT	2333.4	1013.77	1673.59	1.13068	Up	Yes	DNA-directed RNA polymerase subunit [Source:UniProtKB/TrEMBL;Acc:K7LNL8]
GLYMA11G08660	MBNF5SGT	MBNF2SCT	2.56871	56.2482	29.4084	-2.67454	Down	Yes
GLYMA11G08710	MBNF5SGT	MBNF2SCT	93.6788	399.462	246.571	-1.78404	Down	Yes
GLYMA11G08931	MBNF5SGT	MBNF2SCT	423.996	156.306	290.151	1.32406	Up	Yes
GLYMA11G09250	MBNF5SGT	MBNF2SCT	202.752	3032.59	1617.67	-3.00653	Down	Yes
GLYMA11G09330	MBNF5SGT	MBNF2SCT	9.13693	129.471	69.3038	-2.12988	Down	Yes	3-hydroxy-3-methylglutaryl coenzyme A reductase [Source:UniProtKB/TrEMBL;Acc:I1LID3]
GLYMA11G09761	MBNF5SGT	MBNF2SCT	402.726	105.763	254.245	1.76423	Up	Yes
GLYMA11G10080	MBNF5SGT	MBNF2SCT	1.90773	130.878	66.3926	-3.24071	Down	Yes
GLYMA11G10281	MBNF5SGT	MBNF2SCT	260.712	1334.36	797.536	-1.89523	Down	Yes
GLYMA11G10310	MBNF5SGT	MBNF2SCT	443.049	200.946	321.997	1.05696	Up	Yes
GLYMA11G10640	MBNF5SGT	MBNF2SCT	99.1003	304.876	201.988	-1.36351	Down	Yes
GLYMA11G10710	MBNF5SGT	MBNF2SCT	168.372	50.2878	109.33	1.51556	Up	Yes
GLYMA11G11310	MBNF5SGT	MBNF2SCT	122.897	52.4352	87.6659	1.07362	Up	Yes
GLYMA11G11580	MBNF5SGT	MBNF2SCT	461.222	1234.47	847.846	-1.31298	Down	Yes
GLYMA11G12186	MBNF5SGT	MBNF2SCT	302.831	114.487	208.659	1.27952	Up	Yes
GLYMA11G12560	MBNF5SGT	MBNF2SCT	738.792	316.912	527.852	1.06164	Up	Yes
GLYMA11G12980	MBNF5SGT	MBNF2SCT	2666.77	11647.1	7156.95	-1.57365	Down	Yes	Nonsymbiotic hemoglobin [Source:UniProtKB/TrEMBL;Acc:Q42785]
GLYMA11G12990	MBNF5SGT	MBNF2SCT	135.172	1308.76	721.966	-2.61246	Down	Yes
GLYMA11G13111	MBNF5SGT	MBNF2SCT	21.6124	76.2395	48.926	-1.35559	Down	Yes
GLYMA11G13190	MBNF5SGT	MBNF2SCT	1881.55	865.234	1373.39	1.05022	Up	Yes	Putative uncharacterized protein [Source:UniProtKB/TrEMBL;Acc:C6TG14]
GLYMA11G13270	MBNF5SGT	MBNF2SCT	1309.39	4851.24	3080.32	-1.54354	Down	Yes
GLYMA11G13780	MBNF5SGT	MBNF2SCT	409.505	1405.16	907.332	-1.64503	Down	Yes
GLYMA11G13850	MBNF5SGT	MBNF2SCT	3096.65	7966.78	5531.72	-1.2556	Down	Yes
GLYMA11G13863	MBNF5SGT	MBNF2SCT	43.1576	135.358	89.2577	-1.42154	Down	Yes
GLYMA11G13970	MBNF5SGT	MBNF2SCT	67.0962	250.571	158.833	-1.42753	Down	Yes
GLYMA11G14121	MBNF5SGT	MBNF2SCT	3166.36	520.832	1843.6	2.3325	Up	Yes
GLYMA11G14800	MBNF5SGT	MBNF2SCT	367.652	165.811	266.731	1.01365	Up	Yes
GLYMA11G14950	MBNF5SGT	MBNF2SCT	7065.18	2869.54	4967.36	1.20331	Up	Yes
GLYMA11G15180	MBNF5SGT	MBNF2SCT	19681.5	8312.82	13997.1	1.11361	Up	Yes
GLYMA11G15600	MBNF5SGT	MBNF2SCT	551.696	1428.37	990.031	-1.27261	Down	Yes
GLYMA11G15691	MBNF5SGT	MBNF2SCT	237.083	1080.75	658.919	-2.02832	Down	Yes
GLYMA11G16000	MBNF5SGT	MBNF2SCT	51.0229	191.904	121.463	-1.60333	Down	Yes
GLYMA11G16120	MBNF5SGT	MBNF2SCT	4176.82	8759.04	6467.93	-1.02255	Down	Yes
GLYMA11G17485	MBNF5SGT	MBNF2SCT	29.1761	197.465	113.321	-2.25088	Down	Yes	Photosystem II reaction center protein I [Source:UniProtKB/Swiss-Prot;Acc:Q2PMS7]
GLYMA11G18220	MBNF5SGT	MBNF2SCT	121.366	365.898	243.632	-1.38905	Down	Yes	RING-type E3 ubiquitin transferase [Source:UniProtKB/TrEMBL;Acc:I1LKL9]
GLYMA11G19150	MBNF5SGT	MBNF2SCT	199.832	556.735	378.283	-1.32106	Down	Yes	Fatty acyl-CoA reductase [Source:UniProtKB/TrEMBL;Acc:I1LKT6]
GLYMA11G19400	MBNF5SGT	MBNF2SCT	159.327	64.5817	111.954	1.12141	Up	Yes
GLYMA11G19540	MBNF5SGT	MBNF2SCT	347.754	146.668	247.211	1.13432	Up	Yes
GLYMA11G19585	MBNF5SGT	MBNF2SCT	449.106	193.2	321.153	1.11915	Up	Yes
GLYMA11G19650	MBNF5SGT	MBNF2SCT	3526.08	1226.67	2376.37	1.29969	Up	Yes
GLYMA11G20060	MBNF5SGT	MBNF2SCT	143.647	61.5274	102.587	1.07402	Up	Yes
GLYMA11G20090	MBNF5SGT	MBNF2SCT	707.692	161.509	434.6	1.91068	Up	Yes
GLYMA11G20230	MBNF5SGT	MBNF2SCT	61.2642	198.559	129.912	-1.41901	Down	Yes
GLYMA11G20240	MBNF5SGT	MBNF2SCT	7.12039	76.0207	41.5706	-2.07719	Down	Yes
GLYMA11G20271	MBNF5SGT	MBNF2SCT	276.308	838.828	557.568	-1.37239	Down	Yes
GLYMA11G20593	MBNF5SGT	MBNF2SCT	5411.05	2122.15	3766.6	1.24938	Up	Yes
GLYMA11G20720	MBNF5SGT	MBNF2SCT	97.3269	390.312	243.819	-1.63962	Down	Yes
GLYMA11G20791	MBNF5SGT	MBNF2SCT	27.5028	106.883	67.1931	-1.5775	Down	Yes
GLYMA11G20800	MBNF5SGT	MBNF2SCT	65.0212	246.111	155.566	-1.60202	Down	Yes
GLYMA11G20820	MBNF5SGT	MBNF2SCT	15.7219	126.677	71.1994	-2.09556	Down	Yes
GLYMA11G21110	MBNF5SGT	MBNF2SCT	712.819	283.154	497.987	1.15328	Up	Yes
GLYMA11G21250	MBNF5SGT	MBNF2SCT	182.672	533.002	357.837	-1.37142	Down	Yes	Serine/threonine-protein kinase [Source:UniProtKB/TrEMBL;Acc:I1LLA6]
GLYMA11G21580	MBNF5SGT	MBNF2SCT	2028.28	820.835	1424.56	1.12801	Up	Yes
GLYMA11G21616	MBNF5SGT	MBNF2SCT	150.952	732.226	441.589	-1.81815	Down	Yes	Putative uncharacterized protein [Source:UniProtKB/TrEMBL;Acc:C6T040]
GLYMA11G21633	MBNF5SGT	MBNF2SCT	6.29214	81.4772	43.8847	-2.21109	Down	Yes
GLYMA11G22960	MBNF5SGT	MBNF2SCT	76.2499	224.148	150.199	-1.3232	Down	Yes
GLYMA11G25860	MBNF5SGT	MBNF2SCT	1507.84	390.238	949.04	1.60116	Up	Yes
GLYMA11G27720	MBNF5SGT	MBNF2SCT	3368.47	1063.72	2216.09	1.54756	Up	Yes
GLYMA11G29430	MBNF5SGT	MBNF2SCT	782.954	209.273	496.114	1.78654	Up	Yes
GLYMA11G29890	MBNF5SGT	MBNF2SCT	27.8877	169.033	98.4602	-1.90844	Down	Yes	Peroxidase [Source:UniProtKB/TrEMBL;Acc:I1LLU6]
GLYMA11G31330	MBNF5SGT	MBNF2SCT	73.1123	921.099	497.106	-3.00031	Down	Yes	Putative uncharacterized protein [Source:UniProtKB/TrEMBL;Acc:C6T3N6]
GLYMA11G31401	MBNF5SGT	MBNF2SCT	690.858	301.981	496.42	1.09705	Up	Yes
GLYMA11G31500	MBNF5SGT	MBNF2SCT	696.748	205.66	451.204	1.51586	Up	Yes
GLYMA11G31700	MBNF5SGT	MBNF2SCT	1464.24	3150.61	2307.42	-1.05233	Down	Yes
GLYMA11G31840	MBNF5SGT	MBNF2SCT	1347	3125.84	2236.42	-1.13627	Down	Yes
GLYMA11G31995	MBNF5SGT	MBNF2SCT	254.771	1206.57	730.671	-1.95681	Down	Yes
GLYMA11G32041	MBNF5SGT	MBNF2SCT	204.535	1027.3	615.919	-2.00159	Down	Yes
GLYMA11G32315	MBNF5SGT	MBNF2SCT	144.835	339.324	242.08	-1.09731	Down	Yes
GLYMA11G32520	MBNF5SGT	MBNF2SCT	646.88	2663.66	1655.27	-1.91128	Down	Yes
GLYMA11G32940	MBNF5SGT	MBNF2SCT	222.649	97.8618	160.255	1.05195	Up	Yes
GLYMA11G33180	MBNF5SGT	MBNF2SCT	1010.22	319.156	664.69	1.42667	Up	Yes	MYB transcription factor MYB173 [Source:UniProtKB/TrEMBL;Acc:Q0PJI0]
GLYMA11G34000	MBNF5SGT	MBNF2SCT	2382.09	11905.1	7143.62	-1.75821	Down	Yes	Putative uncharacterized protein [Source:UniProtKB/TrEMBL;Acc:C6T2V8]
GLYMA11G34780	MBNF5SGT	MBNF2SCT	29.0592	337.541	183.3	-2.36198	Down	Yes
GLYMA11G35030	MBNF5SGT	MBNF2SCT	15095.6	1159.17	8127.38	2.72207	Up	Yes	Putative uncharacterized protein [Source:UniProtKB/TrEMBL;Acc:C6TEZ8]
GLYMA11G35080	MBNF5SGT	MBNF2SCT	234.673	97.4008	166.037	1.15196	Up	Yes
GLYMA11G35190	MBNF5SGT	MBNF2SCT	50.5877	204.183	127.385	-1.63966	Down	Yes
GLYMA11G35270	MBNF5SGT	MBNF2SCT	84.3074	281.953	183.13	-1.38454	Down	Yes
GLYMA11G35376	MBNF5SGT	MBNF2SCT	42.8983	383.439	213.169	-2.83501	Down	Yes
GLYMA11G35480	MBNF5SGT	MBNF2SCT	76.8438	169.474	123.159	-1.007	Down	Yes
GLYMA11G35660	MBNF5SGT	MBNF2SCT	899.051	2505.42	1702.24	-1.28921	Down	Yes
GLYMA11G35870	MBNF5SGT	MBNF2SCT	6.18332	327.518	166.851	-3.08945	Down	Yes	Putative uncharacterized protein [Source:UniProtKB/TrEMBL;Acc:C6T1F8]
GLYMA11G35890	MBNF5SGT	MBNF2SCT	13.4878	67.0559	40.2718	-1.51008	Down	Yes
GLYMA11G36050	MBNF5SGT	MBNF2SCT	18025	6347.34	12186.2	1.30357	Up	Yes
GLYMA11G36142	MBNF5SGT	MBNF2SCT	2339.53	875.602	1607.56	1.35571	Up	Yes
GLYMA11G36190	MBNF5SGT	MBNF2SCT	1405.54	333.157	869.347	1.95456	Up	Yes
GLYMA11G36475	MBNF5SGT	MBNF2SCT	343.789	134.961	239.375	1.22548	Up	Yes
GLYMA11G36630	MBNF5SGT	MBNF2SCT	78.1409	243.014	160.577	-1.41432	Down	Yes
GLYMA11G36940	MBNF5SGT	MBNF2SCT	65.5566	155.981	110.769	-1.09428	Down	Yes
GLYMA11G36980	MBNF5SGT	MBNF2SCT	601.162	234.383	417.772	1.23178	Up	Yes
GLYMA11G37091	MBNF5SGT	MBNF2SCT	222.909	77.9328	150.421	1.23881	Up	Yes
GLYMA11G37110	MBNF5SGT	MBNF2SCT	531.988	91.2645	311.626	1.96192	Up	Yes
GLYMA11G37140	MBNF5SGT	MBNF2SCT	103.175	291.226	197.201	-1.32337	Down	Yes
GLYMA11G37370	MBNF5SGT	MBNF2SCT	275.521	1781.57	1028.55	-2.52457	Down	Yes
GLYMA11G37930	MBNF5SGT	MBNF2SCT	2240.51	7763.12	5001.81	-1.56505	Down	Yes	Putative uncharacterized protein [Source:UniProtKB/TrEMBL;Acc:C6TBL1]
GLYMA11G38130	MBNF5SGT	MBNF2SCT	190.302	417.717	304.01	-1.03472	Down	Yes
GLYMA1219S00200	MBNF5SGT	MBNF2SCT	19.6879	80.5344	50.1111	-1.64035	Down	Yes
GLYMA12G01260	MBNF5SGT	MBNF2SCT	138.92	597.752	368.336	-1.77483	Down	Yes	Carboxypeptidase [Source:UniProtKB/TrEMBL;Acc:I1LNY6]
GLYMA12G01390	MBNF5SGT	MBNF2SCT	104.355	294.534	199.445	-1.24683	Down	Yes
GLYMA12G01540	MBNF5SGT	MBNF2SCT	194.628	50.3445	122.486	1.72589	Up	Yes
GLYMA12G01960	MBNF5SGT	MBNF2SCT	20.8426	109.605	65.224	-1.71754	Down	Yes
GLYMA12G02060	MBNF5SGT	MBNF2SCT	619.067	265.117	442.092	1.14733	Up	Yes
GLYMA12G02300	MBNF5SGT	MBNF2SCT	5.89044	44.2927	25.0916	-1.83242	Down	Yes
GLYMA12G02580	MBNF5SGT	MBNF2SCT	3.33852	94.3452	48.8418	-2.05655	Down	Yes
GLYMA12G02620	MBNF5SGT	MBNF2SCT	146.09	60.2024	103.146	1.12798	Up	Yes
GLYMA12G02630	MBNF5SGT	MBNF2SCT	1679.27	600.127	1139.7	1.34175	Up	Yes
GLYMA12G03420	MBNF5SGT	MBNF2SCT	18.165	66.4674	42.3162	-1.40834	Down	Yes	Disease resistance-responsive (dirigent-like protein) family protein [Source:Projected from Arabidopsis thaliana (AT2G21100) TAIR;Acc:AT2G21100]
GLYMA12G03520	MBNF5SGT	MBNF2SCT	44.4379	293.634	169.036	-2.40516	Down	Yes
GLYMA12G04300	MBNF5SGT	MBNF2SCT	1269.87	2818.24	2044.06	-1.0885	Down	Yes	Putative uncharacterized protein [Source:UniProtKB/TrEMBL;Acc:C6SZH4]
GLYMA12G04390	MBNF5SGT	MBNF2SCT	1249.81	525.416	887.611	1.16406	Up	Yes	Nodule autoregulation receptor-like protein kinase [Source:UniProtKB/TrEMBL;Acc:Q9M6A7]
GLYMA12G04630	MBNF5SGT	MBNF2SCT	683.017	289.289	486.153	1.13101	Up	Yes	Glucose-1-phosphate adenylyltransferase [Source:UniProtKB/TrEMBL;Acc:I1LQ25]
GLYMA12G04770	MBNF5SGT	MBNF2SCT	562.765	227.095	394.93	1.11321	Up	Yes
GLYMA12G05080	MBNF5SGT	MBNF2SCT	699.224	2338.93	1519.08	-1.55429	Down	Yes
GLYMA12G05230	MBNF5SGT	MBNF2SCT	207.053	49.2466	128.15	1.66241	Up	Yes
GLYMA12G05450	MBNF5SGT	MBNF2SCT	95.469	218.678	157.073	-1.07364	Down	Yes
GLYMA12G05811	MBNF5SGT	MBNF2SCT	1097.05	6799.85	3948.45	-2.23632	Down	Yes
GLYMA12G06111	MBNF5SGT	MBNF2SCT	89.8465	19.198	54.5223	1.66715	Up	Yes
GLYMA12G06300	MBNF5SGT	MBNF2SCT	420.833	2650.78	1535.81	-2.04059	Down	Yes
GLYMA12G06320	MBNF5SGT	MBNF2SCT	97.7199	450.116	273.918	-1.93165	Down	Yes
GLYMA12G06450	MBNF5SGT	MBNF2SCT	1602.48	757.31	1179.9	1.02826	Up	Yes
GLYMA12G06540	MBNF5SGT	MBNF2SCT	513.334	1618.35	1065.84	-1.48474	Down	Yes
GLYMA12G06640	MBNF5SGT	MBNF2SCT	91.6454	280.204	185.925	-1.40532	Down	Yes
GLYMA12G06760	MBNF5SGT	MBNF2SCT	2529.96	1064.19	1797.07	1.14921	Up	Yes	Rust resistance protein [Source:UniProtKB/TrEMBL;Acc:C6ZRU9]
GLYMA12G06770	MBNF5SGT	MBNF2SCT	725.841	1571.26	1148.55	-1.06008	Down	Yes	Putative uncharacterized protein [Source:UniProtKB/TrEMBL;Acc:C6T294]
GLYMA12G07110	MBNF5SGT	MBNF2SCT	8933.5	3663.66	6298.58	1.18497	Up	Yes
GLYMA12G07370	MBNF5SGT	MBNF2SCT	86.776	294.67	190.723	-1.37135	Down	Yes
GLYMA12G07400	MBNF5SGT	MBNF2SCT	79.2036	220.591	149.897	-1.2407	Down	Yes
GLYMA12G07430	MBNF5SGT	MBNF2SCT	8.86085	102.857	55.8591	-2.38209	Down	Yes
GLYMA12G07450	MBNF5SGT	MBNF2SCT	58.5786	255.167	156.873	-1.65795	Down	Yes
GLYMA12G07650	MBNF5SGT	MBNF2SCT	25.2438	110.858	68.0511	-1.53685	Down	Yes
GLYMA12G07815	MBNF5SGT	MBNF2SCT	172.815	605.18	388.997	-1.5427	Down	Yes
GLYMA12G07890	MBNF5SGT	MBNF2SCT	421.628	188.622	305.125	1.08157	Up	Yes
GLYMA12G08020	MBNF5SGT	MBNF2SCT	2394.44	944.53	1669.48	1.21059	Up	Yes
GLYMA12G08030	MBNF5SGT	MBNF2SCT	77.94	414.566	246.253	-2.02307	Down	Yes
GLYMA12G08041	MBNF5SGT	MBNF2SCT	21473.7	9547.19	15510.4	1.06971	Up	Yes
GLYMA12G08150	MBNF5SGT	MBNF2SCT	99.5356	353.921	226.728	-1.62945	Down	Yes	Cytokinin riboside 5'-monophosphate phosphoribohydrolase [Source:UniProtKB/TrEMBL;Acc:A0A0R4J4S8]
GLYMA12G08160	MBNF5SGT	MBNF2SCT	12.7683	85.9341	49.3512	-1.78343	Down	Yes
GLYMA12G08230	MBNF5SGT	MBNF2SCT	568.714	237.748	403.231	1.16643	Up	Yes
GLYMA12G08980	MBNF5SGT	MBNF2SCT	432.348	2168.17	1300.26	-1.91301	Down	Yes
GLYMA12G09780	MBNF5SGT	MBNF2SCT	3.33852	126.925	65.1316	-3.39528	Down	Yes
GLYMA12G10030	MBNF5SGT	MBNF2SCT	115.935	450.063	282.999	-1.68545	Down	Yes
GLYMA12G10235	MBNF5SGT	MBNF2SCT	348.616	982.696	665.656	-1.38733	Down	Yes	ATP synthase subunit a, chloroplastic [Source:UniProtKB/TrEMBL;Acc:K7LTY0]
GLYMA12G10620	MBNF5SGT	MBNF2SCT	2.75277	124.636	63.6944	-3.68353	Down	Yes
GLYMA12G10850	MBNF5SGT	MBNF2SCT	525.406	2081.53	1303.47	-1.45392	Down	Yes	Peroxidase [Source:UniProtKB/TrEMBL;Acc:A0A0R0HGS5]
GLYMA12G11060	MBNF5SGT	MBNF2SCT	879.453	395.386	637.42	1.09178	Up	Yes
GLYMA12G11490	MBNF5SGT	MBNF2SCT	107.527	656.358	381.942	-1.90038	Down	Yes
GLYMA12G12400	MBNF5SGT	MBNF2SCT	232.824	576.313	404.569	-1.22329	Down	Yes
GLYMA12G12730	MBNF5SGT	MBNF2SCT	12.3498	110.888	61.6187	-2.39241	Down	Yes	CASP-like protein [Source:UniProtKB/TrEMBL;Acc:I1LS23]
GLYMA12G12880	MBNF5SGT	MBNF2SCT	39.2421	547.593	293.417	-2.8896	Down	Yes
GLYMA12G13290	MBNF5SGT	MBNF2SCT	3332.35	12303.6	7817.97	-1.51464	Down	Yes
GLYMA12G13470	MBNF5SGT	MBNF2SCT	21.5036	70.6557	46.0796	-1.32277	Down	Yes
GLYMA12G13710	MBNF5SGT	MBNF2SCT	98.5818	220.555	159.569	-1.03256	Down	Yes
GLYMA12G14340	MBNF5SGT	MBNF2SCT	161.159	353.172	257.165	-1.02395	Down	Yes	Putative uncharacterized protein [Source:UniProtKB/TrEMBL;Acc:C6TI78]
GLYMA12G14350	MBNF5SGT	MBNF2SCT	329.581	745.983	537.782	-1.10049	Down	Yes
GLYMA12G15250	MBNF5SGT	MBNF2SCT	1.43079	99.6769	50.5538	-3.03366	Down	Yes
GLYMA12G15460	MBNF5SGT	MBNF2SCT	102.288	250.902	176.595	-1.1486	Down	Yes	Peroxidase [Source:UniProtKB/TrEMBL;Acc:A0A0R4J4T3]
GLYMA12G16270	MBNF5SGT	MBNF2SCT	262.042	698.427	480.235	-1.29395	Down	Yes
GLYMA12G17340	MBNF5SGT	MBNF2SCT	27.963	87.6426	57.8028	-1.36305	Down	Yes	Serine/threonine-protein kinase [Source:UniProtKB/TrEMBL;Acc:I1LSR6]
GLYMA12G17510	MBNF5SGT	MBNF2SCT	402.643	159.417	281.03	1.22469	Up	Yes
GLYMA12G17730	MBNF5SGT	MBNF2SCT	10.9526	74.9007	42.9266	-1.91809	Down	Yes	Cellulose synthase [Source:UniProtKB/TrEMBL;Acc:I1LST5]
GLYMA12G20890	MBNF5SGT	MBNF2SCT	86.7505	260.213	173.482	-1.43622	Down	Yes	Serine/threonine-protein kinase [Source:UniProtKB/TrEMBL;Acc:K7LUW1]
GLYMA12G24910	MBNF5SGT	MBNF2SCT	780.678	2119.79	1450.23	-1.28728	Down	Yes
GLYMA12G27025	MBNF5SGT	MBNF2SCT	16.3661	118.13	67.2481	-2.30852	Down	Yes
GLYMA12G28510	MBNF5SGT	MBNF2SCT	112.237	314.143	213.19	-1.36155	Down	Yes
GLYMA12G29190	MBNF5SGT	MBNF2SCT	23.3528	179.459	101.406	-1.91746	Down	Yes
GLYMA12G29510	MBNF5SGT	MBNF2SCT	3716.04	1370.46	2543.25	1.3166	Up	Yes
GLYMA12G30270	MBNF5SGT	MBNF2SCT	77.6471	14.4006	46.0239	1.5895	Up	Yes	C2H2-Zn transcription factor [Source:UniProtKB/TrEMBL;Acc:I1LTN7]
GLYMA12G30430	MBNF5SGT	MBNF2SCT	601.398	2099	1350.2	-1.61486	Down	Yes
GLYMA12G30570	MBNF5SGT	MBNF2SCT	1160.14	411.085	785.615	1.37153	Up	Yes
GLYMA12G30940	MBNF5SGT	MBNF2SCT	127.691	41.543	84.6169	1.3438	Up	Yes
GLYMA12G31240	MBNF5SGT	MBNF2SCT	23.5954	80.0456	51.8205	-1.40624	Down	Yes
GLYMA12G31900	MBNF5SGT	MBNF2SCT	64.5779	424.611	244.595	-2.1489	Down	Yes
GLYMA12G32420	MBNF5SGT	MBNF2SCT	114.806	283.146	198.976	-1.19557	Down	Yes
GLYMA12G32541	MBNF5SGT	MBNF2SCT	13.0612	261.182	137.122	-2.66248	Down	Yes
GLYMA12G32590	MBNF5SGT	MBNF2SCT	52.6627	10.4602	31.5614	1.62826	Up	Yes
GLYMA12G32931	MBNF5SGT	MBNF2SCT	168.74	451.104	309.922	-1.2887	Down	Yes	Putative uncharacterized protein [Source:UniProtKB/TrEMBL;Acc:C6T1N5]
GLYMA12G33510	MBNF5SGT	MBNF2SCT	832.021	6167.05	3499.53	-2.25327	Down	Yes	Putative uncharacterized protein [Source:UniProtKB/TrEMBL;Acc:C6TLC8]
GLYMA12G33660	MBNF5SGT	MBNF2SCT	296.23	24.9314	160.581	3.11966	Up	Yes
GLYMA12G33790	MBNF5SGT	MBNF2SCT	269.028	570.536	419.782	-1.01432	Down	Yes
GLYMA12G34280	MBNF5SGT	MBNF2SCT	93.9461	376.047	234.997	-1.83902	Down	Yes	Hexosyltransferase [Source:UniProtKB/TrEMBL;Acc:I1LUR4]
GLYMA12G34420	MBNF5SGT	MBNF2SCT	1610.4	3969.55	2789.98	-1.12256	Down	Yes
GLYMA12G34440	MBNF5SGT	MBNF2SCT	110.772	40.8411	75.8067	1.2201	Up	Yes
GLYMA12G34550	MBNF5SGT	MBNF2SCT	2006.58	11960	6983.28	-2.24039	Down	Yes	ADR6 protein [Source:UniProtKB/TrEMBL;Acc:Q06765]
GLYMA12G34570	MBNF5SGT	MBNF2SCT	22977.8	48828.3	35903	-1.03921	Down	Yes	Putative uncharacterized protein [Source:UniProtKB/TrEMBL;Acc:C6TI83]
GLYMA12G34690	MBNF5SGT	MBNF2SCT	68.7446	230.363	149.554	-1.44209	Down	Yes
GLYMA12G34770	MBNF5SGT	MBNF2SCT	579.423	193.514	386.468	1.28878	Up	Yes	Chlorophyll a-b binding protein, chloroplastic [Source:UniProtKB/TrEMBL;Acc:C6TKW2]
GLYMA12G35030	MBNF5SGT	MBNF2SCT	276.651	839.948	558.3	-1.35457	Down	Yes
GLYMA12G35250	MBNF5SGT	MBNF2SCT	21.2107	118.555	69.8829	-2.07442	Down	Yes
GLYMA12G35711	MBNF5SGT	MBNF2SCT	51.0982	179.716	115.407	-1.43078	Down	Yes
GLYMA12G35925	MBNF5SGT	MBNF2SCT	34.4056	123.65	79.0279	-1.54306	Down	Yes
GLYMA12G36114	MBNF5SGT	MBNF2SCT	85.219	253.197	169.208	-1.3262	Down	Yes	50S ribosomal protein L20, chloroplastic [Source:UniProtKB/TrEMBL;Acc:K7LWI5]
GLYMA12G36141	MBNF5SGT	MBNF2SCT	48.772	121.489	85.1305	-1.14011	Down	Yes	Photosystem II reaction center protein J [Source:UniProtKB/Swiss-Prot;Acc:Q2PMS0]
GLYMA12G36150	MBNF5SGT	MBNF2SCT	259.758	832.323	546.04	-1.58514	Down	Yes
GLYMA12G36161	MBNF5SGT	MBNF2SCT	22.0725	71.0807	46.5766	-1.3352	Down	Yes
GLYMA12G36290	MBNF5SGT	MBNF2SCT	916.782	2278.93	1597.86	-1.13963	Down	Yes
GLYMA12G36320	MBNF5SGT	MBNF2SCT	175.107	1203.45	689.278	-1.98539	Down	Yes
GLYMA12G36330	MBNF5SGT	MBNF2SCT	33.4101	386.926	210.168	-2.14654	Down	Yes
GLYMA12G36411	MBNF5SGT	MBNF2SCT	226.674	56.7231	141.698	1.64784	Up	Yes
GLYMA12G36570	MBNF5SGT	MBNF2SCT	4404.99	2057.24	3231.12	1.01881	Up	Yes	Cellulose synthase [Source:UniProtKB/TrEMBL;Acc:I1LVD2]
GLYMA12G36703	MBNF5SGT	MBNF2SCT	68.6694	624.912	346.791	-2.58107	Down	Yes
GLYMA13G00310	MBNF5SGT	MBNF2SCT	36.1125	143.72	89.9165	-1.67237	Down	Yes	Homeodomain/HOMEOBOX transcription factor [Source:UniProtKB/TrEMBL;Acc:A0A0K2CT21]
GLYMA13G00350	MBNF5SGT	MBNF2SCT	22.9176	130.05	76.4836	-2.10294	Down	Yes
GLYMA13G00440	MBNF5SGT	MBNF2SCT	139.338	343.152	241.245	-1.13599	Down	Yes	Putative uncharacterized protein [Source:UniProtKB/TrEMBL;Acc:C6T4Q3]
GLYMA13G00460	MBNF5SGT	MBNF2SCT	371.057	160.203	265.63	1.07919	Up	Yes
GLYMA13G00480	MBNF5SGT	MBNF2SCT	117.743	1101.93	609.838	-2.47334	Down	Yes
GLYMA13G01060	MBNF5SGT	MBNF2SCT	59.5741	160.36	109.967	-1.22635	Down	Yes	Hexosyltransferase [Source:UniProtKB/TrEMBL;Acc:I1LVS2]
GLYMA13G01070	MBNF5SGT	MBNF2SCT	1138.91	3588.04	2363.47	-1.55281	Down	Yes
GLYMA13G01290	MBNF5SGT	MBNF2SCT	2189.08	537.513	1363.29	1.91309	Up	Yes	CONSTANS-like zinc finger protein [Source:UniProtKB/TrEMBL;Acc:D0EP05]
GLYMA13G01313	MBNF5SGT	MBNF2SCT	840.781	381.879	611.33	1.06903	Up	Yes
GLYMA13G01891	MBNF5SGT	MBNF2SCT	10.9358	51.1171	31.0265	-1.62795	Down	Yes
GLYMA13G02122	MBNF5SGT	MBNF2SCT	128.913	314.924	221.918	-1.16221	Down	Yes
GLYMA13G02220	MBNF5SGT	MBNF2SCT	77.6471	741.473	409.56	-2.88874	Down	Yes
GLYMA13G02231	MBNF5SGT	MBNF2SCT	804.773	2862.47	1833.62	-1.53114	Down	Yes
GLYMA13G02510	MBNF5SGT	MBNF2SCT	822.789	2387.79	1605.29	-1.42794	Down	Yes	Nitrate reductase [Source:UniProtKB/TrEMBL;Acc:I1LW34]
GLYMA13G02943	MBNF5SGT	MBNF2SCT	535.045	202.583	368.814	1.29014	Up	Yes	WAT1-related protein [Source:UniProtKB/TrEMBL;Acc:K7LX47]
GLYMA13G02960	MBNF5SGT	MBNF2SCT	2987.79	726.853	1857.32	1.88408	Up	Yes	WAT1-related protein [Source:UniProtKB/TrEMBL;Acc:I1LW61]
GLYMA13G04250	MBNF5SGT	MBNF2SCT	1435.25	3189.47	2312.36	-1.09688	Down	Yes	Cysteine proteinase inhibitor [Source:UniProtKB/TrEMBL;Acc:A0A0R4J4X3]
GLYMA13G04580	MBNF5SGT	MBNF2SCT	182.537	693.634	438.085	-1.78706	Down	Yes
GLYMA13G04630	MBNF5SGT	MBNF2SCT	560.708	2114.29	1337.5	-1.76675	Down	Yes
GLYMA13G04670	MBNF5SGT	MBNF2SCT	40.0119	262.785	151.398	-2.05402	Down	Yes	Cytochrome P450 82A3 [Source:UniProtKB/Swiss-Prot;Acc:O49858]
GLYMA13G04720	MBNF5SGT	MBNF2SCT	179.818	76.4596	128.139	1.09262	Up	Yes
GLYMA13G05240	MBNF5SGT	MBNF2SCT	166.833	783.719	475.276	-1.97138	Down	Yes	Aldose 1-epimerase [Source:UniProtKB/TrEMBL;Acc:I1LWJ2]
GLYMA13G05300	MBNF5SGT	MBNF2SCT	317.231	136.648	226.94	1.08389	Up	Yes
GLYMA13G05380	MBNF5SGT	MBNF2SCT	171.157	654.883	413.02	-1.47421	Down	Yes	Putative uncharacterized protein [Source:UniProtKB/TrEMBL;Acc:C6SWB8]
GLYMA13G05441	MBNF5SGT	MBNF2SCT	647.825	300.971	474.398	1.00034	Up	Yes	Starch synthase, chloroplastic/amyloplastic [Source:UniProtKB/TrEMBL;Acc:K7LXH7]
GLYMA13G05660	MBNF5SGT	MBNF2SCT	9.33778	62.7818	36.0598	-1.75862	Down	Yes
GLYMA13G05920	MBNF5SGT	MBNF2SCT	534.191	250.284	392.238	1.02169	Up	Yes
GLYMA13G06490	MBNF5SGT	MBNF2SCT	562.355	261.028	411.691	1.03774	Up	Yes
GLYMA13G06630	MBNF5SGT	MBNF2SCT	305.601	99.0802	202.341	1.47279	Up	Yes
GLYMA13G06700	MBNF5SGT	MBNF2SCT	48.203	10.283	29.243	1.59823	Up	Yes
GLYMA13G08940	MBNF5SGT	MBNF2SCT	1169.1	2878.24	2023.67	-1.18791	Down	Yes
GLYMA13G09420	MBNF5SGT	MBNF2SCT	664.026	2192.44	1428.24	-1.56914	Down	Yes
GLYMA13G09430	MBNF5SGT	MBNF2SCT	443.853	1343.73	893.791	-1.42873	Down	Yes
GLYMA13G09610	MBNF5SGT	MBNF2SCT	1471.6	647.979	1059.79	1.09166	Up	Yes
GLYMA13G09730	MBNF5SGT	MBNF2SCT	6.18332	40.9546	23.569	-1.80611	Down	Yes
GLYMA13G09742	MBNF5SGT	MBNF2SCT	109.074	428.294	268.684	-1.61681	Down	Yes
GLYMA13G10010	MBNF5SGT	MBNF2SCT	53.8677	141.941	97.9045	-1.18454	Down	Yes
GLYMA13G10040	MBNF5SGT	MBNF2SCT	9.41302	75.0073	42.2101	-2.06946	Down	Yes
GLYMA13G11270	MBNF5SGT	MBNF2SCT	520.954	220.003	370.478	1.13899	Up	Yes
GLYMA13G11820	MBNF5SGT	MBNF2SCT	43.3753	160.494	101.935	-1.62073	Down	Yes
GLYMA13G11840	MBNF5SGT	MBNF2SCT	1239.17	3667.3	2453.23	-1.453	Down	Yes
GLYMA13G11860	MBNF5SGT	MBNF2SCT	601.362	1486.23	1043.8	-1.20238	Down	Yes
GLYMA13G11890	MBNF5SGT	MBNF2SCT	243.199	963.7	603.45	-1.77654	Down	Yes
GLYMA13G11895	MBNF5SGT	MBNF2SCT	2224.75	6489.54	4357.15	-1.43656	Down	Yes
GLYMA13G11910	MBNF5SGT	MBNF2SCT	82.5501	248.682	165.616	-1.43332	Down	Yes
GLYMA13G11961	MBNF5SGT	MBNF2SCT	2154.46	5500.8	3827.63	-1.24753	Down	Yes
GLYMA13G12004	MBNF5SGT	MBNF2SCT	33.9454	94.0557	64.0006	-1.22598	Down	Yes
GLYMA13G12033	MBNF5SGT	MBNF2SCT	358.055	1551.2	954.626	-1.98045	Down	Yes
GLYMA13G12039	MBNF5SGT	MBNF2SCT	61.5987	142.6	102.1	-1.05501	Down	Yes
GLYMA13G12041	MBNF5SGT	MBNF2SCT	532.668	1669.2	1100.94	-1.50132	Down	Yes
GLYMA13G12074	MBNF5SGT	MBNF2SCT	368.262	1144.51	756.385	-1.5303	Down	Yes
GLYMA13G12201	MBNF5SGT	MBNF2SCT	37781.5	79379.4	58580.5	-1.01583	Down	Yes
GLYMA13G12210	MBNF5SGT	MBNF2SCT	10.5509	68.6495	39.6002	-1.97016	Down	Yes
GLYMA13G14410	MBNF5SGT	MBNF2SCT	10.1828	52.9031	31.543	-1.66878	Down	Yes	Carboxypeptidase [Source:UniProtKB/TrEMBL;Acc:I1LXX8]
GLYMA13G16870	MBNF5SGT	MBNF2SCT	115.216	448.41	281.813	-1.64461	Down	Yes
GLYMA13G16950	MBNF5SGT	MBNF2SCT	31.151	2872.23	1451.69	-4.60519	Down	Yes
GLYMA13G16970	MBNF5SGT	MBNF2SCT	232.004	509.415	370.71	-1.00403	Down	Yes
GLYMA13G17510	MBNF5SGT	MBNF2SCT	1414.71	539.965	977.336	1.31581	Up	Yes
GLYMA13G17910	MBNF5SGT	MBNF2SCT	703.6	276.54	490.07	1.26291	Up	Yes
GLYMA13G18191	MBNF5SGT	MBNF2SCT	47.2827	210.649	128.966	-1.84139	Down	Yes
GLYMA13G18400	MBNF5SGT	MBNF2SCT	518.093	2967.52	1742.81	-1.8355	Down	Yes	Putative uncharacterized protein [Source:UniProtKB/TrEMBL;Acc:C6T1T9]
GLYMA13G18805	MBNF5SGT	MBNF2SCT	1289.11	482.915	886.012	1.34785	Up	Yes
GLYMA13G19500	MBNF5SGT	MBNF2SCT	1857.45	4952.53	3404.99	-1.19622	Down	Yes
GLYMA13G19520	MBNF5SGT	MBNF2SCT	169.309	48.6512	108.98	1.45597	Up	Yes	WAT1-related protein [Source:UniProtKB/TrEMBL;Acc:I1LYV7]
GLYMA13G19570	MBNF5SGT	MBNF2SCT	1285.24	6247.86	3766.55	-2.15815	Down	Yes
GLYMA13G19750	MBNF5SGT	MBNF2SCT	253.901	595.734	424.818	-1.10212	Down	Yes
GLYMA13G19910	MBNF5SGT	MBNF2SCT	473.345	155.442	314.394	1.49141	Up	Yes
GLYMA13G20060	MBNF5SGT	MBNF2SCT	529.799	1103.66	816.727	-1.00631	Down	Yes	Putative uncharacterized protein [Source:UniProtKB/TrEMBL;Acc:C6T2E9]
GLYMA13G20170	MBNF5SGT	MBNF2SCT	235.417	769.276	502.347	-1.5704	Down	Yes	Peroxidase [Source:UniProtKB/TrEMBL;Acc:A0A0R4J4W7]
GLYMA13G20231	MBNF5SGT	MBNF2SCT	910.687	408.271	659.479	1.09163	Up	Yes
GLYMA13G20280	MBNF5SGT	MBNF2SCT	1014.94	2175.54	1595.24	-1.01968	Down	Yes
GLYMA13G20800	MBNF5SGT	MBNF2SCT	1918.04	5171.72	3544.88	-1.24603	Down	Yes	Phenylalanine ammonia-lyase [Source:UniProtKB/TrEMBL;Acc:I1LZ94]
GLYMA13G20920	MBNF5SGT	MBNF2SCT	236.758	750.253	493.505	-1.36378	Down	Yes
GLYMA13G21063	MBNF5SGT	MBNF2SCT	137.765	57.396	97.5804	1.10371	Up	Yes
GLYMA13G21120	MBNF5SGT	MBNF2SCT	3108.38	459.646	1784.01	2.33432	Up	Yes
GLYMA13G21180	MBNF5SGT	MBNF2SCT	56.4949	147.965	102.23	-1.22421	Down	Yes
GLYMA13G21411	MBNF5SGT	MBNF2SCT	143.262	35.5757	89.4189	1.73878	Up	Yes	Pentatricopeptide repeat (PPR) superfamily protein [Source:Projected from Arabidopsis thaliana (AT3G14730) TAIR;Acc:AT3G14730]
GLYMA13G21440	MBNF5SGT	MBNF2SCT	96.0298	324.804	210.417	-1.4823	Down	Yes
GLYMA13G22220	MBNF5SGT	MBNF2SCT	218.022	78.2526	148.137	1.31289	Up	Yes
GLYMA13G22500	MBNF5SGT	MBNF2SCT	18.9349	110.483	64.7091	-2.07797	Down	Yes
GLYMA13G23090	MBNF5SGT	MBNF2SCT	26.3985	243.489	134.944	-2.23355	Down	Yes	Purple acid phosphatase [Source:UniProtKB/TrEMBL;Acc:I1LZT0]
GLYMA13G23190	MBNF5SGT	MBNF2SCT	165.251	493.68	329.466	-1.38414	Down	Yes
GLYMA13G23470	MBNF5SGT	MBNF2SCT	138.702	330.159	234.431	-1.07627	Down	Yes
GLYMA13G23680	MBNF5SGT	MBNF2SCT	5.89044	70.1946	38.0425	-2.5084	Down	Yes
GLYMA13G23690	MBNF5SGT	MBNF2SCT	358.699	841.057	599.878	-1.12514	Down	Yes
GLYMA13G23930	MBNF5SGT	MBNF2SCT	156.733	382.459	269.596	-1.17037	Down	Yes
GLYMA13G24200	MBNF5SGT	MBNF2SCT	6440.02	23842.6	15141.3	-1.44175	Down	Yes	Isoflavone synthase 2 [Source:UniProtKB/TrEMBL;Acc:K9LH71]
GLYMA13G24210	MBNF5SGT	MBNF2SCT	0	55.7941	27.897	-3.17763	Down	Yes
GLYMA13G24320	MBNF5SGT	MBNF2SCT	39.9615	229.515	134.738	-2.06007	Down	Yes
GLYMA13G24440	MBNF5SGT	MBNF2SCT	29.5946	132.687	81.1408	-1.68725	Down	Yes	Putative uncharacterized protein [Source:UniProtKB/TrEMBL;Acc:C6SXG1]
GLYMA13G24860	MBNF5SGT	MBNF2SCT	132.745	921.109	526.927	-2.11185	Down	Yes
GLYMA13G25570	MBNF5SGT	MBNF2SCT	12.4587	426.846	219.652	-3.37557	Down	Yes	Putative uncharacterized protein [Source:UniProtKB/TrEMBL;Acc:C6TDQ8]
GLYMA13G25600	MBNF5SGT	MBNF2SCT	25.98	150.537	88.2583	-1.94896	Down	Yes
GLYMA13G25620	MBNF5SGT	MBNF2SCT	1401.91	5444.43	3423.17	-1.77517	Down	Yes
GLYMA13G26110	MBNF5SGT	MBNF2SCT	615.922	202.698	409.31	1.44761	Up	Yes
GLYMA13G26290	MBNF5SGT	MBNF2SCT	21.1355	218.456	119.796	-2.6625	Down	Yes
GLYMA13G26630	MBNF5SGT	MBNF2SCT	346.751	1786.77	1066.76	-2.0136	Down	Yes
GLYMA13G26930	MBNF5SGT	MBNF2SCT	2347.17	972.385	1659.78	1.14141	Up	Yes
GLYMA13G27010	MBNF5SGT	MBNF2SCT	107.895	879.311	493.603	-2.46618	Down	Yes
GLYMA13G27060	MBNF5SGT	MBNF2SCT	94.2558	271.274	182.765	-1.30187	Down	Yes	Flavin-containing monooxygenase [Source:UniProtKB/TrEMBL;Acc:I1M0V5]
GLYMA13G27090	MBNF5SGT	MBNF2SCT	171.2	370.618	270.909	-1.0025	Down	Yes
GLYMA13G27590	MBNF5SGT	MBNF2SCT	517.74	1476.63	997.186	-1.36357	Down	Yes	Putative uncharacterized protein [Source:UniProtKB/TrEMBL;Acc:C6TC68]
GLYMA13G27650	MBNF5SGT	MBNF2SCT	60.3943	561.631	311.012	-2.3331	Down	Yes
GLYMA13G27820	MBNF5SGT	MBNF2SCT	100.665	1450.03	775.348	-2.97025	Down	Yes
GLYMA13G27990	MBNF5SGT	MBNF2SCT	83.1023	24.9244	54.0134	1.3497	Up	Yes
GLYMA13G28680	MBNF5SGT	MBNF2SCT	128.929	367.983	248.456	-1.33435	Down	Yes	CASP-like protein [Source:UniProtKB/TrEMBL;Acc:I1M1C5]
GLYMA13G28860	MBNF5SGT	MBNF2SCT	172.029	438.926	305.477	-1.19887	Down	Yes
GLYMA13G29011	MBNF5SGT	MBNF2SCT	428.063	200.669	314.366	1.00937	Up	Yes
GLYMA13G29240	MBNF5SGT	MBNF2SCT	163.252	515.987	339.619	-1.39038	Down	Yes
GLYMA13G29360	MBNF5SGT	MBNF2SCT	242.848	543.746	393.297	-1.03319	Down	Yes
GLYMA13G29450	MBNF5SGT	MBNF2SCT	251.232	920.475	585.854	-1.55781	Down	Yes
GLYMA13G29490	MBNF5SGT	MBNF2SCT	45.3414	2.15434	23.7479	2.16012	Up	Yes
GLYMA13G29690	MBNF5SGT	MBNF2SCT	30.8998	194.24	112.57	-1.84791	Down	Yes
GLYMA13G29760	MBNF5SGT	MBNF2SCT	474.165	990.352	732.259	-1.00814	Down	Yes
GLYMA13G29930	MBNF5SGT	MBNF2SCT	56.863	267.299	162.081	-1.95747	Down	Yes	WAT1-related protein [Source:UniProtKB/TrEMBL;Acc:I1M1R2]
GLYMA13G30100	MBNF5SGT	MBNF2SCT	7.13718	72.6397	39.8884	-2.4313	Down	Yes	Non-specific serine/threonine protein kinase [Source:UniProtKB/TrEMBL;Acc:K7M1A3]
GLYMA13G30290	MBNF5SGT	MBNF2SCT	139.439	518.57	329.004	-1.681	Down	Yes
GLYMA13G30410	MBNF5SGT	MBNF2SCT	61.5571	184.165	122.861	-1.34301	Down	Yes
GLYMA13G30490	MBNF5SGT	MBNF2SCT	1436.06	4812.28	3124.17	-1.51875	Down	Yes
GLYMA13G30500	MBNF5SGT	MBNF2SCT	8.75203	132.288	70.5202	-2.90684	Down	Yes
GLYMA13G30510	MBNF5SGT	MBNF2SCT	335.548	4394.33	2364.94	-2.68415	Down	Yes	Putative uncharacterized protein [Source:UniProtKB/TrEMBL;Acc:C6SZV3]
GLYMA13G30710	MBNF5SGT	MBNF2SCT	8.45916	104.779	56.619	-2.63891	Down	Yes
GLYMA13G30760	MBNF5SGT	MBNF2SCT	0.953863	50.0607	25.5073	-2.58112	Down	Yes	MLO-like protein [Source:UniProtKB/TrEMBL;Acc:K7M1G0]
GLYMA13G30800	MBNF5SGT	MBNF2SCT	38.3466	177.021	107.684	-1.90416	Down	Yes
GLYMA13G30830	MBNF5SGT	MBNF2SCT	980.369	460.364	720.366	1.0193	Up	Yes
GLYMA13G30860	MBNF5SGT	MBNF2SCT	2793.33	1164.01	1978.67	1.19391	Up	Yes
GLYMA13G31550	MBNF5SGT	MBNF2SCT	2944.13	1401.13	2172.63	1.01463	Up	Yes
GLYMA13G31840	MBNF5SGT	MBNF2SCT	462.41	968.679	715.544	-1.00322	Down	Yes	Putative uncharacterized protein [Source:UniProtKB/TrEMBL;Acc:C6SVW2]
GLYMA13G31850	MBNF5SGT	MBNF2SCT	122.11	680.85	401.48	-2.0271	Down	Yes
GLYMA13G31920	MBNF5SGT	MBNF2SCT	570.112	1810.22	1190.17	-1.56714	Down	Yes
GLYMA13G32310	MBNF5SGT	MBNF2SCT	114.353	494.947	304.65	-1.88087	Down	Yes
GLYMA13G32320	MBNF5SGT	MBNF2SCT	740.743	2349.74	1545.24	-1.43962	Down	Yes	BHLH transcription factor [Source:UniProtKB/TrEMBL;Acc:K7M1S1]
GLYMA13G32480	MBNF5SGT	MBNF2SCT	25.411	137.15	81.2803	-1.78351	Down	Yes
GLYMA13G32770	MBNF5SGT	MBNF2SCT	139.472	38.5593	89.0155	1.58354	Up	Yes
GLYMA13G32930	MBNF5SGT	MBNF2SCT	75.2121	259.825	167.518	-1.52116	Down	Yes	Putative uncharacterized protein [Source:UniProtKB/TrEMBL;Acc:C6SX80]
GLYMA13G33111	MBNF5SGT	MBNF2SCT	140.769	425.436	283.103	-1.26596	Down	Yes
GLYMA13G33121	MBNF5SGT	MBNF2SCT	28.4735	115.182	71.8279	-1.48944	Down	Yes
GLYMA13G33470	MBNF5SGT	MBNF2SCT	324.151	1149.81	736.978	-1.64403	Down	Yes
GLYMA13G33890	MBNF5SGT	MBNF2SCT	813.98	1761.35	1287.66	-1.05013	Down	Yes
GLYMA13G34066	MBNF5SGT	MBNF2SCT	239.861	905.037	572.449	-1.73702	Down	Yes
GLYMA13G34261	MBNF5SGT	MBNF2SCT	19.6879	138.944	79.3158	-2.37496	Down	Yes
GLYMA13G34331	MBNF5SGT	MBNF2SCT	99.9958	267.648	183.822	-1.27554	Down	Yes
GLYMA13G34550	MBNF5SGT	MBNF2SCT	131.23	337.849	234.54	-1.26126	Down	Yes
GLYMA13G34700	MBNF5SGT	MBNF2SCT	217.629	835.957	526.793	-1.7092	Down	Yes
GLYMA13G35191	MBNF5SGT	MBNF2SCT	466.048	149.411	307.73	1.45612	Up	Yes
GLYMA13G35510	MBNF5SGT	MBNF2SCT	964.833	2376.84	1670.84	-1.14605	Down	Yes	Putative uncharacterized protein [Source:UniProtKB/TrEMBL;Acc:C6SW14]
GLYMA13G35550	MBNF5SGT	MBNF2SCT	808.879	4376.5	2592.69	-1.7524	Down	Yes	NAC transcription factor [Source:UniProtKB/TrEMBL;Acc:I1M3B9]
GLYMA13G36110	MBNF5SGT	MBNF2SCT	1567.4	8025.87	4796.64	-1.84041	Down	Yes	Cytochrome P450 82A2 [Source:UniProtKB/Swiss-Prot;Acc:O81972]
GLYMA13G36280	MBNF5SGT	MBNF2SCT	124.721	423.145	273.933	-1.50157	Down	Yes	Hexosyltransferase [Source:UniProtKB/TrEMBL;Acc:I1M3I1]
GLYMA13G36660	MBNF5SGT	MBNF2SCT	140.626	373.98	257.303	-1.21212	Down	Yes
GLYMA13G36770	MBNF5SGT	MBNF2SCT	889.829	2969.25	1929.54	-1.62614	Down	Yes
GLYMA13G36800	MBNF5SGT	MBNF2SCT	59.6494	167.795	113.722	-1.28448	Down	Yes	Putative uncharacterized protein [Source:UniProtKB/TrEMBL;Acc:C6SYJ1]
GLYMA13G36950	MBNF5SGT	MBNF2SCT	1565.38	3876.01	2720.69	-1.12142	Down	Yes
GLYMA13G37210	MBNF5SGT	MBNF2SCT	197.933	56.1208	127.027	1.474	Up	Yes
GLYMA13G37290	MBNF5SGT	MBNF2SCT	100.539	15.5553	58.0473	1.65889	Up	Yes
GLYMA13G37740	MBNF5SGT	MBNF2SCT	117.943	456.236	287.089	-1.49813	Down	Yes	Putative uncharacterized protein [Source:UniProtKB/TrEMBL;Acc:C6SVY8]
GLYMA13G37855	MBNF5SGT	MBNF2SCT	9.88995	179.245	94.5675	-3.12811	Down	Yes
GLYMA13G37980	MBNF5SGT	MBNF2SCT	39.1332	158.419	98.776	-1.61137	Down	Yes
GLYMA13G38170	MBNF5SGT	MBNF2SCT	97.5775	491.864	294.721	-2.06832	Down	Yes
GLYMA13G38470	MBNF5SGT	MBNF2SCT	86.7673	304.072	195.42	-1.59721	Down	Yes
GLYMA13G38900	MBNF5SGT	MBNF2SCT	149.362	1023.8	586.581	-1.91569	Down	Yes	RING-type E3 ubiquitin transferase [Source:UniProtKB/TrEMBL;Acc:I1M492]
GLYMA13G38930	MBNF5SGT	MBNF2SCT	1133.74	530.553	832.146	1.04233	Up	Yes
GLYMA13G39261	MBNF5SGT	MBNF2SCT	1262.97	4408.66	2835.82	-1.53248	Down	Yes
GLYMA13G39850	MBNF5SGT	MBNF2SCT	3180.74	1100.69	2140.71	1.43348	Up	Yes	Putative high affinity nitrate transporter [Source:UniProtKB/TrEMBL;Acc:O64999]
GLYMA13G40000	MBNF5SGT	MBNF2SCT	335.59	991.41	663.5	-1.3997	Down	Yes
GLYMA13G40100	MBNF5SGT	MBNF2SCT	26097.2	8747.94	17422.6	1.45338	Up	Yes
GLYMA13G40150	MBNF5SGT	MBNF2SCT	326.769	124.452	225.611	1.20182	Up	Yes
GLYMA13G40530	MBNF5SGT	MBNF2SCT	35.301	111.043	73.1718	-1.36146	Down	Yes
GLYMA13G40590	MBNF5SGT	MBNF2SCT	68.7446	217.429	143.087	-1.33798	Down	Yes
GLYMA13G40820	MBNF5SGT	MBNF2SCT	299.285	86.9406	193.113	1.5753	Up	Yes
GLYMA13G40830	MBNF5SGT	MBNF2SCT	4508.33	1955.84	3232.09	1.1282	Up	Yes
GLYMA13G41980	MBNF5SGT	MBNF2SCT	514.503	144.785	329.644	1.38129	Up	Yes
GLYMA13G41990	MBNF5SGT	MBNF2SCT	23.8714	131.844	77.8576	-1.889	Down	Yes
GLYMA13G42210	MBNF5SGT	MBNF2SCT	30.3308	165.355	97.8431	-2.00494	Down	Yes
GLYMA13G42550	MBNF5SGT	MBNF2SCT	564.622	216.877	390.749	1.26398	Up	Yes
GLYMA13G43140	MBNF5SGT	MBNF2SCT	3391.4	1419.44	2405.42	1.14068	Up	Yes
GLYMA13G43800	MBNF5SGT	MBNF2SCT	62.8959	197.431	130.163	-1.4478	Down	Yes	Auxin-induced protein [Source:UniProtKB/TrEMBL;Acc:K7M3W3]
GLYMA13G43850	MBNF5SGT	MBNF2SCT	295.629	42.7476	169.188	2.16967	Up	Yes
GLYMA13G44750	MBNF5SGT	MBNF2SCT	734.635	294.31	514.472	1.15402	Up	Yes	multidrug resistance-associated protein 11 [Source:Projected from Arabidopsis thaliana (AT2G07680) TAIR;Acc:AT2G07680]
GLYMA13G44850	MBNF5SGT	MBNF2SCT	237.308	85.8288	161.569	1.23202	Up	Yes
GLYMA14G00310	MBNF5SGT	MBNF2SCT	50.6548	195.087	122.871	-1.49518	Down	Yes
GLYMA14G00470	MBNF5SGT	MBNF2SCT	51.6	5.2017	28.4008	2.14905	Up	Yes
GLYMA14G00681	MBNF5SGT	MBNF2SCT	2305.08	5093.56	3699.32	-1.04148	Down	Yes
GLYMA14G00750	MBNF5SGT	MBNF2SCT	20.6585	98.5499	59.6042	-1.57462	Down	Yes
GLYMA14G00760	MBNF5SGT	MBNF2SCT	771.409	1719.59	1245.5	-1.08056	Down	Yes
GLYMA14G00960	MBNF5SGT	MBNF2SCT	176.036	73.0578	124.547	1.13717	Up	Yes
GLYMA14G01130	MBNF5SGT	MBNF2SCT	2525.08	732.972	1629.03	1.53799	Up	Yes	Chlorophyll a-b binding protein, chloroplastic [Source:UniProtKB/TrEMBL;Acc:C6TD73]
GLYMA14G01440	MBNF5SGT	MBNF2SCT	103.828	841.04	472.434	-1.94126	Down	Yes
GLYMA14G01840	MBNF5SGT	MBNF2SCT	19.8719	227.59	123.731	-2.64367	Down	Yes
GLYMA14G02000	MBNF5SGT	MBNF2SCT	307.241	750.448	528.845	-1.20718	Down	Yes
GLYMA14G02060	MBNF5SGT	MBNF2SCT	313.861	936.868	625.364	-1.38957	Down	Yes
GLYMA14G03110	MBNF5SGT	MBNF2SCT	15.2114	57.2686	36.24	-1.4366	Down	Yes	Hexosyltransferase [Source:UniProtKB/TrEMBL;Acc:I1M6W5]
GLYMA14G03441	MBNF5SGT	MBNF2SCT	31.2679	208.635	119.951	-2.29781	Down	Yes
GLYMA14G03840	MBNF5SGT	MBNF2SCT	134.443	349.945	242.194	-1.22923	Down	Yes
GLYMA14G03860	MBNF5SGT	MBNF2SCT	163.87	47.8787	105.875	1.50475	Up	Yes	Tetratricopeptide repeat (TPR)-like superfamily protein [Source:Projected from Arabidopsis thaliana (AT5G01110) TAIR;Acc:AT5G01110]
GLYMA14G03990	MBNF5SGT	MBNF2SCT	70.6604	218.243	144.452	-1.32599	Down	Yes
GLYMA14G04321	MBNF5SGT	MBNF2SCT	21.0266	68.0971	44.5618	-1.33894	Down	Yes
GLYMA14G05355	MBNF5SGT	MBNF2SCT	844.052	6361.29	3602.67	-2.14372	Down	Yes
GLYMA14G05360	MBNF5SGT	MBNF2SCT	2635.83	15747.5	9191.64	-2.04141	Down	Yes
GLYMA14G05430	MBNF5SGT	MBNF2SCT	588.016	224.122	406.069	1.16989	Up	Yes
GLYMA14G05610	MBNF5SGT	MBNF2SCT	8.07425	77.4939	42.7841	-2.32972	Down	Yes
GLYMA14G05630	MBNF5SGT	MBNF2SCT	17.9978	347.602	182.8	-2.56634	Down	Yes
GLYMA14G05920	MBNF5SGT	MBNF2SCT	354.499	1191.65	773.076	-1.64571	Down	Yes
GLYMA14G06120	MBNF5SGT	MBNF2SCT	423.111	1593.45	1008.28	-1.65993	Down	Yes
GLYMA14G06680	MBNF5SGT	MBNF2SCT	70347	31121.5	50734.3	1.12094	Up	Yes
GLYMA14G06760	MBNF5SGT	MBNF2SCT	85.8054	467.586	276.696	-1.99753	Down	Yes	Laccase [Source:UniProtKB/TrEMBL;Acc:I1M7Y1]
GLYMA14G06800	MBNF5SGT	MBNF2SCT	24.6245	72.576	48.6002	-1.2547	Down	Yes
GLYMA14G07160	MBNF5SGT	MBNF2SCT	610.533	41.543	326.038	3.45394	Up	Yes
GLYMA14G07320	MBNF5SGT	MBNF2SCT	204.953	865.113	535.033	-1.73505	Down	Yes	Putative uncharacterized protein [Source:UniProtKB/TrEMBL;Acc:C6TJR2]
GLYMA14G07660	MBNF5SGT	MBNF2SCT	135.917	601.27	368.593	-1.45955	Down	Yes
GLYMA14G08030	MBNF5SGT	MBNF2SCT	190.243	85.2473	137.745	1.02168	Up	Yes
GLYMA14G08810	MBNF5SGT	MBNF2SCT	6708.88	16346	11527.4	-1.18923	Down	Yes
GLYMA14G08830	MBNF5SGT	MBNF2SCT	12.3666	67.2747	39.8206	-1.8045	Down	Yes	Carboxypeptidase [Source:UniProtKB/TrEMBL;Acc:I1M8J3]
GLYMA14G08890	MBNF5SGT	MBNF2SCT	257.633	765.14	511.386	-1.2545	Down	Yes
GLYMA14G09361	MBNF5SGT	MBNF2SCT	208.525	53.5622	131.044	1.6674	Up	Yes
GLYMA14G09510	MBNF5SGT	MBNF2SCT	1117.03	3199	2158.02	-1.45195	Down	Yes
GLYMA14G09871	MBNF5SGT	MBNF2SCT	127.783	291.325	209.554	-1.08474	Down	Yes
GLYMA14G09880	MBNF5SGT	MBNF2SCT	51.6504	243.399	147.525	-1.69672	Down	Yes
GLYMA14G09930	MBNF5SGT	MBNF2SCT	34.0543	107.918	70.986	-1.41229	Down	Yes
GLYMA14G09980	MBNF5SGT	MBNF2SCT	264.385	609.438	436.912	-1.06761	Down	Yes	RING-type E3 ubiquitin transferase [Source:UniProtKB/TrEMBL;Acc:I1M8V2]
GLYMA14G09990	MBNF5SGT	MBNF2SCT	129.724	446.009	287.867	-1.62129	Down	Yes	Putative phytosulfokine peptide [Source:UniProtKB/TrEMBL;Acc:Q7PCB0]
GLYMA14G10200	MBNF5SGT	MBNF2SCT	100.933	430.34	265.637	-1.87763	Down	Yes
GLYMA14G10290	MBNF5SGT	MBNF2SCT	93.7789	244.062	168.92	-1.25722	Down	Yes
GLYMA14G10320	MBNF5SGT	MBNF2SCT	276.668	742.264	509.466	-1.32642	Down	Yes
GLYMA14G10646	MBNF5SGT	MBNF2SCT	1148.77	224.404	686.587	1.89948	Up	Yes
GLYMA14G10670	MBNF5SGT	MBNF2SCT	1396.49	616.352	1006.42	1.1106	Up	Yes
GLYMA14G11711	MBNF5SGT	MBNF2SCT	600.861	1437.95	1019.41	-1.14309	Down	Yes
GLYMA14G11870	MBNF5SGT	MBNF2SCT	260.352	937.165	598.758	-1.74339	Down	Yes
GLYMA14G11960	MBNF5SGT	MBNF2SCT	118.328	1055.39	586.86	-2.67605	Down	Yes
GLYMA14G12120	MBNF5SGT	MBNF2SCT	124.16	464.471	294.315	-1.49276	Down	Yes	Probable monogalactosyldiacylglycerol synthase, chloroplastic [Source:UniProtKB/Swiss-Prot;Acc:Q9FZL4]
GLYMA14G14635	MBNF5SGT	MBNF2SCT	99.4853	253.419	176.452	-1.13497	Down	Yes
GLYMA14G14970	MBNF5SGT	MBNF2SCT	1195.2	518.023	856.613	1.14605	Up	Yes
GLYMA14G16704	MBNF5SGT	MBNF2SCT	6844.6	2757.58	4801.09	1.22538	Up	Yes
GLYMA14G16717	MBNF5SGT	MBNF2SCT	10932.7	5086.81	8009.78	1.03665	Up	Yes
GLYMA14G17300	MBNF5SGT	MBNF2SCT	2302.69	520.994	1411.84	2.0114	Up	Yes
GLYMA14G19970	MBNF5SGT	MBNF2SCT	1338.93	525.354	932.143	1.2142	Up	Yes
GLYMA14G20276	MBNF5SGT	MBNF2SCT	6.66025	46.4111	26.5357	-1.75077	Down	Yes
GLYMA14G20380	MBNF5SGT	MBNF2SCT	3065.93	7557.33	5311.63	-1.18914	Down	Yes
GLYMA14G23011	MBNF5SGT	MBNF2SCT	145.328	33.8464	89.5874	1.73719	Up	Yes	Aminoacylase [Source:UniProtKB/TrEMBL;Acc:K7M6U8]
GLYMA14G23676	MBNF5SGT	MBNF2SCT	297.812	134.911	216.361	1.01673	Up	Yes
GLYMA14G23702	MBNF5SGT	MBNF2SCT	79.0108	314.128	196.569	-1.74859	Down	Yes
GLYMA14G23780	MBNF5SGT	MBNF2SCT	1388.61	566.761	977.685	1.19627	Up	Yes
GLYMA14G23820	MBNF5SGT	MBNF2SCT	194.352	764.338	479.345	-1.56518	Down	Yes
GLYMA14G24220	MBNF5SGT	MBNF2SCT	806.575	1991.64	1399.11	-1.20481	Down	Yes	NAC transcription factor [Source:UniProtKB/TrEMBL;Acc:A0A0K2CT73]
GLYMA14G24710	MBNF5SGT	MBNF2SCT	1151.5	469.477	810.489	1.19473	Up	Yes
GLYMA14G24830	MBNF5SGT	MBNF2SCT	215.638	36.0007	125.819	2.21006	Up	Yes
GLYMA14G27380	MBNF5SGT	MBNF2SCT	2305.55	1001.18	1653.36	1.11812	Up	Yes
GLYMA14G27990	MBNF5SGT	MBNF2SCT	98.5314	509.913	304.222	-2.02387	Down	Yes	Acyl-[acyl-carrier-protein] desaturase [Source:UniProtKB/TrEMBL;Acc:I1MAE7]
GLYMA14G30940	MBNF5SGT	MBNF2SCT	6812.29	2557.68	4684.98	1.19862	Up	Yes	Bidirectional sugar transporter SWEET [Source:UniProtKB/TrEMBL;Acc:I1MAI3]
GLYMA14G33940	MBNF5SGT	MBNF2SCT	6.55143	101.122	53.8369	-2.51407	Down	Yes
GLYMA14G34480	MBNF5SGT	MBNF2SCT	39.7774	114.431	77.104	-1.27925	Down	Yes
GLYMA14G35270	MBNF5SGT	MBNF2SCT	7.81496	51.2306	29.5228	-1.59087	Down	Yes
GLYMA14G35380	MBNF5SGT	MBNF2SCT	474.886	1430.69	952.787	-1.43519	Down	Yes
GLYMA14G35720	MBNF5SGT	MBNF2SCT	1026.73	5466.06	3246.4	-2.09053	Down	Yes
GLYMA14G36140	MBNF5SGT	MBNF2SCT	1000.43	398.589	699.511	1.24585	Up	Yes
GLYMA14G36180	MBNF5SGT	MBNF2SCT	1009.75	426.25	717.998	1.17019	Up	Yes
GLYMA14G36370	MBNF5SGT	MBNF2SCT	1161.21	2443.86	1802.53	-1.01641	Down	Yes
GLYMA14G36400	MBNF5SGT	MBNF2SCT	1389.16	438.149	913.656	1.57208	Up	Yes
GLYMA14G36860	MBNF5SGT	MBNF2SCT	51.4327	149.517	100.475	-1.34102	Down	Yes
GLYMA14G36873	MBNF5SGT	MBNF2SCT	46.036	261.698	153.867	-1.89136	Down	Yes
GLYMA14G37350	MBNF5SGT	MBNF2SCT	104.673	323.698	214.185	-1.43208	Down	Yes	Omega-3 fatty acid desaturase A [Source:UniProtKB/TrEMBL;Acc:I1MBB6]
GLYMA14G37960	MBNF5SGT	MBNF2SCT	218.458	601.919	410.188	-1.34819	Down	Yes
GLYMA14G37980	MBNF5SGT	MBNF2SCT	602.927	1650.88	1126.9	-1.36472	Down	Yes
GLYMA14G38210	MBNF5SGT	MBNF2SCT	565.845	1749.12	1157.48	-1.44482	Down	Yes	Peroxidase [Source:UniProtKB/TrEMBL;Acc:I1MBJ1]
GLYMA14G38280	MBNF5SGT	MBNF2SCT	221.227	485.086	353.157	-1.02708	Down	Yes
GLYMA14G38860	MBNF5SGT	MBNF2SCT	196.151	547.374	371.763	-1.27139	Down	Yes
GLYMA14G38890	MBNF5SGT	MBNF2SCT	473.638	1642.84	1058.24	-1.69549	Down	Yes
GLYMA14G38985	MBNF5SGT	MBNF2SCT	364.53	858.77	611.65	-1.13789	Down	Yes
GLYMA14G39020	MBNF5SGT	MBNF2SCT	35.5354	171.379	103.457	-1.64551	Down	Yes
GLYMA14G39130	MBNF5SGT	MBNF2SCT	194.846	54.4413	124.644	1.36988	Up	Yes
GLYMA14G39320	MBNF5SGT	MBNF2SCT	1315.1	2868.58	2091.84	-1.01069	Down	Yes
GLYMA14G39330	MBNF5SGT	MBNF2SCT	789.028	104.552	446.79	2.60147	Up	Yes
GLYMA14G39350	MBNF5SGT	MBNF2SCT	166.992	436.601	301.797	-1.1556	Down	Yes
GLYMA14G39435	MBNF5SGT	MBNF2SCT	23.8714	76.4804	50.1759	-1.33711	Down	Yes
GLYMA14G39490	MBNF5SGT	MBNF2SCT	28.2726	171.169	99.7207	-1.95193	Down	Yes
GLYMA14G39620	MBNF5SGT	MBNF2SCT	879.686	324.031	601.859	1.28856	Up	Yes
GLYMA14G39820	MBNF5SGT	MBNF2SCT	3941.99	1897.86	2919.93	1.00873	Up	Yes	BTB/POZ domain-containing protein [Source:Projected from Arabidopsis thaliana (AT2G30600) TAIR;Acc:AT2G30600]
GLYMA14G39950	MBNF5SGT	MBNF2SCT	2074.76	4352.69	3213.73	-1.01109	Down	Yes
GLYMA14G40070	MBNF5SGT	MBNF2SCT	47.1403	7.95139	27.5459	1.74416	Up	Yes
GLYMA14G40080	MBNF5SGT	MBNF2SCT	588.452	228.137	408.294	1.23362	Up	Yes
GLYMA14G40351	MBNF5SGT	MBNF2SCT	702.716	1563.92	1133.32	-1.03301	Down	Yes
GLYMA1555S00200	MBNF5SGT	MBNF2SCT	68.9032	230.356	149.63	-1.52537	Down	Yes
GLYMA15G01060	MBNF5SGT	MBNF2SCT	1684.41	559.062	1121.74	1.50647	Up	Yes
GLYMA15G01120	MBNF5SGT	MBNF2SCT	773.208	341.025	557.116	1.0746	Up	Yes	Phospholipase D [Source:UniProtKB/TrEMBL;Acc:K7M8T2]
GLYMA15G01420	MBNF5SGT	MBNF2SCT	1798.61	516.928	1157.77	1.5543	Up	Yes	ADP,ATP carrier protein [Source:UniProtKB/TrEMBL;Acc:I1MCJ2]
GLYMA15G01690	MBNF5SGT	MBNF2SCT	289.161	1898.82	1093.99	-2.33369	Down	Yes
GLYMA15G01710	MBNF5SGT	MBNF2SCT	109.526	341.922	225.724	-1.30151	Down	Yes
GLYMA15G02510	MBNF5SGT	MBNF2SCT	1258.11	517.473	887.794	1.163	Up	Yes
GLYMA15G02840	MBNF5SGT	MBNF2SCT	1079.74	497.301	788.518	1.04132	Up	Yes
GLYMA15G03271	MBNF5SGT	MBNF2SCT	73.4804	245.962	159.721	-1.50849	Down	Yes
GLYMA15G03390	MBNF5SGT	MBNF2SCT	43.5761	231.464	137.52	-1.88275	Down	Yes
GLYMA15G03400	MBNF5SGT	MBNF2SCT	639.426	215.419	427.422	1.38145	Up	Yes	Putative uncharacterized protein [Source:UniProtKB/TrEMBL;Acc:C6TER2]
GLYMA15G03720	MBNF5SGT	MBNF2SCT	193.767	628.821	411.294	-1.41694	Down	Yes
GLYMA15G03870	MBNF5SGT	MBNF2SCT	1526.14	511.92	1019.03	1.46689	Up	Yes
GLYMA15G04071	MBNF5SGT	MBNF2SCT	165.912	362.39	264.151	-1.0397	Down	Yes
GLYMA15G04090	MBNF5SGT	MBNF2SCT	458.184	175.221	316.703	1.28301	Up	Yes
GLYMA15G04610	MBNF5SGT	MBNF2SCT	504.068	117.846	310.957	1.76886	Up	Yes
GLYMA15G05520	MBNF5SGT	MBNF2SCT	10.6598	84.3889	47.5243	-2.07856	Down	Yes	WAT1-related protein [Source:UniProtKB/TrEMBL;Acc:I1MDS9]
GLYMA15G06120	MBNF5SGT	MBNF2SCT	899.149	2524.58	1711.87	-1.24625	Down	Yes
GLYMA15G06240	MBNF5SGT	MBNF2SCT	53.9181	204.484	129.201	-1.40745	Down	Yes	Putative uncharacterized protein [Source:UniProtKB/TrEMBL;Acc:C6TFK5]
GLYMA15G06260	MBNF5SGT	MBNF2SCT	113.827	330.656	222.242	-1.35524	Down	Yes	Putative uncharacterized protein [Source:UniProtKB/TrEMBL;Acc:C6SW74]
GLYMA15G06680	MBNF5SGT	MBNF2SCT	37.4264	259.564	148.495	-1.82644	Down	Yes
GLYMA15G06780	MBNF5SGT	MBNF2SCT	72.0577	1774.5	923.28	-4.26972	Down	Yes
GLYMA15G06790	MBNF5SGT	MBNF2SCT	67.0539	1135.16	601.105	-3.30513	Down	Yes
GLYMA15G06920	MBNF5SGT	MBNF2SCT	37.9282	163.465	100.697	-1.67476	Down	Yes
GLYMA15G07080	MBNF5SGT	MBNF2SCT	77.4463	530.109	303.778	-2.25751	Down	Yes
GLYMA15G07260	MBNF5SGT	MBNF2SCT	441.325	1003.12	722.224	-1.05847	Down	Yes
GLYMA15G07710	MBNF5SGT	MBNF2SCT	133.381	511.088	322.235	-1.51996	Down	Yes
GLYMA15G07760	MBNF5SGT	MBNF2SCT	3424.58	1606.54	2515.56	1.04063	Up	Yes
GLYMA15G07820	MBNF5SGT	MBNF2SCT	318.027	1202.91	760.468	-1.77495	Down	Yes
GLYMA15G08100	MBNF5SGT	MBNF2SCT	230.205	491.844	361.025	-1.02018	Down	Yes
GLYMA15G08530	MBNF5SGT	MBNF2SCT	39.8863	173.174	106.53	-1.72268	Down	Yes
GLYMA15G08560	MBNF5SGT	MBNF2SCT	525.958	2732.34	1629.15	-1.92752	Down	Yes
GLYMA15G08580	MBNF5SGT	MBNF2SCT	11.1199	148.269	79.6943	-2.71617	Down	Yes
GLYMA15G08800	MBNF5SGT	MBNF2SCT	249.877	667.459	458.668	-1.26287	Down	Yes
GLYMA15G08860	MBNF5SGT	MBNF2SCT	492.899	1130.73	811.816	-1.05895	Down	Yes
GLYMA15G08880	MBNF5SGT	MBNF2SCT	147.889	389.286	268.588	-1.27638	Down	Yes	Putative uncharacterized protein [Source:UniProtKB/TrEMBL;Acc:C6SXW0]
GLYMA15G09040	MBNF5SGT	MBNF2SCT	33.0084	143.492	88.2502	-1.59081	Down	Yes	Non-specific serine/threonine protein kinase [Source:UniProtKB/TrEMBL;Acc:I1MET8]
GLYMA15G09101	MBNF5SGT	MBNF2SCT	140.041	38.3323	89.1864	1.56824	Up	Yes
GLYMA15G09370	MBNF5SGT	MBNF2SCT	40.564	464.144	252.354	-2.45952	Down	Yes
GLYMA15G09710	MBNF5SGT	MBNF2SCT	139.732	339.704	239.718	-1.10407	Down	Yes
GLYMA15G09850	MBNF5SGT	MBNF2SCT	237.652	795.998	516.825	-1.4886	Down	Yes
GLYMA15G09910	MBNF5SGT	MBNF2SCT	376.529	166.277	271.403	1.09725	Up	Yes
GLYMA15G10070	MBNF5SGT	MBNF2SCT	123.575	572.056	347.816	-1.59437	Down	Yes
GLYMA15G10510	MBNF5SGT	MBNF2SCT	147.663	375.304	261.483	-1.21679	Down	Yes	Putative uncharacterized protein [Source:UniProtKB/TrEMBL;Acc:C6T8H2]
GLYMA15G10520	MBNF5SGT	MBNF2SCT	81.8307	227.374	154.602	-1.24619	Down	Yes	Acyl carrier protein [Source:UniProtKB/TrEMBL;Acc:I1MF78]
GLYMA15G10760	MBNF5SGT	MBNF2SCT	235.409	103.68	169.545	1.07806	Up	Yes
GLYMA15G11310	MBNF5SGT	MBNF2SCT	97.6783	294.823	196.251	-1.30476	Down	Yes
GLYMA15G11410	MBNF5SGT	MBNF2SCT	1.99975	113.054	57.5271	-3.18839	Down	Yes	Protein DETOXIFICATION [Source:UniProtKB/TrEMBL;Acc:A0A0R0G8C6]
GLYMA15G11710	MBNF5SGT	MBNF2SCT	0.56896	42.8113	21.6901	-2.78695	Down	Yes	Putative uncharacterized protein [Source:UniProtKB/TrEMBL;Acc:C6T234]
GLYMA15G11910	MBNF5SGT	MBNF2SCT	108.957	342.177	225.567	-1.45376	Down	Yes
GLYMA15G11930	MBNF5SGT	MBNF2SCT	252.529	1104.38	678.457	-1.85646	Down	Yes
GLYMA15G11980	MBNF5SGT	MBNF2SCT	16.2741	91.2783	53.7762	-1.90548	Down	Yes	Putative uncharacterized protein [Source:UniProtKB/TrEMBL;Acc:C6TLW3]
GLYMA15G12140	MBNF5SGT	MBNF2SCT	6.93633	38.8072	22.8718	-1.60049	Down	Yes
GLYMA15G12211	MBNF5SGT	MBNF2SCT	5591.32	16558.6	11074.9	-1.44589	Down	Yes	Cysteine proteinase inhibitor [Source:UniProtKB/TrEMBL;Acc:A0A0R4J598]
GLYMA15G12490	MBNF5SGT	MBNF2SCT	34.732	109.506	72.1189	-1.32988	Down	Yes
GLYMA15G12530	MBNF5SGT	MBNF2SCT	1785.98	4219.2	3002.59	-1.15059	Down	Yes
GLYMA15G12540	MBNF5SGT	MBNF2SCT	79.831	209.472	144.652	-1.22299	Down	Yes
GLYMA15G12690	MBNF5SGT	MBNF2SCT	220.031	2207.21	1213.62	-2.89057	Down	Yes
GLYMA15G12865	MBNF5SGT	MBNF2SCT	448.303	1082.94	765.621	-1.20052	Down	Yes
GLYMA15G13100	MBNF5SGT	MBNF2SCT	4752.36	1518.74	3135.55	1.56666	Up	Yes
GLYMA15G13190	MBNF5SGT	MBNF2SCT	675.111	1405.16	1040.13	-1.00237	Down	Yes	Nonclathrin coat protein zeta2-COP [Source:UniProtKB/TrEMBL;Acc:Q9MAZ1]
GLYMA15G13500	MBNF5SGT	MBNF2SCT	2276.74	5302.76	3789.75	-1.13153	Down	Yes	Peroxidase [Source:UniProtKB/TrEMBL;Acc:A0A0R4J5A2]
GLYMA15G13510	MBNF5SGT	MBNF2SCT	22.3318	88.2587	55.2953	-1.55444	Down	Yes	Peroxidase [Source:UniProtKB/TrEMBL;Acc:I1MG21]
GLYMA15G13560	MBNF5SGT	MBNF2SCT	701.509	4180.68	2441.1	-2.23076	Down	Yes	Peroxidase [Source:UniProtKB/TrEMBL;Acc:A0A0R4J5E9]
GLYMA15G13865	MBNF5SGT	MBNF2SCT	188.42	457.102	322.761	-1.09833	Down	Yes	3-hydroxyisobutyrate dehydrogenase [Source:UniProtKB/TrEMBL;Acc:K7MB43]
GLYMA15G14210	MBNF5SGT	MBNF2SCT	986.811	4083.16	2534.98	-1.84117	Down	Yes
GLYMA15G14371	MBNF5SGT	MBNF2SCT	827.142	335.808	581.475	1.22427	Up	Yes
GLYMA15G14860	MBNF5SGT	MBNF2SCT	11.5048	63.2359	37.3704	-1.73144	Down	Yes
GLYMA15G15130	MBNF5SGT	MBNF2SCT	1.13792	39.4095	20.2737	-2.3503	Down	Yes	Putative uncharacterized protein [Source:UniProtKB/TrEMBL;Acc:C6SW62]
GLYMA15G15390	MBNF5SGT	MBNF2SCT	79.2452	362.264	220.755	-1.96678	Down	Yes	Putative uncharacterized protein [Source:UniProtKB/TrEMBL;Acc:C6TJW5]
GLYMA15G15600	MBNF5SGT	MBNF2SCT	12.6259	78.2388	45.4323	-1.6752	Down	Yes
GLYMA15G15680	MBNF5SGT	MBNF2SCT	1257.45	7020.29	4138.87	-2.12653	Down	Yes	Putative uncharacterized protein [Source:UniProtKB/TrEMBL;Acc:C6T0C1]
GLYMA15G16190	MBNF5SGT	MBNF2SCT	206.81	522.67	364.74	-1.18702	Down	Yes
GLYMA15G16214	MBNF5SGT	MBNF2SCT	184.186	684.685	434.435	-1.76053	Down	Yes
GLYMA15G16851	MBNF5SGT	MBNF2SCT	165.912	411.458	288.685	-1.18942	Down	Yes	Putative uncharacterized protein [Source:UniProtKB/TrEMBL;Acc:C6TAQ9]
GLYMA15G16870	MBNF5SGT	MBNF2SCT	430.757	1089.57	760.165	-1.26882	Down	Yes	Allantoate deiminase 1 [Source:UniProtKB/Swiss-Prot;Acc:C0M0V4]
GLYMA15G16900	MBNF5SGT	MBNF2SCT	303.109	794.752	548.93	-1.20063	Down	Yes	Cellulose synthase [Source:UniProtKB/TrEMBL;Acc:I1MGU6]
GLYMA15G17530	MBNF5SGT	MBNF2SCT	6189.63	2149.2	4169.41	1.38971	Up	Yes	Plasma membrane ATPase [Source:UniProtKB/TrEMBL;Acc:I1MGZ2]
GLYMA15G17565	MBNF5SGT	MBNF2SCT	99.9622	39.3458	69.654	1.13909	Up	Yes
GLYMA15G17810	MBNF5SGT	MBNF2SCT	150.509	695.303	422.906	-1.70468	Down	Yes
GLYMA15G18070	MBNF5SGT	MBNF2SCT	2368.05	6203.31	4285.68	-1.17132	Down	Yes
GLYMA15G18150	MBNF5SGT	MBNF2SCT	123.75	993.361	558.556	-2.63592	Down	Yes
GLYMA15G19270	MBNF5SGT	MBNF2SCT	19.395	64.327	41.861	-1.3559	Down	Yes
GLYMA15G20180	MBNF5SGT	MBNF2SCT	485.362	2075.66	1280.51	-1.87446	Down	Yes	Sucrose synthase [Source:UniProtKB/TrEMBL;Acc:I1MHJ6]
GLYMA15G20700	MBNF5SGT	MBNF2SCT	29.3017	105.727	67.5146	-1.49081	Down	Yes
GLYMA15G21830	MBNF5SGT	MBNF2SCT	7.41327	55.5462	31.4797	-2.04171	Down	Yes
GLYMA15G22410	MBNF5SGT	MBNF2SCT	92.3145	26.9154	59.6149	1.3391	Up	Yes
GLYMA15G23830	MBNF5SGT	MBNF2SCT	44.3795	331.025	187.702	-2.34837	Down	Yes
GLYMA15G23920	MBNF5SGT	MBNF2SCT	165.151	495.721	330.436	-1.28113	Down	Yes
GLYMA15G25480	MBNF5SGT	MBNF2SCT	16.0565	137.08	76.5683	-2.46434	Down	Yes
GLYMA15G25690	MBNF5SGT	MBNF2SCT	17.0271	235.308	126.167	-2.82064	Down	Yes	Auxin efflux carrier component [Source:UniProtKB/TrEMBL;Acc:I1MI30]
GLYMA15G27660	MBNF5SGT	MBNF2SCT	67.9413	828.989	448.465	-2.69251	Down	Yes
GLYMA15G33780	MBNF5SGT	MBNF2SCT	126.168	280.532	203.35	-1.02491	Down	Yes	Calcineurin-like metallo-phosphoesterase superfamily protein [Source:Projected from Arabidopsis thaliana (AT4G30993) TAIR;Acc:AT4G30993]
GLYMA15G35410	MBNF5SGT	MBNF2SCT	19.3365	458.478	238.907	-3.59319	Down	Yes
GLYMA15G36790	MBNF5SGT	MBNF2SCT	574.738	83.356	329.047	2.06818	Up	Yes
GLYMA15G37230	MBNF5SGT	MBNF2SCT	75.2874	237.407	156.347	-1.42616	Down	Yes
GLYMA15G37640	MBNF5SGT	MBNF2SCT	383.918	818.538	601.228	-1.02697	Down	Yes
GLYMA15G37980	MBNF5SGT	MBNF2SCT	1976.82	923.682	1450.25	1.01748	Up	Yes
GLYMA15G38040	MBNF5SGT	MBNF2SCT	209.279	480.21	344.744	-1.09751	Down	Yes	Annexin [Source:UniProtKB/TrEMBL;Acc:C6TJF6]
GLYMA15G38060	MBNF5SGT	MBNF2SCT	304.381	1481.96	893.17	-1.87807	Down	Yes	Annexin 11 [Source:UniProtKB/TrEMBL;Acc:D6QX28]
GLYMA15G38120	MBNF5SGT	MBNF2SCT	177.96	531.212	354.586	-1.37691	Down	Yes
GLYMA15G38125	MBNF5SGT	MBNF2SCT	23.2104	74.2056	48.708	-1.33495	Down	Yes	30S ribosomal protein S18, chloroplastic [Source:UniProtKB/TrEMBL;Acc:K7MDI1]
GLYMA15G38670	MBNF5SGT	MBNF2SCT	68.259	213.773	141.016	-1.44226	Down	Yes
GLYMA15G39765	MBNF5SGT	MBNF2SCT	950.071	2605.66	1777.86	-1.37732	Down	Yes
GLYMA15G39780	MBNF5SGT	MBNF2SCT	821.257	2558.03	1689.64	-1.45499	Down	Yes	Photosystem II reaction center protein K [Source:UniProtKB/TrEMBL;Acc:K7MDS5]
GLYMA15G39820	MBNF5SGT	MBNF2SCT	102.397	447.18	274.789	-1.7603	Down	Yes
GLYMA15G40190	MBNF5SGT	MBNF2SCT	14152	31339.7	22745.8	-1.03088	Down	Yes	Glutathione S-transferase [Source:UniProtKB/TrEMBL;Acc:C6ZQJ7]
GLYMA15G40200	MBNF5SGT	MBNF2SCT	690.046	5715.34	3202.69	-2.73646	Down	Yes	Tau class glutathione S-transferase [Source:UniProtKB/TrEMBL;Acc:I1MJ34]
GLYMA15G40240	MBNF5SGT	MBNF2SCT	108.036	393.416	250.726	-1.72442	Down	Yes	Putative uncharacterized protein [Source:UniProtKB/TrEMBL;Acc:C6TJC1]
GLYMA15G40250	MBNF5SGT	MBNF2SCT	808.506	1851.77	1330.14	-1.06892	Down	Yes	Glutathione S-transferase GST 16 [Source:UniProtKB/TrEMBL;Acc:Q9FQE2]
GLYMA15G40260	MBNF5SGT	MBNF2SCT	250.411	1918.21	1084.31	-2.7365	Down	Yes
GLYMA15G40290	MBNF5SGT	MBNF2SCT	357.787	1553.23	955.509	-1.97511	Down	Yes	Tau class glutathione S-transferase [Source:UniProtKB/TrEMBL;Acc:A0A0B5EA80]
GLYMA15G40761	MBNF5SGT	MBNF2SCT	466.736	1381.21	923.974	-1.47021	Down	Yes
GLYMA15G40790	MBNF5SGT	MBNF2SCT	10750.4	33563.4	22156.9	-1.42503	Down	Yes	Putative uncharacterized protein [Source:UniProtKB/TrEMBL;Acc:C6SXJ8]
GLYMA15G40890	MBNF5SGT	MBNF2SCT	267.639	615.051	441.345	-1.09219	Down	Yes
GLYMA15G40950	MBNF5SGT	MBNF2SCT	50.1275	116.528	83.3278	-1.056	Down	Yes	NAC (No Apical Meristem) domain transcriptional regulator superfamily protein [Source:Projected from Arabidopsis thaliana (AT3G12910) TAIR;Acc:AT3G12910]
GLYMA15G41840	MBNF5SGT	MBNF2SCT	5.0454	56.1624	30.6039	-2.0831	Down	Yes
GLYMA15G41850	MBNF5SGT	MBNF2SCT	88.2485	2819.48	1453.86	-3.99685	Down	Yes
GLYMA15G41970	MBNF5SGT	MBNF2SCT	23.3193	104.106	63.7127	-1.53226	Down	Yes
GLYMA15G42000	MBNF5SGT	MBNF2SCT	54.211	774.924	414.567	-2.89264	Down	Yes	Non-specific lipid-transfer protein [Source:UniProtKB/TrEMBL;Acc:I1MJG4]
GLYMA15G42490	MBNF5SGT	MBNF2SCT	170.756	504.18	337.468	-1.3028	Down	Yes
GLYMA15G42510	MBNF5SGT	MBNF2SCT	94.4399	278.318	186.379	-1.35639	Down	Yes
GLYMA15G42540	MBNF5SGT	MBNF2SCT	143.354	328.366	235.86	-1.10061	Down	Yes
GLYMA15G42680	MBNF5SGT	MBNF2SCT	1146.62	4029.83	2588.23	-1.37585	Down	Yes
GLYMA15G42787	MBNF5SGT	MBNF2SCT	1083.99	3106.82	2095.4	-1.36659	Down	Yes
GLYMA15G43021	MBNF5SGT	MBNF2SCT	3897	1269.72	2583.36	1.42227	Up	Yes	Protein DETOXIFICATION [Source:UniProtKB/TrEMBL;Acc:C1IIX2]
GLYMA1655S00200	MBNF5SGT	MBNF2SCT	0.476931	36.0506	18.2637	-2.57225	Down	Yes	Peroxidase
GLYMA16G00630	MBNF5SGT	MBNF2SCT	1087.05	466.219	776.635	1.16002	Up	Yes	Midasin
GLYMA16G01020	MBNF5SGT	MBNF2SCT	158.85	49.4875	104.169	1.35075	Up	Yes
GLYMA16G01580	MBNF5SGT	MBNF2SCT	1686.8	476.917	1081.86	1.53247	Up	Yes
GLYMA16G01750	MBNF5SGT	MBNF2SCT	387.239	158.241	272.74	1.1754	Up	Yes
GLYMA16G01951	MBNF5SGT	MBNF2SCT	83.8889	194.468	139.178	-1.05605	Down	Yes
GLYMA16G01980	MBNF5SGT	MBNF2SCT	7264.27	934.905	4099.59	2.53598	Up	Yes
GLYMA16G02390	MBNF5SGT	MBNF2SCT	40.0119	169.006	104.509	-1.53166	Down	Yes	Homeodomain/HOMEOBOX transcription factor [Source:UniProtKB/TrEMBL;Acc:A0A0K2CTR1]
GLYMA16G02440	MBNF5SGT	MBNF2SCT	165.669	372.256	268.963	-1.07384	Down	Yes	Putative uncharacterized protein [Source:UniProtKB/TrEMBL;Acc:C6TKB0]
GLYMA16G02570	MBNF5SGT	MBNF2SCT	2462.08	8466.3	5464.19	-1.54202	Down	Yes	MYB transcription factor MYB92 [Source:UniProtKB/TrEMBL;Acc:Q0PJJ9]
GLYMA16G02650	MBNF5SGT	MBNF2SCT	312.579	143.968	228.274	1.01775	Up	Yes	Auxin response factor [Source:UniProtKB/TrEMBL;Acc:K7MET6]
GLYMA16G03320	MBNF5SGT	MBNF2SCT	9.79792	62.9383	36.3681	-1.87281	Down	Yes
GLYMA16G03430	MBNF5SGT	MBNF2SCT	57.0471	12.3736	34.7103	1.61457	Up	Yes
GLYMA16G03600	MBNF5SGT	MBNF2SCT	7.246	99.6036	53.4248	-1.86915	Down	Yes
GLYMA16G03620	MBNF5SGT	MBNF2SCT	714.644	2754.02	1734.33	-1.70116	Down	Yes	Putative uncharacterized protein [Source:UniProtKB/TrEMBL;Acc:C6TB20]
GLYMA16G03950	MBNF5SGT	MBNF2SCT	2283.53	940.127	1611.83	1.22354	Up	Yes
GLYMA16G03960	MBNF5SGT	MBNF2SCT	846.051	2099.62	1472.83	-1.12364	Down	Yes
GLYMA16G04150	MBNF5SGT	MBNF2SCT	151.813	1030.96	591.386	-1.91853	Down	Yes
GLYMA16G04440	MBNF5SGT	MBNF2SCT	1171.31	3734.11	2452.71	-1.47067	Down	Yes
GLYMA16G04471	MBNF5SGT	MBNF2SCT	4151.54	9421.77	6786.65	-1.11197	Down	Yes
GLYMA16G04740	MBNF5SGT	MBNF2SCT	324.36	866.311	595.335	-1.17637	Down	Yes
GLYMA16G04930	MBNF5SGT	MBNF2SCT	948.262	301.566	624.914	1.47053	Up	Yes
GLYMA16G04940	MBNF5SGT	MBNF2SCT	273.773	84.0995	178.936	1.47019	Up	Yes	Glyceraldehyde-3-phosphate dehydrogenase [Source:UniProtKB/TrEMBL;Acc:I1ML66]
GLYMA16G04950	MBNF5SGT	MBNF2SCT	634.338	1545.68	1090.01	-1.1441	Down	Yes	Xyloglucan endotransglucosylase/hydrolase [Source:UniProtKB/TrEMBL;Acc:A0A0R4J5F8]
GLYMA16G04980	MBNF5SGT	MBNF2SCT	197.967	765.185	481.576	-1.48262	Down	Yes
GLYMA16G05680	MBNF5SGT	MBNF2SCT	77.4127	22.1886	49.8007	1.38536	Up	Yes
GLYMA16G05770	MBNF5SGT	MBNF2SCT	98.5233	452.926	275.725	-1.87365	Down	Yes
GLYMA16G05880	MBNF5SGT	MBNF2SCT	1079.69	4119.26	2599.48	-1.79679	Down	Yes
GLYMA16G06390	MBNF5SGT	MBNF2SCT	91.0845	676.027	383.556	-2.51332	Down	Yes	Calcium-binding EF-hand family protein [Source:Projected from Arabidopsis thaliana (AT3G01830) TAIR;Acc:AT3G01830]
GLYMA16G06690	MBNF5SGT	MBNF2SCT	37.6521	213.87	125.761	-1.71384	Down	Yes
GLYMA16G06940	MBNF5SGT	MBNF2SCT	365.602	1047.75	706.678	-1.42537	Down	Yes
GLYMA16G06950	MBNF5SGT	MBNF2SCT	4.09154	143.323	73.7073	-3.78798	Down	Yes
GLYMA16G07060	MBNF5SGT	MBNF2SCT	728.469	306.759	517.614	1.16355	Up	Yes
GLYMA16G07081	MBNF5SGT	MBNF2SCT	816.856	2111.16	1464.01	-1.21186	Down	Yes
GLYMA16G07600	MBNF5SGT	MBNF2SCT	140.618	52.8672	96.7427	1.17148	Up	Yes
GLYMA16G07741	MBNF5SGT	MBNF2SCT	430.229	147.561	288.895	1.42544	Up	Yes
GLYMA16G07750	MBNF5SGT	MBNF2SCT	21575.7	6166.49	13871.1	1.7094	Up	Yes
GLYMA16G07830	MBNF5SGT	MBNF2SCT	2404.32	6223.98	4314.15	-1.23472	Down	Yes
GLYMA16G08020	MBNF5SGT	MBNF2SCT	305.593	1050.57	678.079	-1.67191	Down	Yes
GLYMA16G08311	MBNF5SGT	MBNF2SCT	890.965	2129.51	1510.24	-1.19657	Down	Yes
GLYMA16G08470	MBNF5SGT	MBNF2SCT	847.108	3552.35	2199.73	-1.59791	Down	Yes
GLYMA16G08480	MBNF5SGT	MBNF2SCT	856.413	2328.08	1592.25	-1.18331	Down	Yes
GLYMA16G08881	MBNF5SGT	MBNF2SCT	17.9978	83.5679	50.7828	-1.60462	Down	Yes
GLYMA16G08920	MBNF5SGT	MBNF2SCT	79.8726	544.537	312.205	-2.52034	Down	Yes
GLYMA16G09430	MBNF5SGT	MBNF2SCT	147.203	338.097	242.65	-1.08636	Down	Yes
GLYMA16G09850	MBNF5SGT	MBNF2SCT	150.768	572.383	361.576	-1.50605	Down	Yes
GLYMA16G10750	MBNF5SGT	MBNF2SCT	1152.97	2651.01	1901.99	-1.07827	Down	Yes	Peptidylprolyl isomerase [Source:UniProtKB/TrEMBL;Acc:A0A0R0FW30]
GLYMA16G13610	MBNF5SGT	MBNF2SCT	205.262	79.1734	142.218	1.15449	Up	Yes
GLYMA16G14060	MBNF5SGT	MBNF2SCT	680.6	321.995	501.297	1.00758	Up	Yes
GLYMA16G14690	MBNF5SGT	MBNF2SCT	249.609	755.232	502.42	-1.49223	Down	Yes
GLYMA16G16280	MBNF5SGT	MBNF2SCT	166.347	67.5017	116.924	1.16421	Up	Yes	Glycosyltransferases [Source:UniProtKB/TrEMBL;Acc:I1MMG1]
GLYMA16G17190	MBNF5SGT	MBNF2SCT	1268.04	3137.36	2202.7	-1.14544	Down	Yes	Pectin acetylesterase [Source:UniProtKB/TrEMBL;Acc:I1MMH5]
GLYMA16G17240	MBNF5SGT	MBNF2SCT	38.0706	206.4	122.235	-1.58227	Down	Yes
GLYMA16G17680	MBNF5SGT	MBNF2SCT	1816.48	6335.67	4076.08	-1.5798	Down	Yes	Putative uncharacterized protein [Source:UniProtKB/TrEMBL;Acc:C6TER4]
GLYMA16G18480	MBNF5SGT	MBNF2SCT	2341.97	7463.38	4902.68	-1.52303	Down	Yes
GLYMA16G19480	MBNF5SGT	MBNF2SCT	1.43079	40.182	20.8064	-2.33533	Down	Yes
GLYMA16G21970	MBNF5SGT	MBNF2SCT	15.8724	65.6949	40.7836	-1.53524	Down	Yes
GLYMA16G23030	MBNF5SGT	MBNF2SCT	12.0738	65.6949	38.8843	-1.81086	Down	Yes
GLYMA16G23075	MBNF5SGT	MBNF2SCT	78.1657	11.8987	45.0322	2.11338	Up	Yes
GLYMA16G23420	MBNF5SGT	MBNF2SCT	1711.77	621.513	1166.64	1.38431	Up	Yes
GLYMA16G23640	MBNF5SGT	MBNF2SCT	59.6662	15.3642	37.5152	1.46554	Up	Yes
GLYMA16G24001	MBNF5SGT	MBNF2SCT	8.09104	60.3866	34.2388	-2.05012	Down	Yes
GLYMA16G24341	MBNF5SGT	MBNF2SCT	88.4742	222.935	155.705	-1.15522	Down	Yes
GLYMA16G24610	MBNF5SGT	MBNF2SCT	70.7861	280.56	175.673	-1.77584	Down	Yes	Peroxidase [Source:UniProtKB/TrEMBL;Acc:I1MNA3]
GLYMA16G24661	MBNF5SGT	MBNF2SCT	144.492	51.5283	98.0102	1.27618	Up	Yes
GLYMA16G24920	MBNF5SGT	MBNF2SCT	449.382	1033.81	741.594	-1.12785	Down	Yes
GLYMA16G25770	MBNF5SGT	MBNF2SCT	590.87	228.252	409.561	1.27649	Up	Yes
GLYMA16G26020	MBNF5SGT	MBNF2SCT	59.4485	171.658	115.553	-1.26184	Down	Yes	Putative uncharacterized protein [Source:UniProtKB/TrEMBL;Acc:C6TG75]
GLYMA16G26060	MBNF5SGT	MBNF2SCT	567.258	1707.94	1137.6	-1.39928	Down	Yes	Putative uncharacterized protein [Source:UniProtKB/TrEMBL;Acc:C6TJI9]
GLYMA16G26090	MBNF5SGT	MBNF2SCT	249.776	107.932	178.854	1.09448	Up	Yes	MLO-like protein [Source:UniProtKB/TrEMBL;Acc:I1MNL9]
GLYMA16G26740	MBNF5SGT	MBNF2SCT	15.0274	110.609	62.8184	-1.87415	Down	Yes
GLYMA16G26860	MBNF5SGT	MBNF2SCT	4.36762	47.545	25.9563	-1.99094	Down	Yes
GLYMA16G26965	MBNF5SGT	MBNF2SCT	369.207	2037.52	1203.36	-1.82658	Down	Yes
[truncated: 510 more rows]

## Sheet: SB_SC
Geneid	Sample a	Sample b	basemean a	basemean b	basemean	log2FC	Reg	Sig	Gene Desc
GLYMA01G00820	MBNF6SBT	MBNF2SCT	1386.57	3671.48	2529.02	-1.25514	Down	Yes
GLYMA01G00850	MBNF6SBT	MBNF2SCT	43.1112	251.52	147.316	-2.02408	Down	Yes
GLYMA01G00950	MBNF6SBT	MBNF2SCT	1806.23	4836.1	3321.17	-1.33616	Down	Yes
GLYMA01G01000	MBNF6SBT	MBNF2SCT	271.812	110.794	191.303	1.13026	Up	Yes
GLYMA01G01010	MBNF6SBT	MBNF2SCT	378.852	65.7202	222.286	1.9881	Up	Yes	Pectinesterase [Source:UniProtKB/TrEMBL;Acc:I1J4H5]
GLYMA01G02070	MBNF6SBT	MBNF2SCT	942.099	2286.03	1614.07	-1.14658	Down	Yes
GLYMA01G02080	MBNF6SBT	MBNF2SCT	212.997	492.43	352.714	-1.09087	Down	Yes	Inositol-tetrakisphosphate 1-kinase [Source:UniProtKB/TrEMBL;Acc:K7K1A2]
GLYMA01G02215	MBNF6SBT	MBNF2SCT	248.305	2845.36	1546.83	-3.11549	Down	Yes
GLYMA01G02230	MBNF6SBT	MBNF2SCT	2268.68	755.316	1512	1.3639	Up	Yes
GLYMA01G02780	MBNF6SBT	MBNF2SCT	372.893	142.992	257.942	1.21176	Up	Yes
GLYMA01G02900	MBNF6SBT	MBNF2SCT	258.388	112.806	185.597	1.04299	Up	Yes	Alkaline-phosphatase-like family protein [Source:Projected from Arabidopsis thaliana (AT2G22530) TAIR;Acc:AT2G22530]
GLYMA01G03470	MBNF6SBT	MBNF2SCT	307.383	862.452	584.918	-1.2522	Down	Yes	Early nodulin-36A [Source:UniProtKB/Swiss-Prot;Acc:Q02918]
GLYMA01G03720	MBNF6SBT	MBNF2SCT	170.482	408.027	289.255	-1.10004	Down	Yes	Carbonic anhydrase [Source:UniProtKB/TrEMBL;Acc:I1J593]
GLYMA01G03760	MBNF6SBT	MBNF2SCT	906.618	223.427	565.023	1.6962	Up	Yes
GLYMA01G04250	MBNF6SBT	MBNF2SCT	310.432	2848.94	1579.69	-2.13917	Down	Yes	Glycosyltransferase [Source:UniProtKB/TrEMBL;Acc:I1J5E3]
GLYMA01G05080	MBNF6SBT	MBNF2SCT	108.266	931.156	519.711	-2.72119	Down	Yes	Putative uncharacterized protein [Source:UniProtKB/TrEMBL;Acc:C6T263]
GLYMA01G05500	MBNF6SBT	MBNF2SCT	65.6788	8.3636	37.0212	1.56061	Up	Yes	Glycosyltransferase [Source:UniProtKB/TrEMBL;Acc:I1J5P9]
GLYMA01G05540	MBNF6SBT	MBNF2SCT	488.868	165.254	327.061	1.33148	Up	Yes
GLYMA01G05871	MBNF6SBT	MBNF2SCT	37.7692	128.549	83.1592	-1.41967	Down	Yes
GLYMA01G05920	MBNF6SBT	MBNF2SCT	247.221	734.442	490.831	-1.43285	Down	Yes
GLYMA01G09520	MBNF6SBT	MBNF2SCT	65.2224	285.73	175.476	-1.78368	Down	Yes
GLYMA01G11180	MBNF6SBT	MBNF2SCT	261.805	1434.18	847.992	-2.21082	Down	Yes	Photosystem II reaction center protein Z [Source:UniProtKB/TrEMBL;Acc:I1J6B5]
GLYMA01G21590	MBNF6SBT	MBNF2SCT	186.495	70.7964	128.645	1.15683	Up	Yes
GLYMA01G22160	MBNF6SBT	MBNF2SCT	7105.82	2703.22	4904.52	1.23013	Up	Yes	Allene oxide cyclase 1 [Source:UniProtKB/TrEMBL;Acc:F6KBT1]
GLYMA01G22680	MBNF6SBT	MBNF2SCT	1012.35	454.599	733.476	1.06967	Up	Yes
GLYMA01G24115	MBNF6SBT	MBNF2SCT	27.386	141.265	84.3255	-1.63543	Down	Yes
GLYMA01G24710	MBNF6SBT	MBNF2SCT	753.012	258.559	505.786	1.34235	Up	Yes
GLYMA01G24880	MBNF6SBT	MBNF2SCT	381.515	1210.76	796.136	-1.47896	Down	Yes	Putative uncharacterized protein [Source:UniProtKB/TrEMBL;Acc:C6SX69]
GLYMA01G25890	MBNF6SBT	MBNF2SCT	384.851	919.493	652.172	-1.13693	Down	Yes
GLYMA01G25930	MBNF6SBT	MBNF2SCT	113.058	306.611	209.834	-1.19791	Down	Yes
GLYMA01G25960	MBNF6SBT	MBNF2SCT	198.15	454.661	326.406	-1.04484	Down	Yes
GLYMA01G26360	MBNF6SBT	MBNF2SCT	2.36225	72.4369	37.3996	-2.50093	Down	Yes
GLYMA01G26750	MBNF6SBT	MBNF2SCT	1071.31	438.237	754.774	1.1818	Up	Yes	Laccase [Source:UniProtKB/TrEMBL;Acc:I1J744]
GLYMA01G26840	MBNF6SBT	MBNF2SCT	12047.8	5267.99	8657.89	1.11009	Up	Yes
GLYMA01G27005	MBNF6SBT	MBNF2SCT	931.853	430.951	681.402	1.0204	Up	Yes
GLYMA01G27170	MBNF6SBT	MBNF2SCT	152.795	359.993	256.394	-1.1028	Down	Yes
GLYMA01G28511	MBNF6SBT	MBNF2SCT	204.609	524.751	364.68	-1.15394	Down	Yes
GLYMA01G28703	MBNF6SBT	MBNF2SCT	4019.33	1640.34	2829.84	1.14241	Up	Yes	Putative uncharacterized protein [Source:UniProtKB/TrEMBL;Acc:C6T4B0]
GLYMA01G28800	MBNF6SBT	MBNF2SCT	184.454	40.3694	112.412	1.59812	Up	Yes
GLYMA01G28810	MBNF6SBT	MBNF2SCT	335.902	1208.6	772.253	-1.63516	Down	Yes	Chlorophyll a-b binding protein, chloroplastic [Source:UniProtKB/TrEMBL;Acc:I1J7A8]
GLYMA01G28880	MBNF6SBT	MBNF2SCT	566.372	236.688	401.53	1.13577	Up	Yes
GLYMA01G31590	MBNF6SBT	MBNF2SCT	163.463	50.5344	106.999	1.35684	Up	Yes
GLYMA01G31750	MBNF6SBT	MBNF2SCT	6772.52	2124.51	4448.51	1.54636	Up	Yes	Dirigent protein [Source:UniProtKB/TrEMBL;Acc:I1J7J5]
GLYMA01G33191	MBNF6SBT	MBNF2SCT	126.775	557.283	342.029	-1.79215	Down	Yes
GLYMA01G34570	MBNF6SBT	MBNF2SCT	174.589	969.699	572.144	-2.2597	Down	Yes
GLYMA01G34620	MBNF6SBT	MBNF2SCT	103.708	514.574	309.141	-2.02832	Down	Yes
GLYMA01G35096	MBNF6SBT	MBNF2SCT	226.28	34.1353	130.207	1.84126	Up	Yes
GLYMA01G35671	MBNF6SBT	MBNF2SCT	9.68254	69.2116	39.4471	-1.6224	Down	Yes	30S ribosomal protein S4, chloroplastic [Source:UniProtKB/TrEMBL;Acc:K7K414]
GLYMA01G36620	MBNF6SBT	MBNF2SCT	176.64	722.759	449.7	-1.69598	Down	Yes	Putative uncharacterized protein [Source:UniProtKB/TrEMBL;Acc:C6SXE2]
GLYMA01G37010	MBNF6SBT	MBNF2SCT	455.397	1275.19	865.293	-1.22961	Down	Yes
GLYMA01G37136	MBNF6SBT	MBNF2SCT	1187.2	550.53	868.863	1.01975	Up	Yes
GLYMA01G37215	MBNF6SBT	MBNF2SCT	48.0853	162.629	105.357	-1.35731	Down	Yes
GLYMA01G37541	MBNF6SBT	MBNF2SCT	672.873	224.647	448.76	1.26672	Up	Yes	Beta-galactosidase [Source:UniProtKB/TrEMBL;Acc:K7K4B2]
GLYMA01G37750	MBNF6SBT	MBNF2SCT	546.84	1273.01	909.926	-1.12807	Down	Yes
GLYMA01G37820	MBNF6SBT	MBNF2SCT	3250.6	1524.23	2387.41	1.02476	Up	Yes
GLYMA01G38220	MBNF6SBT	MBNF2SCT	626.749	1398.29	1012.52	-1.08002	Down	Yes
GLYMA01G38260	MBNF6SBT	MBNF2SCT	63.5044	186.506	125.005	-1.28151	Down	Yes
GLYMA01G38381	MBNF6SBT	MBNF2SCT	152.239	351.549	251.894	-1.07879	Down	Yes
GLYMA01G38390	MBNF6SBT	MBNF2SCT	319.634	822.015	570.825	-1.22196	Down	Yes	Homeodomain/HOMEOBOX transcription factor [Source:UniProtKB/TrEMBL;Acc:A0A0K2CTJ3]
GLYMA01G38750	MBNF6SBT	MBNF2SCT	262.092	655.963	459.027	-1.1503	Down	Yes	Putative uncharacterized protein [Source:UniProtKB/TrEMBL;Acc:C6TKL8]
GLYMA01G39080	MBNF6SBT	MBNF2SCT	243.503	18.7515	131.127	2.87658	Up	Yes	Peroxidase [Source:UniProtKB/TrEMBL;Acc:I1J950]
GLYMA01G39240	MBNF6SBT	MBNF2SCT	512.84	1562.06	1037.45	-1.49678	Down	Yes	Putative uncharacterized protein [Source:UniProtKB/TrEMBL;Acc:C6TAV2]
GLYMA01G39430	MBNF6SBT	MBNF2SCT	372.613	123.764	248.189	1.33129	Up	Yes	DNA polymerase [Source:UniProtKB/TrEMBL;Acc:K7K4M3]
GLYMA01G39460	MBNF6SBT	MBNF2SCT	4162.97	955.126	2559.05	1.7629	Up	Yes
GLYMA01G40010	MBNF6SBT	MBNF2SCT	293.728	811.706	552.717	-1.21958	Down	Yes
GLYMA01G40180	MBNF6SBT	MBNF2SCT	390.032	99.8431	244.938	1.71533	Up	Yes
GLYMA01G40360	MBNF6SBT	MBNF2SCT	141.577	469.302	305.439	-1.47335	Down	Yes
GLYMA01G41070	MBNF6SBT	MBNF2SCT	1915.42	5843.94	3879.68	-1.37646	Down	Yes
GLYMA01G41100	MBNF6SBT	MBNF2SCT	16880.1	35539.2	26209.6	-1.01051	Down	Yes
GLYMA01G41140	MBNF6SBT	MBNF2SCT	692.729	315.81	504.269	1.03088	Up	Yes
GLYMA01G41290	MBNF6SBT	MBNF2SCT	6989.55	16710.1	11849.8	-1.12356	Down	Yes	ZIM transcription factor [Source:UniProtKB/TrEMBL;Acc:I1J9Q4]
GLYMA01G41330	MBNF6SBT	MBNF2SCT	1001.53	6295.83	3648.68	-2.25519	Down	Yes
GLYMA01G41500	MBNF6SBT	MBNF2SCT	6.3754	60.8913	33.6334	-1.91319	Down	Yes	Serine/threonine-protein kinase [Source:UniProtKB/TrEMBL;Acc:I1J9S8]
GLYMA01G41510	MBNF6SBT	MBNF2SCT	41.8495	5.74494	23.7972	1.61792	Up	Yes	Serine/threonine-protein kinase [Source:UniProtKB/TrEMBL;Acc:I1J9S9]
GLYMA01G41542	MBNF6SBT	MBNF2SCT	21.2495	114.831	68.0401	-1.77492	Down	Yes
GLYMA01G41560	MBNF6SBT	MBNF2SCT	118.021	34.8844	76.4529	1.35528	Up	Yes
GLYMA01G41790	MBNF6SBT	MBNF2SCT	1781.79	746.946	1264.37	1.11162	Up	Yes
GLYMA01G42025	MBNF6SBT	MBNF2SCT	600.262	3070.16	1835.21	-2.09445	Down	Yes
GLYMA01G42220	MBNF6SBT	MBNF2SCT	219.351	497.995	358.673	-1.07533	Down	Yes	Protein DETOXIFICATION [Source:UniProtKB/TrEMBL;Acc:I1J9Z8]
GLYMA01G42661	MBNF6SBT	MBNF2SCT	13488.7	5112.24	9300.47	1.22556	Up	Yes
GLYMA01G42790	MBNF6SBT	MBNF2SCT	2959.57	1128.38	2043.98	1.2555	Up	Yes
GLYMA01G42840	MBNF6SBT	MBNF2SCT	575.607	1800.7	1188.15	-1.40564	Down	Yes	Glutathione peroxidase [Source:UniProtKB/TrEMBL;Acc:C6SZX7]
GLYMA01G43190	MBNF6SBT	MBNF2SCT	700.569	264.837	482.703	1.2701	Up	Yes
GLYMA01G44120	MBNF6SBT	MBNF2SCT	1329	3400.34	2364.67	-1.13027	Down	Yes	Putative uncharacterized protein [Source:UniProtKB/TrEMBL;Acc:C6SX87]
GLYMA01G44130	MBNF6SBT	MBNF2SCT	2197.89	4958.22	3578.05	-1.0782	Down	Yes	Integrase-type DNA-binding superfamily protein [Source:Projected from Arabidopsis thaliana (AT1G33760) TAIR;Acc:AT1G33760]
GLYMA01G44460	MBNF6SBT	MBNF2SCT	2101.44	964.443	1532.94	1.00861	Up	Yes
GLYMA01G44990	MBNF6SBT	MBNF2SCT	84.2921	321.871	203.081	-1.45341	Down	Yes
GLYMA01G45220	MBNF6SBT	MBNF2SCT	813.566	340.858	577.212	1.15035	Up	Yes
GLYMA0245S00210	MBNF6SBT	MBNF2SCT	1100.33	3180.91	2140.62	-1.26461	Down	Yes
GLYMA02G00820	MBNF6SBT	MBNF2SCT	844.637	3857.71	2351.17	-1.78996	Down	Yes
GLYMA02G01100	MBNF6SBT	MBNF2SCT	4508.93	2059.89	3284.41	1.05988	Up	Yes
GLYMA02G01230	MBNF6SBT	MBNF2SCT	54.0554	4.21584	29.1356	2.13492	Up	Yes
GLYMA02G02180	MBNF6SBT	MBNF2SCT	187.225	410.924	299.074	-1.00065	Down	Yes
GLYMA02G02230	MBNF6SBT	MBNF2SCT	683.121	263.759	473.44	1.24964	Up	Yes
GLYMA02G02400	MBNF6SBT	MBNF2SCT	378.906	1352.13	865.516	-1.63788	Down	Yes	Putative uncharacterized protein [Source:UniProtKB/TrEMBL;Acc:C6SWF0]
GLYMA02G02740	MBNF6SBT	MBNF2SCT	1027.34	2403.17	1715.26	-1.14149	Down	Yes
GLYMA02G02790	MBNF6SBT	MBNF2SCT	2012.01	4564.59	3288.3	-1.09467	Down	Yes
GLYMA02G03140	MBNF6SBT	MBNF2SCT	31.8716	124.414	78.1427	-1.49301	Down	Yes
GLYMA02G03725	MBNF6SBT	MBNF2SCT	34.6124	120.074	77.3432	-1.38867	Down	Yes	WAT1-related protein [Source:UniProtKB/TrEMBL;Acc:K7K671]
GLYMA02G03900	MBNF6SBT	MBNF2SCT	3881.35	1621.09	2751.22	1.08267	Up	Yes
GLYMA02G03960	MBNF6SBT	MBNF2SCT	1684.31	336.153	1010.23	1.80754	Up	Yes
GLYMA02G04420	MBNF6SBT	MBNF2SCT	158.741	599.633	379.187	-1.56665	Down	Yes
GLYMA02G04840	MBNF6SBT	MBNF2SCT	896.962	2602.2	1749.58	-1.33451	Down	Yes
GLYMA02G05520	MBNF6SBT	MBNF2SCT	960.67	2375.36	1668.01	-1.22289	Down	Yes
GLYMA02G05595	MBNF6SBT	MBNF2SCT	3027.5	1143.06	2085.28	1.16535	Up	Yes
GLYMA02G06020	MBNF6SBT	MBNF2SCT	327.344	146.298	236.821	1.01282	Up	Yes
GLYMA02G06150	MBNF6SBT	MBNF2SCT	7404.23	20865.6	14134.9	-1.35343	Down	Yes	Putative uncharacterized protein [Source:UniProtKB/TrEMBL;Acc:C6TFC2]
GLYMA02G06620	MBNF6SBT	MBNF2SCT	365.543	155.28	260.412	1.10144	Up	Yes
GLYMA02G07070	MBNF6SBT	MBNF2SCT	130.268	505.598	317.933	-1.71216	Down	Yes
GLYMA02G07130	MBNF6SBT	MBNF2SCT	25458.8	75757	50607.9	-1.44114	Down	Yes
GLYMA02G07135	MBNF6SBT	MBNF2SCT	221.74	900.5	561.12	-1.8225	Down	Yes
GLYMA02G07140	MBNF6SBT	MBNF2SCT	5363.99	11440.4	8402.19	-1.00587	Down	Yes
GLYMA02G07150	MBNF6SBT	MBNF2SCT	13966.6	38386.1	26176.4	-1.35548	Down	Yes
GLYMA02G07180	MBNF6SBT	MBNF2SCT	120.923	820.121	470.522	-2.51965	Down	Yes	Chlorophyll a-b binding protein, chloroplastic [Source:UniProtKB/TrEMBL;Acc:I1JCY0]
GLYMA02G07650	MBNF6SBT	MBNF2SCT	291.408	697.006	494.207	-1.07458	Down	Yes
GLYMA02G07961	MBNF6SBT	MBNF2SCT	1647.96	5228.31	3438.13	-1.3238	Down	Yes
GLYMA02G07990	MBNF6SBT	MBNF2SCT	496.385	1176.37	836.38	-1.13044	Down	Yes	Putative uncharacterized protein [Source:UniProtKB/TrEMBL;Acc:C6T9U3]
GLYMA02G08020	MBNF6SBT	MBNF2SCT	162.499	408.986	285.742	-1.12561	Down	Yes
GLYMA02G08590	MBNF6SBT	MBNF2SCT	14.6299	89.0033	51.8166	-1.72078	Down	Yes
GLYMA02G08740	MBNF6SBT	MBNF2SCT	67.735	183.479	125.607	-1.22115	Down	Yes
GLYMA02G08750	MBNF6SBT	MBNF2SCT	13.7735	121.647	67.71	-2.22395	Down	Yes	Putative uncharacterized protein [Source:UniProtKB/TrEMBL;Acc:C6SYD3]
GLYMA02G09130	MBNF6SBT	MBNF2SCT	2069.98	696.865	1383.42	1.37312	Up	Yes
GLYMA02G09201	MBNF6SBT	MBNF2SCT	7523.48	319.983	3921.73	3.79894	Up	Yes
GLYMA02G09210	MBNF6SBT	MBNF2SCT	6315.53	1502	3908.76	1.92178	Up	Yes
GLYMA02G09220	MBNF6SBT	MBNF2SCT	2783.31	241.634	1512.47	3.01003	Up	Yes
GLYMA02G09670	MBNF6SBT	MBNF2SCT	34.6017	232.335	133.468	-1.74759	Down	Yes
GLYMA02G09931	MBNF6SBT	MBNF2SCT	122.217	407.958	265.088	-1.38617	Down	Yes
GLYMA02G10180	MBNF6SBT	MBNF2SCT	147.308	330.625	238.966	-1.01664	Down	Yes
GLYMA02G10320	MBNF6SBT	MBNF2SCT	1803.75	659.175	1231.46	1.33639	Up	Yes
GLYMA02G11300	MBNF6SBT	MBNF2SCT	721.537	334.921	528.229	1.01647	Up	Yes
GLYMA02G11880	MBNF6SBT	MBNF2SCT	86.7108	24.6326	55.6717	1.3742	Up	Yes
GLYMA02G12040	MBNF6SBT	MBNF2SCT	85.5324	260.491	173.012	-1.39156	Down	Yes	Ribosomal L18p/L5e family protein [Source:Projected from Arabidopsis thaliana (AT1G14205) TAIR;Acc:AT1G14205]
GLYMA02G12050	MBNF6SBT	MBNF2SCT	368.753	2185.11	1276.93	-1.73671	Down	Yes
GLYMA02G12680	MBNF6SBT	MBNF2SCT	68.041	188.846	128.444	-1.19356	Down	Yes
GLYMA02G13210	MBNF6SBT	MBNF2SCT	1.6509	45.5323	23.5916	-2.05669	Down	Yes
GLYMA02G13280	MBNF6SBT	MBNF2SCT	520.544	1144.82	832.683	-1.05731	Down	Yes
GLYMA02G13530	MBNF6SBT	MBNF2SCT	34.3896	130.233	82.3113	-1.49752	Down	Yes
GLYMA02G13630	MBNF6SBT	MBNF2SCT	340.21	108.479	224.345	1.37729	Up	Yes
GLYMA02G14350	MBNF6SBT	MBNF2SCT	375.091	132.913	254.002	1.30871	Up	Yes	Phospholipid-transporting ATPase [Source:UniProtKB/TrEMBL;Acc:I1JEQ6]
GLYMA02G14410	MBNF6SBT	MBNF2SCT	129.001	29.7585	79.3796	1.59198	Up	Yes
GLYMA02G15150	MBNF6SBT	MBNF2SCT	1013.41	336.735	675.075	1.44158	Up	Yes
GLYMA02G15351	MBNF6SBT	MBNF2SCT	179.408	1213.99	696.701	-2.41957	Down	Yes
GLYMA02G15360	MBNF6SBT	MBNF2SCT	106.916	294.688	200.802	-1.28788	Down	Yes
GLYMA02G15390	MBNF6SBT	MBNF2SCT	280.419	848.939	564.679	-1.36439	Down	Yes	Putative uncharacterized protein [Source:UniProtKB/TrEMBL;Acc:C6T994]
GLYMA02G15430	MBNF6SBT	MBNF2SCT	614.914	2464.26	1539.59	-1.73804	Down	Yes	Putative uncharacterized protein [Source:UniProtKB/TrEMBL;Acc:C6SVW7]
GLYMA02G15561	MBNF6SBT	MBNF2SCT	130.047	7.825	68.9361	2.28937	Up	Yes
GLYMA02G15630	MBNF6SBT	MBNF2SCT	149.603	49.9401	99.7716	1.24747	Up	Yes
GLYMA02G16000	MBNF6SBT	MBNF2SCT	219.797	648.503	434.15	-1.40418	Down	Yes
GLYMA02G16260	MBNF6SBT	MBNF2SCT	1991.17	746.854	1369.01	1.3141	Up	Yes
GLYMA02G16680	MBNF6SBT	MBNF2SCT	25.7298	130.499	78.1145	-1.7859	Down	Yes
GLYMA02G16690	MBNF6SBT	MBNF2SCT	223.059	878.078	550.568	-1.81884	Down	Yes
GLYMA02G17021	MBNF6SBT	MBNF2SCT	192.526	68.444	130.485	1.27161	Up	Yes
GLYMA02G17080	MBNF6SBT	MBNF2SCT	322.439	1187.37	754.907	-1.50178	Down	Yes
GLYMA02G17200	MBNF6SBT	MBNF2SCT	128.702	713.956	421.329	-1.79665	Down	Yes
GLYMA02G17351	MBNF6SBT	MBNF2SCT	265.074	662.388	463.731	-1.20523	Down	Yes
GLYMA02G17643	MBNF6SBT	MBNF2SCT	377.684	119.938	248.811	1.36295	Up	Yes
GLYMA02G18090	MBNF6SBT	MBNF2SCT	45.0063	207.932	126.469	-1.7168	Down	Yes
GLYMA02G18260	MBNF6SBT	MBNF2SCT	119.195	3707.1	1913.15	-3.66529	Down	Yes	Putative uncharacterized protein [Source:UniProtKB/TrEMBL;Acc:C6T3S8]
GLYMA02G18670	MBNF6SBT	MBNF2SCT	2650.64	570.656	1610.65	1.66801	Up	Yes
GLYMA02G21570	MBNF6SBT	MBNF2SCT	604.694	215.095	409.894	1.29638	Up	Yes
GLYMA02G21830	MBNF6SBT	MBNF2SCT	7492.32	22401.1	14946.7	-1.48763	Down	Yes	Putative uncharacterized protein [Source:UniProtKB/TrEMBL;Acc:C6T992]
GLYMA02G25024	MBNF6SBT	MBNF2SCT	130.939	18.2253	74.582	2.0721	Up	Yes
GLYMA02G25930	MBNF6SBT	MBNF2SCT	169.999	486.426	328.212	-1.21595	Down	Yes	Glycosyltransferase [Source:UniProtKB/TrEMBL;Acc:I1JFT2]
GLYMA02G25950	MBNF6SBT	MBNF2SCT	303.805	1274.05	788.927	-1.69124	Down	Yes
GLYMA02G26160	MBNF6SBT	MBNF2SCT	585.901	153.993	369.947	1.73915	Up	Yes	Lipoxygenase [Source:UniProtKB/TrEMBL;Acc:I1JFT4]
GLYMA02G26610	MBNF6SBT	MBNF2SCT	406.434	130.258	268.346	1.39534	Up	Yes	Dirigent protein [Source:UniProtKB/TrEMBL;Acc:I1JFU5]
GLYMA02G27091	MBNF6SBT	MBNF2SCT	827.39	283.359	555.374	1.36224	Up	Yes
GLYMA02G28830	MBNF6SBT	MBNF2SCT	353.321	151.194	252.258	1.07464	Up	Yes
GLYMA02G28880	MBNF6SBT	MBNF2SCT	2089.6	442.472	1266.03	1.68621	Up	Yes	Peroxidase [Source:UniProtKB/TrEMBL;Acc:I1JG01]
GLYMA02G29170	MBNF6SBT	MBNF2SCT	1420.23	415.536	917.884	1.61898	Up	Yes
GLYMA02G31420	MBNF6SBT	MBNF2SCT	104.943	1444.65	774.798	-3.37219	Down	Yes
GLYMA02G31460	MBNF6SBT	MBNF2SCT	201.804	464.634	333.219	-1.07178	Down	Yes
GLYMA02G31971	MBNF6SBT	MBNF2SCT	358.582	1076.12	717.352	-1.44085	Down	Yes
GLYMA02G32780	MBNF6SBT	MBNF2SCT	961.11	429.558	695.334	1.05267	Up	Yes	Calcium-transporting ATPase [Source:UniProtKB/TrEMBL;Acc:I1JGA0]
GLYMA02G34870	MBNF6SBT	MBNF2SCT	766.799	1856.08	1311.44	-1.19027	Down	Yes
GLYMA02G35350	MBNF6SBT	MBNF2SCT	1452.02	446.18	949.1	1.4933	Up	Yes	RING-type E3 ubiquitin transferase [Source:UniProtKB/TrEMBL;Acc:I1JGH3]
GLYMA02G35730	MBNF6SBT	MBNF2SCT	296.171	126.76	211.465	1.05368	Up	Yes
GLYMA02G36200	MBNF6SBT	MBNF2SCT	67.8075	380.374	224.091	-1.80406	Down	Yes	CASP-like protein [Source:UniProtKB/TrEMBL;Acc:I1JGL6]
GLYMA02G37500	MBNF6SBT	MBNF2SCT	722.958	1634.69	1178.82	-1.05715	Down	Yes	Putative uncharacterized protein [Source:UniProtKB/TrEMBL;Acc:C6SWE1]
GLYMA02G37680	MBNF6SBT	MBNF2SCT	113.971	410.261	262.116	-1.36751	Down	Yes
GLYMA02G38020	MBNF6SBT	MBNF2SCT	1712	522.312	1117.16	1.58883	Up	Yes
GLYMA02G38240	MBNF6SBT	MBNF2SCT	1388.5	4880.98	3134.74	-1.58231	Down	Yes
GLYMA02G39010	MBNF6SBT	MBNF2SCT	294.715	109.996	202.355	1.18801	Up	Yes
GLYMA02G40000	MBNF6SBT	MBNF2SCT	599.543	153.912	376.728	1.51632	Up	Yes	Peroxidase [Source:UniProtKB/TrEMBL;Acc:I1JHJ9]
GLYMA02G40130	MBNF6SBT	MBNF2SCT	2061.06	795.29	1428.18	1.21002	Up	Yes	Non-specific serine/threonine protein kinase [Source:UniProtKB/TrEMBL;Acc:I1JHK9]
GLYMA02G40400	MBNF6SBT	MBNF2SCT	424.365	966.938	695.652	-1.07774	Down	Yes
GLYMA02G40800	MBNF6SBT	MBNF2SCT	392.784	131.137	261.96	1.39661	Up	Yes	MYB/HD-like transcription factor [Source:UniProtKB/TrEMBL;Acc:I1JHS3]
GLYMA02G41150	MBNF6SBT	MBNF2SCT	450.847	1256.33	853.588	-1.23084	Down	Yes	Peroxisomal small heat shock protein [Source:UniProtKB/TrEMBL;Acc:B0M1A7]
GLYMA02G41440	MBNF6SBT	MBNF2SCT	21.2388	94.4015	57.8202	-1.56762	Down	Yes	Putative uncharacterized protein [Source:UniProtKB/TrEMBL;Acc:C6SZ67]
GLYMA02G41630	MBNF6SBT	MBNF2SCT	209.811	570.407	390.109	-1.17546	Down	Yes
GLYMA02G41770	MBNF6SBT	MBNF2SCT	375.306	137.662	256.484	1.22939	Up	Yes
GLYMA02G41810	MBNF6SBT	MBNF2SCT	215.703	47.1729	131.438	1.76094	Up	Yes
GLYMA02G41972	MBNF6SBT	MBNF2SCT	110.655	480.841	295.748	-1.70275	Down	Yes
GLYMA02G42220	MBNF6SBT	MBNF2SCT	18812.5	7176.77	12994.6	1.23355	Up	Yes
GLYMA02G42240	MBNF6SBT	MBNF2SCT	90.4904	314.089	202.29	-1.45324	Down	Yes
GLYMA02G42730	MBNF6SBT	MBNF2SCT	327.546	63.7329	195.639	1.72224	Up	Yes	Peroxidase [Source:UniProtKB/TrEMBL;Acc:I1JIB0]
GLYMA02G42770	MBNF6SBT	MBNF2SCT	34.8674	408.738	221.802	-2.04954	Down	Yes	Putative uncharacterized protein [Source:UniProtKB/TrEMBL;Acc:C6T5L8]
GLYMA02G43380	MBNF6SBT	MBNF2SCT	110.69	249.775	180.233	-1.02695	Down	Yes
GLYMA02G43470	MBNF6SBT	MBNF2SCT	13.3682	77.4514	45.4098	-1.53259	Down	Yes
GLYMA02G43910	MBNF6SBT	MBNF2SCT	1312.79	3338.69	2325.74	-1.15937	Down	Yes
GLYMA02G44270	MBNF6SBT	MBNF2SCT	62.3098	176.087	119.199	-1.23505	Down	Yes
GLYMA02G44380	MBNF6SBT	MBNF2SCT	3461.66	9103.34	6282.5	-1.19066	Down	Yes	Non-specific serine/threonine protein kinase [Source:UniProtKB/TrEMBL;Acc:I1JIS5]
GLYMA02G44410	MBNF6SBT	MBNF2SCT	184.916	799.326	492.121	-1.90668	Down	Yes
GLYMA02G44670	MBNF6SBT	MBNF2SCT	120.513	23.0788	71.7957	1.49968	Up	Yes
GLYMA02G45190	MBNF6SBT	MBNF2SCT	222.46	664.686	443.573	-1.38912	Down	Yes
GLYMA02G45391	MBNF6SBT	MBNF2SCT	38.0028	115.889	76.946	-1.29431	Down	Yes
GLYMA02G45640	MBNF6SBT	MBNF2SCT	115.815	382.243	249.029	-1.53083	Down	Yes
GLYMA02G45880	MBNF6SBT	MBNF2SCT	201.211	551.297	376.254	-1.25436	Down	Yes
GLYMA02G46130	MBNF6SBT	MBNF2SCT	172.705	381.407	277.056	-1.02904	Down	Yes	Putative uncharacterized protein [Source:UniProtKB/TrEMBL;Acc:C6TKI1]
GLYMA02G46311	MBNF6SBT	MBNF2SCT	881.01	1982.61	1431.81	-1.03101	Down	Yes
GLYMA02G46430	MBNF6SBT	MBNF2SCT	73.4204	203.883	138.652	-1.22741	Down	Yes
GLYMA02G46590	MBNF6SBT	MBNF2SCT	2054.89	805.845	1430.37	1.24906	Up	Yes
GLYMA02G46761	MBNF6SBT	MBNF2SCT	70.3308	201.432	135.881	-1.29352	Down	Yes
GLYMA02G47330	MBNF6SBT	MBNF2SCT	419.078	1036.86	727.97	-1.19436	Down	Yes
GLYMA02G47880	MBNF6SBT	MBNF2SCT	1256.12	516.432	886.275	1.13491	Up	Yes
GLYMA0335S00200	MBNF6SBT	MBNF2SCT	326.429	1040.55	683.49	-1.53716	Down	Yes
GLYMA03G00530	MBNF6SBT	MBNF2SCT	316.354	84.0012	200.178	1.5435	Up	Yes	Serine/threonine-protein kinase [Source:UniProtKB/TrEMBL;Acc:I1JK11]
GLYMA03G00770	MBNF6SBT	MBNF2SCT	559.75	1315.78	937.763	-1.13906	Down	Yes	Protein DETOXIFICATION [Source:UniProtKB/TrEMBL;Acc:A0A0R0KPH4]
GLYMA03G00790	MBNF6SBT	MBNF2SCT	317.691	77.6806	197.686	1.55083	Up	Yes	Protein DETOXIFICATION [Source:UniProtKB/TrEMBL;Acc:I1JK45]
GLYMA03G01153	MBNF6SBT	MBNF2SCT	991.365	385.399	688.382	1.19817	Up	Yes
GLYMA03G01190	MBNF6SBT	MBNF2SCT	360.174	1227.44	793.807	-1.40068	Down	Yes
GLYMA03G01550	MBNF6SBT	MBNF2SCT	1573.11	6108.99	3841.05	-1.80242	Down	Yes
GLYMA03G01790	MBNF6SBT	MBNF2SCT	2735.56	6274.81	4505.18	-1.04671	Down	Yes
GLYMA03G02590	MBNF6SBT	MBNF2SCT	199.935	1362.46	781.197	-2.35952	Down	Yes
GLYMA03G02760	MBNF6SBT	MBNF2SCT	351.608	55.2765	203.442	2.13822	Up	Yes
GLYMA03G03340	MBNF6SBT	MBNF2SCT	45.2345	164.455	104.845	-1.4077	Down	Yes
GLYMA03G03520	MBNF6SBT	MBNF2SCT	282.188	2768.58	1525.39	-2.70668	Down	Yes	Cytochrome P450 monooxygenase CYP83E8 [Source:UniProtKB/TrEMBL;Acc:Q2LAL4]
GLYMA03G03685	MBNF6SBT	MBNF2SCT	1352.43	3009.18	2180.81	-1.04646	Down	Yes
GLYMA03G03700	MBNF6SBT	MBNF2SCT	21.2442	75.5942	48.4192	-1.34436	Down	Yes
GLYMA03G03790	MBNF6SBT	MBNF2SCT	155.114	398.988	277.051	-1.13751	Down	Yes	calmodulin-related [Source:Projected from Arabidopsis thaliana (AT1G73440) TAIR;Acc:AT1G73440]
GLYMA03G04990	MBNF6SBT	MBNF2SCT	506.022	120.334	313.178	1.71618	Up	Yes
GLYMA03G05351	MBNF6SBT	MBNF2SCT	245.226	100.889	173.058	1.10925	Up	Yes
GLYMA03G05481	MBNF6SBT	MBNF2SCT	243.178	70.5921	156.885	1.45257	Up	Yes	Dirigent protein [Source:UniProtKB/TrEMBL;Acc:K7KCT6]
GLYMA03G05600	MBNF6SBT	MBNF2SCT	716.475	1761.27	1238.87	-1.19382	Down	Yes
GLYMA03G07260	MBNF6SBT	MBNF2SCT	113.141	36.234	74.6876	1.29298	Up	Yes	Serine/threonine-protein kinase [Source:UniProtKB/TrEMBL;Acc:K7KD15]
GLYMA03G08280	MBNF6SBT	MBNF2SCT	202.727	503.691	353.209	-1.15872	Down	Yes	Chlorophyll a-b binding protein, chloroplastic [Source:UniProtKB/TrEMBL;Acc:I1JLH0]
GLYMA03G08702	MBNF6SBT	MBNF2SCT	395.127	76.6838	235.905	1.97185	Up	Yes
GLYMA03G11680	MBNF6SBT	MBNF2SCT	639.718	1679.68	1159.7	-1.20066	Down	Yes
GLYMA03G13366	MBNF6SBT	MBNF2SCT	421.327	900.878	661.102	-1.00619	Down	Yes
GLYMA03G14888	MBNF6SBT	MBNF2SCT	2236.38	991.781	1614.08	1.08686	Up	Yes
GLYMA03G14970	MBNF6SBT	MBNF2SCT	249.172	636.815	442.994	-1.24266	Down	Yes
GLYMA03G15805	MBNF6SBT	MBNF2SCT	9625.35	4322.47	6973.91	1.01608	Up	Yes	Laccase [Source:UniProtKB/TrEMBL;Acc:K7KDJ6]
GLYMA03G16600	MBNF6SBT	MBNF2SCT	2100.27	4748.99	3424.63	-1.04128	Down	Yes	Glutathione S-transferase GST 13 [Source:UniProtKB/TrEMBL;Acc:Q9FQE5]
GLYMA03G16630	MBNF6SBT	MBNF2SCT	75.6377	474.601	275.119	-2.11154	Down	Yes
GLYMA03G18725	MBNF6SBT	MBNF2SCT	802.798	246.153	524.476	1.44027	Up	Yes
GLYMA03G19260	MBNF6SBT	MBNF2SCT	1231.68	2629.61	1930.65	-1.00997	Down	Yes
GLYMA03G20630	MBNF6SBT	MBNF2SCT	583.801	232.199	408	1.16598	Up	Yes
GLYMA03G21540	MBNF6SBT	MBNF2SCT	65.3834	407.853	236.618	-2.32705	Down	Yes
GLYMA03G21620	MBNF6SBT	MBNF2SCT	142.318	414.991	278.654	-1.38048	Down	Yes
GLYMA03G22640	MBNF6SBT	MBNF2SCT	222.175	84.1187	153.147	1.20716	Up	Yes	Glycosyltransferase [Source:UniProtKB/TrEMBL;Acc:I1JMA7]
GLYMA03G22960	MBNF6SBT	MBNF2SCT	4827.31	1161.91	2994.61	1.72047	Up	Yes	MLO-like protein [Source:UniProtKB/TrEMBL;Acc:I1JMC1]
GLYMA03G23850	MBNF6SBT	MBNF2SCT	482.541	1051.57	767.056	-1.03368	Down	Yes
GLYMA03G24020	MBNF6SBT	MBNF2SCT	2623.16	13194.7	7908.92	-2.03417	Down	Yes
GLYMA03G24110	MBNF6SBT	MBNF2SCT	180.253	419.541	299.897	-1.10336	Down	Yes	Ribosomal L18p/L5e family protein [Source:Projected from Arabidopsis thaliana (AT3G45020) TAIR;Acc:AT3G45020]
GLYMA03G24300	MBNF6SBT	MBNF2SCT	4679.87	2052.65	3366.26	1.09755	Up	Yes
GLYMA03G24900	MBNF6SBT	MBNF2SCT	967.574	2339.35	1653.46	-1.19101	Down	Yes	Putative uncharacterized protein [Source:UniProtKB/TrEMBL;Acc:C6SXN0]
GLYMA03G25390	MBNF6SBT	MBNF2SCT	1020.65	394.221	707.438	1.27012	Up	Yes
GLYMA03G25640	MBNF6SBT	MBNF2SCT	290.369	1050.58	670.475	-1.66627	Down	Yes
GLYMA03G26310	MBNF6SBT	MBNF2SCT	2133.21	995.582	1564.4	1.02971	Up	Yes	AP2-EREBP transcription factor [Source:UniProtKB/TrEMBL;Acc:I1JMQ9]
GLYMA03G26530	MBNF6SBT	MBNF2SCT	215.354	685.894	450.624	-1.4937	Down	Yes
GLYMA03G26740	MBNF6SBT	MBNF2SCT	570.353	1506.09	1038.22	-1.30086	Down	Yes	Putative uncharacterized protein [Source:UniProtKB/TrEMBL;Acc:C6SWP9]
GLYMA03G26783	MBNF6SBT	MBNF2SCT	17.1478	101.558	59.3528	-1.83026	Down	Yes
GLYMA03G27030	MBNF6SBT	MBNF2SCT	19597.1	48800.9	34199	-1.22752	Down	Yes
GLYMA03G27220	MBNF6SBT	MBNF2SCT	14.9466	89.7335	52.3401	-1.65177	Down	Yes
GLYMA03G27840	MBNF6SBT	MBNF2SCT	906.153	355.518	630.835	1.22898	Up	Yes
GLYMA03G28080	MBNF6SBT	MBNF2SCT	108.567	322.639	215.603	-1.32813	Down	Yes	Carboxypeptidase [Source:UniProtKB/TrEMBL;Acc:A0A0R0KQK3]
GLYMA03G28410	MBNF6SBT	MBNF2SCT	3452.26	1228.13	2340.19	1.39838	Up	Yes
GLYMA03G28570	MBNF6SBT	MBNF2SCT	1956.55	4303.61	3130.08	-1.00277	Down	Yes	Putative uncharacterized protein [Source:UniProtKB/TrEMBL;Acc:C6TH15]
GLYMA03G29230	MBNF6SBT	MBNF2SCT	1555.86	604.895	1080.38	1.13686	Up	Yes
GLYMA03G29610	MBNF6SBT	MBNF2SCT	97.2497	259.184	178.217	-1.19635	Down	Yes
GLYMA03G29662	MBNF6SBT	MBNF2SCT	1669.09	3986.37	2827.73	-1.17379	Down	Yes
GLYMA03G29825	MBNF6SBT	MBNF2SCT	2329.85	841.082	1585.47	1.35662	Up	Yes
GLYMA03G31160	MBNF6SBT	MBNF2SCT	274.456	1228.37	751.413	-1.85158	Down	Yes
GLYMA03G31210	MBNF6SBT	MBNF2SCT	659.515	1446.37	1052.94	-1.01873	Down	Yes
GLYMA03G31560	MBNF6SBT	MBNF2SCT	32.5776	109.166	70.8719	-1.3587	Down	Yes
GLYMA03G31580	MBNF6SBT	MBNF2SCT	228.363	954.446	591.404	-1.83032	Down	Yes
GLYMA03G31691	MBNF6SBT	MBNF2SCT	6495.97	2792.12	4644.04	1.08814	Up	Yes
GLYMA03G31950	MBNF6SBT	MBNF2SCT	1160.37	514.667	837.519	1.0799	Up	Yes	Phosphate transporter 2 [Source:UniProtKB/TrEMBL;Acc:C3UZD4]
GLYMA03G32230	MBNF6SBT	MBNF2SCT	80.7407	14.6038	47.6723	1.6989	Up	Yes
GLYMA03G32270	MBNF6SBT	MBNF2SCT	599.811	66.8531	333.332	2.23496	Up	Yes
GLYMA03G32451	MBNF6SBT	MBNF2SCT	35.8016	160.759	98.2803	-1.77569	Down	Yes	Auxin-induced protein [Source:UniProtKB/TrEMBL;Acc:K7KFJ3]
GLYMA03G32850	MBNF6SBT	MBNF2SCT	12124.5	5557.46	8840.96	1.06035	Up	Yes
GLYMA03G32940	MBNF6SBT	MBNF2SCT	1081.89	308.815	695.351	1.62504	Up	Yes
GLYMA03G33070	MBNF6SBT	MBNF2SCT	8813.93	23127.1	15970.5	-1.22159	Down	Yes	Putative uncharacterized protein [Source:UniProtKB/TrEMBL;Acc:C6T2P1]
GLYMA03G33640	MBNF6SBT	MBNF2SCT	872.161	1873.44	1372.8	-1.02236	Down	Yes	Putative uncharacterized protein [Source:UniProtKB/TrEMBL;Acc:C6SX22]
GLYMA03G34170	MBNF6SBT	MBNF2SCT	498.605	72.7652	285.685	1.76151	Up	Yes	Xyloglucan endotransglucosylase/hydrolase [Source:UniProtKB/TrEMBL;Acc:I1JPQ7]
GLYMA03G34860	MBNF6SBT	MBNF2SCT	932.269	348.782	640.525	1.29522	Up	Yes
GLYMA03G34900	MBNF6SBT	MBNF2SCT	142.122	488.66	315.391	-1.52171	Down	Yes
GLYMA03G34920	MBNF6SBT	MBNF2SCT	237.941	962.247	600.094	-1.67477	Down	Yes
GLYMA03G35020	MBNF6SBT	MBNF2SCT	741.711	330.037	535.874	1.02205	Up	Yes
GLYMA03G35400	MBNF6SBT	MBNF2SCT	392.999	1452.66	922.828	-1.64394	Down	Yes	Putative uncharacterized protein [Source:UniProtKB/TrEMBL;Acc:C6TFV1]
GLYMA03G35570	MBNF6SBT	MBNF2SCT	483.033	172.206	327.619	1.24794	Up	Yes
GLYMA03G36330	MBNF6SBT	MBNF2SCT	623.765	1703.72	1163.74	-1.24882	Down	Yes
GLYMA03G36420	MBNF6SBT	MBNF2SCT	3915.49	9163.66	6539.57	-1.12685	Down	Yes
GLYMA03G36780	MBNF6SBT	MBNF2SCT	482.013	1037.96	759.985	-1.01094	Down	Yes
GLYMA03G36840	MBNF6SBT	MBNF2SCT	1227.1	3421.78	2324.44	-1.34247	Down	Yes	Putative uncharacterized protein [Source:UniProtKB/TrEMBL;Acc:C6SXG8]
GLYMA03G36850	MBNF6SBT	MBNF2SCT	51.3199	723.49	387.405	-2.81898	Down	Yes
GLYMA03G37060	MBNF6SBT	MBNF2SCT	1312.85	3219.4	2266.13	-1.17897	Down	Yes
GLYMA03G37310	MBNF6SBT	MBNF2SCT	588.996	5689.83	3139.41	-2.23421	Down	Yes
GLYMA03G37320	MBNF6SBT	MBNF2SCT	146.425	471.085	308.755	-1.47971	Down	Yes
GLYMA03G37391	MBNF6SBT	MBNF2SCT	2271.56	495.501	1383.53	1.99133	Up	Yes	Pectinesterase [Source:UniProtKB/TrEMBL;Acc:K7KGC5]
GLYMA03G37740	MBNF6SBT	MBNF2SCT	607.359	1975.92	1291.64	-1.36952	Down	Yes
GLYMA03G37770	MBNF6SBT	MBNF2SCT	248.611	78.9805	163.796	1.43554	Up	Yes	DNA helicase [Source:UniProtKB/TrEMBL;Acc:I1JQR6]
GLYMA03G37870	MBNF6SBT	MBNF2SCT	294.262	1016.48	655.371	-1.538	Down	Yes
GLYMA03G38040	MBNF6SBT	MBNF2SCT	789.739	2178.71	1484.22	-1.34826	Down	Yes	MYB12 transcription factor a [Source:UniProtKB/TrEMBL;Acc:C5NU12]
GLYMA03G38120	MBNF6SBT	MBNF2SCT	1085.51	335.293	710.401	1.54071	Up	Yes
GLYMA03G38251	MBNF6SBT	MBNF2SCT	117.367	478.396	297.881	-1.75244	Down	Yes
GLYMA03G38530	MBNF6SBT	MBNF2SCT	834.482	382.193	608.338	1.04155	Up	Yes
GLYMA03G38540	MBNF6SBT	MBNF2SCT	349.885	998.208	674.046	-1.39349	Down	Yes	Putative uncharacterized protein [Source:UniProtKB/TrEMBL;Acc:C6TK75]
GLYMA03G38930	MBNF6SBT	MBNF2SCT	71.6031	19.3149	45.459	1.37085	Up	Yes
GLYMA03G39200	MBNF6SBT	MBNF2SCT	1200.51	3482.98	2341.74	-1.4418	Down	Yes	Putative uncharacterized protein [Source:UniProtKB/TrEMBL;Acc:C6TFV6]
GLYMA03G39720	MBNF6SBT	MBNF2SCT	522.67	202.144	362.407	1.20654	Up	Yes	DNA polymerase [Source:UniProtKB/TrEMBL;Acc:I1JRC1]
GLYMA03G39791	MBNF6SBT	MBNF2SCT	152.234	45.5076	98.8708	1.34109	Up	Yes	Chaperone DnaJ-domain superfamily protein [Source:Projected from Arabidopsis thaliana (AT3G05345) TAIR;Acc:AT3G05345]
GLYMA03G40220	MBNF6SBT	MBNF2SCT	899.649	148.402	524.026	1.95139	Up	Yes
GLYMA03G40730	MBNF6SBT	MBNF2SCT	1711.81	6502.66	4107.23	-1.53301	Down	Yes
GLYMA03G40860	MBNF6SBT	MBNF2SCT	6296.53	14396.1	10346.3	-1.10659	Down	Yes
GLYMA03G41290	MBNF6SBT	MBNF2SCT	1096.82	447.343	772.082	1.17331	Up	Yes
GLYMA03G41510	MBNF6SBT	MBNF2SCT	487.097	125.726	306.412	1.4378	Up	Yes
GLYMA03G42130	MBNF6SBT	MBNF2SCT	164.33	455.825	310.077	-1.28839	Down	Yes	Non-specific serine/threonine protein kinase [Source:UniProtKB/TrEMBL;Acc:I1JS30]
GLYMA03G42221	MBNF6SBT	MBNF2SCT	17.8485	171.809	94.829	-1.99997	Down	Yes
GLYMA03G42260	MBNF6SBT	MBNF2SCT	1140.86	124.829	632.842	2.51531	Up	Yes	Late elongated hypocotyl and circadian clock associated-1-like protein 2 [Source:UniProtKB/TrEMBL;Acc:C0SNP2]
GLYMA0428S00200	MBNF6SBT	MBNF2SCT	110.084	27.4432	68.7635	1.55815	Up	Yes
GLYMA04G00270	MBNF6SBT	MBNF2SCT	173.628	57.3132	115.471	1.31529	Up	Yes
GLYMA04G01130	MBNF6SBT	MBNF2SCT	9149.9	23636.3	16393.1	-1.28525	Down	Yes	Putative uncharacterized protein [Source:UniProtKB/TrEMBL;Acc:C6TAX7]
GLYMA04G01421	MBNF6SBT	MBNF2SCT	3819.28	10318.6	7068.92	-1.29915	Down	Yes
GLYMA04G01540	MBNF6SBT	MBNF2SCT	640.348	280.01	460.179	1.08175	Up	Yes
GLYMA04G03330	MBNF6SBT	MBNF2SCT	882.334	2705.05	1793.69	-1.51097	Down	Yes
GLYMA04G03470	MBNF6SBT	MBNF2SCT	323.035	891.778	607.407	-1.29772	Down	Yes
GLYMA04G03670	MBNF6SBT	MBNF2SCT	953.672	354.725	654.199	1.28725	Up	Yes	GNS1/SUR4 membrane protein family [Source:Projected from Arabidopsis thaliana (AT1G75000) TAIR;Acc:AT1G75000]
GLYMA04G03750	MBNF6SBT	MBNF2SCT	1205.85	383.858	794.853	1.49055	Up	Yes
GLYMA04G03761	MBNF6SBT	MBNF2SCT	129.376	381.277	255.326	-1.31928	Down	Yes
GLYMA04G03980	MBNF6SBT	MBNF2SCT	185.979	65.6581	125.819	1.26396	Up	Yes
GLYMA04G04810	MBNF6SBT	MBNF2SCT	927.958	402.759	665.358	1.09867	Up	Yes	Calcium-transporting ATPase [Source:UniProtKB/TrEMBL;Acc:I1JTQ7]
GLYMA04G05080	MBNF6SBT	MBNF2SCT	465.45	135.972	300.711	1.47325	Up	Yes
GLYMA04G05100	MBNF6SBT	MBNF2SCT	1217.06	538.897	877.979	1.08256	Up	Yes
GLYMA04G05290	MBNF6SBT	MBNF2SCT	405.046	2045.58	1225.31	-1.76161	Down	Yes
GLYMA04G05580	MBNF6SBT	MBNF2SCT	3685.17	8000.79	5842.98	-1.04754	Down	Yes
GLYMA04G05800	MBNF6SBT	MBNF2SCT	842.884	4041.33	2442.11	-2.08695	Down	Yes
GLYMA04G05861	MBNF6SBT	MBNF2SCT	34.6178	128.667	81.6423	-1.4736	Down	Yes
GLYMA04G06380	MBNF6SBT	MBNF2SCT	1142.66	2611.04	1876.85	-1.10669	Down	Yes
GLYMA04G06440	MBNF6SBT	MBNF2SCT	474.373	194.276	334.324	1.09818	Up	Yes	DNA-directed RNA polymerase subunit beta [Source:UniProtKB/TrEMBL;Acc:K7KIE2]
GLYMA04G07040	MBNF6SBT	MBNF2SCT	116.615	733.235	424.925	-2.37359	Down	Yes	Auxin-induced protein [Source:UniProtKB/TrEMBL;Acc:I1JUC1]
GLYMA04G07230	MBNF6SBT	MBNF2SCT	127.693	382.533	255.113	-1.41578	Down	Yes
GLYMA04G08050	MBNF6SBT	MBNF2SCT	8249.13	22300.4	15274.8	-1.17417	Down	Yes
GLYMA04G08150	MBNF6SBT	MBNF2SCT	61.3596	343.718	202.539	-2.10403	Down	Yes
GLYMA04G08380	MBNF6SBT	MBNF2SCT	21.5609	166.882	94.2214	-2.32377	Down	Yes
GLYMA04G09680	MBNF6SBT	MBNF2SCT	160.177	43.6752	101.926	1.44566	Up	Yes	Rhamnogalacturonate lyase family protein [Source:Projected from Arabidopsis thaliana (AT1G09880) TAIR;Acc:AT1G09880]
GLYMA04G10301	MBNF6SBT	MBNF2SCT	922.67	365.503	644.086	1.21265	Up	Yes
GLYMA04G10390	MBNF6SBT	MBNF2SCT	1182.5	482.197	832.347	1.2027	Up	Yes
GLYMA04G10481	MBNF6SBT	MBNF2SCT	2032.02	736.144	1384.08	1.35466	Up	Yes
GLYMA04G11040	MBNF6SBT	MBNF2SCT	360.083	787.626	573.854	-1.01435	Down	Yes
GLYMA04G11120	MBNF6SBT	MBNF2SCT	2834.35	1189.56	2011.96	1.16684	Up	Yes
GLYMA04G12510	MBNF6SBT	MBNF2SCT	186.913	464.12	325.517	-1.15975	Down	Yes
GLYMA04G13160	MBNF6SBT	MBNF2SCT	318.877	840.537	579.707	-1.20737	Down	Yes	Putative uncharacterized protein [Source:UniProtKB/TrEMBL;Acc:C6TL42]
GLYMA04G16980	MBNF6SBT	MBNF2SCT	257.537	63.0395	160.288	1.70009	Up	Yes
GLYMA04G17300	MBNF6SBT	MBNF2SCT	488.273	1690.39	1089.33	-1.48298	Down	Yes
GLYMA04G21413	MBNF6SBT	MBNF2SCT	1328.9	3304.79	2316.85	-1.2219	Down	Yes
GLYMA04G26800	MBNF6SBT	MBNF2SCT	189.018	737.333	463.176	-1.63918	Down	Yes
GLYMA04G28560	MBNF6SBT	MBNF2SCT	1249.36	4757.69	3003.53	-1.74509	Down	Yes
GLYMA04G33320	MBNF6SBT	MBNF2SCT	376.986	1180.94	778.964	-1.47448	Down	Yes
GLYMA04G33360	MBNF6SBT	MBNF2SCT	202.437	711.475	456.956	-1.53956	Down	Yes	Chlorophyll a-b binding protein, chloroplastic [Source:UniProtKB/TrEMBL;Acc:A0A0R0K962]
GLYMA04G34330	MBNF6SBT	MBNF2SCT	67.88	199.568	133.724	-1.25319	Down	Yes
GLYMA04G34820	MBNF6SBT	MBNF2SCT	2670.61	6197.96	4434.29	-1.1201	Down	Yes
GLYMA04G35070	MBNF6SBT	MBNF2SCT	94.976	276.667	185.822	-1.25347	Down	Yes	Putative uncharacterized protein [Source:UniProtKB/TrEMBL;Acc:C6T4T5]
GLYMA04G35380	MBNF6SBT	MBNF2SCT	321.973	1192.32	757.147	-1.63659	Down	Yes
GLYMA04G36540	MBNF6SBT	MBNF2SCT	80.1637	10.7594	45.4615	2.01717	Up	Yes
GLYMA04G36950	MBNF6SBT	MBNF2SCT	304.256	99.8184	202.037	1.33379	Up	Yes
GLYMA04G37630	MBNF6SBT	MBNF2SCT	1269.73	481.863	875.797	1.24248	Up	Yes
GLYMA04G38491	MBNF6SBT	MBNF2SCT	168.292	489.211	328.751	-1.37006	Down	Yes
GLYMA04G38530	MBNF6SBT	MBNF2SCT	30.9939	109.154	70.0738	-1.41215	Down	Yes
GLYMA04G38710	MBNF6SBT	MBNF2SCT	996.305	460.387	728.346	1.00177	Up	Yes
GLYMA04G38955	MBNF6SBT	MBNF2SCT	82.0535	215.745	148.899	-1.2029	Down	Yes
GLYMA04G39190	MBNF6SBT	MBNF2SCT	67.5068	652.476	359.991	-1.96128	Down	Yes
GLYMA04G39350	MBNF6SBT	MBNF2SCT	405.937	1270.39	838.164	-1.39029	Down	Yes
GLYMA04G39610	MBNF6SBT	MBNF2SCT	731.719	288.355	510.037	1.21395	Up	Yes	Brassinosteroid receptor [Source:UniProtKB/TrEMBL;Acc:C6FF79]
GLYMA04G39950	MBNF6SBT	MBNF2SCT	28.7309	215.782	122.256	-2.08794	Down	Yes
GLYMA04G40000	MBNF6SBT	MBNF2SCT	263.695	59.5481	161.622	1.47075	Up	Yes
GLYMA04G40020	MBNF6SBT	MBNF2SCT	41.4603	209.647	125.554	-1.93773	Down	Yes
GLYMA04G40080	MBNF6SBT	MBNF2SCT	422.452	170.639	296.546	1.1642	Up	Yes
GLYMA04G40276	MBNF6SBT	MBNF2SCT	12.5065	112.045	62.2757	-2.29286	Down	Yes
GLYMA04G40350	MBNF6SBT	MBNF2SCT	326.896	1180.35	753.625	-1.68198	Down	Yes
GLYMA04G40400	MBNF6SBT	MBNF2SCT	118.276	24.6884	71.4824	1.70799	Up	Yes
GLYMA04G40600	MBNF6SBT	MBNF2SCT	270.016	78.9063	174.461	1.36715	Up	Yes
GLYMA04G40640	MBNF6SBT	MBNF2SCT	1131.26	4669.41	2900.33	-1.67008	Down	Yes
GLYMA04G40650	MBNF6SBT	MBNF2SCT	70.0194	229.537	149.778	-1.41972	Down	Yes
GLYMA04G40780	MBNF6SBT	MBNF2SCT	710.421	2643.98	1677.2	-1.74456	Down	Yes	Putative uncharacterized protein [Source:UniProtKB/TrEMBL;Acc:C6T587]
GLYMA04G40960	MBNF6SBT	MBNF2SCT	180.498	823.574	502.036	-1.84916	Down	Yes
GLYMA04G41160	MBNF6SBT	MBNF2SCT	494.825	1442.52	968.674	-1.43548	Down	Yes	Protein yippee-like [Source:UniProtKB/TrEMBL;Acc:C6SZF2]
GLYMA04G41460	MBNF6SBT	MBNF2SCT	689.757	156.55	423.153	1.88513	Up	Yes	Pectinesterase [Source:UniProtKB/TrEMBL;Acc:A0A0R0KGZ7]
GLYMA04G41680	MBNF6SBT	MBNF2SCT	164.523	556.856	360.689	-1.52281	Down	Yes
GLYMA04G41930	MBNF6SBT	MBNF2SCT	147.681	52.7259	100.204	1.19556	Up	Yes	WAT1-related protein [Source:UniProtKB/TrEMBL;Acc:I1JYX0]
GLYMA04G42000	MBNF6SBT	MBNF2SCT	1169.54	515.725	842.633	1.06089	Up	Yes	Transcription elongation factor SPT5 [Source:UniProtKB/TrEMBL;Acc:I1JYX6]
GLYMA04G42070	MBNF6SBT	MBNF2SCT	1228.32	571.095	899.709	1.02758	Up	Yes
GLYMA04G42160	MBNF6SBT	MBNF2SCT	562.947	1550.15	1056.55	-1.33749	Down	Yes
GLYMA04G42370	MBNF6SBT	MBNF2SCT	812.5	299.554	556.027	1.31295	Up	Yes	UDP-sugar pyrophosphorylase 1 [Source:UniProtKB/TrEMBL;Acc:I1JZ10]
GLYMA04G42405	MBNF6SBT	MBNF2SCT	911.519	345.315	628.417	1.27123	Up	Yes
GLYMA04G42460	MBNF6SBT	MBNF2SCT	260.844	105.928	183.386	1.13408	Up	Yes
GLYMA04G42740	MBNF6SBT	MBNF2SCT	288.399	834.57	561.484	-1.39373	Down	Yes	Aldehyde dehydrogenase [Source:UniProtKB/TrEMBL;Acc:I1JZ49]
GLYMA04G42930	MBNF6SBT	MBNF2SCT	178.715	54.2116	116.464	1.38331	Up	Yes
GLYMA04G42970	MBNF6SBT	MBNF2SCT	9.27724	89.8699	49.5736	-1.62133	Down	Yes	WAT1-related protein [Source:UniProtKB/TrEMBL;Acc:K7KM75]
GLYMA05G00540	MBNF6SBT	MBNF2SCT	363.844	145.703	254.774	1.16752	Up	Yes
GLYMA05G00820	MBNF6SBT	MBNF2SCT	514.711	187.874	351.293	1.28851	Up	Yes	Formin-like protein [Source:UniProtKB/TrEMBL;Acc:K7KMH8]
GLYMA05G01285	MBNF6SBT	MBNF2SCT	1228.49	395.064	811.779	1.3796	Up	Yes
GLYMA05G01730	MBNF6SBT	MBNF2SCT	246.899	877.941	562.42	-1.68268	Down	Yes
GLYMA05G01780	MBNF6SBT	MBNF2SCT	3438.24	7563.01	5500.63	-1.04253	Down	Yes
GLYMA05G01845	MBNF6SBT	MBNF2SCT	1587.62	8707.99	5147.81	-1.93316	Down	Yes
GLYMA05G01870	MBNF6SBT	MBNF2SCT	58.286	259.271	158.779	-1.75888	Down	Yes
GLYMA05G02406	MBNF6SBT	MBNF2SCT	1573.07	692.766	1132.92	1.08943	Up	Yes
GLYMA05G02890	MBNF6SBT	MBNF2SCT	943.076	234.354	588.715	1.75873	Up	Yes	Pectate lyase [Source:UniProtKB/TrEMBL;Acc:I1K070]
GLYMA05G03300	MBNF6SBT	MBNF2SCT	725.148	1929.95	1327.55	-1.30473	Down	Yes
GLYMA05G03520	MBNF6SBT	MBNF2SCT	106.621	360.339	233.48	-1.35264	Down	Yes
GLYMA05G03530	MBNF6SBT	MBNF2SCT	60.1865	7.88072	34.0336	1.84996	Up	Yes	Protein DETOXIFICATION [Source:UniProtKB/TrEMBL;Acc:I1K0D6]
GLYMA05G03560	MBNF6SBT	MBNF2SCT	1226.34	3214.44	2220.39	-1.17104	Down	Yes
GLYMA05G04230	MBNF6SBT	MBNF2SCT	455.005	1910.02	1182.51	-1.80533	Down	Yes
GLYMA05G04380	MBNF6SBT	MBNF2SCT	401.538	116.929	259.234	1.42031	Up	Yes	Putative uncharacterized protein [Source:UniProtKB/TrEMBL;Acc:C6SVW9]
GLYMA05G04731	MBNF6SBT	MBNF2SCT	3978.02	1838.85	2908.44	1.04448	Up	Yes
GLYMA05G05020	MBNF6SBT	MBNF2SCT	892.562	2388.56	1640.56	-1.31504	Down	Yes
GLYMA05G05420	MBNF6SBT	MBNF2SCT	11.4059	250.814	131.11	-2.65932	Down	Yes
GLYMA05G05800	MBNF6SBT	MBNF2SCT	414.587	1651.52	1033.05	-1.42835	Down	Yes
GLYMA05G05880	MBNF6SBT	MBNF2SCT	4.3299	73.1117	38.7208	-2.26652	Down	Yes
GLYMA05G05921	MBNF6SBT	MBNF2SCT	40.1261	293.561	166.844	-2.44652	Down	Yes
GLYMA05G07560	MBNF6SBT	MBNF2SCT	245.768	882.893	564.331	-1.58261	Down	Yes
GLYMA05G07590	MBNF6SBT	MBNF2SCT	268.465	708.453	488.459	-1.28236	Down	Yes
GLYMA05G08040	MBNF6SBT	MBNF2SCT	1672.2	621.524	1146.86	1.31	Up	Yes
GLYMA05G08400	MBNF6SBT	MBNF2SCT	17.9317	171.506	94.7188	-2.16207	Down	Yes
GLYMA05G08700	MBNF6SBT	MBNF2SCT	16820.9	46038.5	31429.7	-1.34853	Down	Yes
GLYMA05G09130	MBNF6SBT	MBNF2SCT	568.581	1633.87	1101.23	-1.35341	Down	Yes
GLYMA05G09181	MBNF6SBT	MBNF2SCT	102.852	332.606	217.729	-1.43656	Down	Yes
GLYMA05G15220	MBNF6SBT	MBNF2SCT	1160.42	420.327	790.375	1.33123	Up	Yes
GLYMA05G19580	MBNF6SBT	MBNF2SCT	907.669	358.365	633.017	1.23169	Up	Yes
GLYMA05G20460	MBNF6SBT	MBNF2SCT	618.347	273.906	446.127	1.03152	Up	Yes
GLYMA05G21820	MBNF6SBT	MBNF2SCT	3267.74	1198.28	2233.01	1.22704	Up	Yes
GLYMA05G22060	MBNF6SBT	MBNF2SCT	1213.15	513.999	863.573	1.07279	Up	Yes
GLYMA05G22782	MBNF6SBT	MBNF2SCT	92.442	251.508	171.975	-1.26571	Down	Yes
GLYMA05G22880	MBNF6SBT	MBNF2SCT	99.6013	326	212.801	-1.34944	Down	Yes
GLYMA05G24740	MBNF6SBT	MBNF2SCT	9254.91	23442.2	16348.6	-1.25275	Down	Yes	Putative uncharacterized protein [Source:UniProtKB/TrEMBL;Acc:C6TDU4]
GLYMA05G25450	MBNF6SBT	MBNF2SCT	4520	1409.24	2964.62	1.56829	Up	Yes
GLYMA05G25460	MBNF6SBT	MBNF2SCT	12.1173	540.487	276.302	-3.43519	Down	Yes
GLYMA05G25810	MBNF6SBT	MBNF2SCT	350.625	1368.12	859.373	-1.5024	Down	Yes	Chlorophyll a-b binding protein, chloroplastic [Source:UniProtKB/TrEMBL;Acc:C6TLM4]
GLYMA05G25851	MBNF6SBT	MBNF2SCT	20.0657	98.6234	59.3446	-1.67036	Down	Yes
GLYMA05G26340	MBNF6SBT	MBNF2SCT	434.77	146.967	290.868	1.26831	Up	Yes	Putative uncharacterized protein [Source:UniProtKB/TrEMBL;Acc:C6TEK1]
GLYMA05G26360	MBNF6SBT	MBNF2SCT	2926.23	977.759	1951.99	1.4588	Up	Yes
GLYMA05G26660	MBNF6SBT	MBNF2SCT	1050.72	485.732	768.227	1.02975	Up	Yes	Glutamate decarboxylase [Source:UniProtKB/TrEMBL;Acc:C6TF12]
GLYMA05G26950	MBNF6SBT	MBNF2SCT	548.521	197.773	373.147	1.29158	Up	Yes
GLYMA05G27500	MBNF6SBT	MBNF2SCT	178.753	469.648	324.201	-1.26559	Down	Yes
GLYMA05G27631	MBNF6SBT	MBNF2SCT	228.272	524.547	376.41	-1.0664	Down	Yes
GLYMA05G27910	MBNF6SBT	MBNF2SCT	533.067	238.068	385.568	1.04266	Up	Yes
GLYMA05G28010	MBNF6SBT	MBNF2SCT	1078.23	2600.82	1839.52	-1.17534	Down	Yes
GLYMA05G28260	MBNF6SBT	MBNF2SCT	680.697	1738.49	1209.6	-1.18797	Down	Yes	Peptidylprolyl isomerase [Source:UniProtKB/TrEMBL;Acc:I1K3Q2]
GLYMA05G28810	MBNF6SBT	MBNF2SCT	173.572	426.45	300.011	-1.16661	Down	Yes
GLYMA05G28940	MBNF6SBT	MBNF2SCT	150.994	371.842	261.418	-1.15698	Down	Yes
GLYMA05G29011	MBNF6SBT	MBNF2SCT	112.051	378.732	245.392	-1.37482	Down	Yes
GLYMA05G29120	MBNF6SBT	MBNF2SCT	33.3615	117.753	75.5571	-1.43621	Down	Yes
GLYMA05G29190	MBNF6SBT	MBNF2SCT	172.903	40.1031	106.503	1.62668	Up	Yes
GLYMA05G29200	MBNF6SBT	MBNF2SCT	179.07	409.525	294.297	-1.07951	Down	Yes
GLYMA05G29280	MBNF6SBT	MBNF2SCT	3246.33	7221.65	5233.99	-1.06231	Down	Yes
GLYMA05G29300	MBNF6SBT	MBNF2SCT	28.3149	108.411	68.3629	-1.41415	Down	Yes
GLYMA05G30080	MBNF6SBT	MBNF2SCT	757.194	346.423	551.809	1.03498	Up	Yes
GLYMA05G30701	MBNF6SBT	MBNF2SCT	478.483	132.635	305.559	1.58601	Up	Yes
GLYMA05G31580	MBNF6SBT	MBNF2SCT	294.535	2096.69	1195.61	-1.93232	Down	Yes	Putative uncharacterized protein [Source:UniProtKB/TrEMBL;Acc:C6T229]
GLYMA05G31891	MBNF6SBT	MBNF2SCT	1379.19	581.693	980.442	1.13357	Up	Yes
GLYMA05G32180	MBNF6SBT	MBNF2SCT	683.019	1488.81	1085.91	-1.03354	Down	Yes	Putative uncharacterized protein [Source:UniProtKB/TrEMBL;Acc:C6TFI3]
GLYMA05G32190	MBNF6SBT	MBNF2SCT	190.137	436.262	313.2	-1.05753	Down	Yes
GLYMA05G32360	MBNF6SBT	MBNF2SCT	42.6494	128.945	85.7973	-1.24877	Down	Yes
GLYMA05G32380	MBNF6SBT	MBNF2SCT	516.29	173.506	344.898	1.395	Up	Yes	Pectinesterase [Source:UniProtKB/TrEMBL;Acc:I1K4X9]
GLYMA05G32491	MBNF6SBT	MBNF2SCT	7.94309	63.9742	35.9587	-1.67602	Down	Yes
GLYMA05G32620	MBNF6SBT	MBNF2SCT	206.73	42.2142	124.472	1.80405	Up	Yes
GLYMA05G32880	MBNF6SBT	MBNF2SCT	37.4471	177.201	107.324	-1.77738	Down	Yes
GLYMA05G32993	MBNF6SBT	MBNF2SCT	78.4456	217.205	147.826	-1.19518	Down	Yes	Putative uncharacterized protein [Source:UniProtKB/TrEMBL;Acc:C6SZV7]
GLYMA05G33120	MBNF6SBT	MBNF2SCT	392.875	141.135	267.005	1.26656	Up	Yes
GLYMA05G33920	MBNF6SBT	MBNF2SCT	6.76464	49.2096	27.9871	-1.70302	Down	Yes	Peptidylprolyl isomerase [Source:UniProtKB/TrEMBL;Acc:I1K5D1]
GLYMA05G34230	MBNF6SBT	MBNF2SCT	192.153	64.7915	128.472	1.32581	Up	Yes
GLYMA05G34330	MBNF6SBT	MBNF2SCT	1456.92	643.16	1050.04	1.08976	Up	Yes
GLYMA05G34660	MBNF6SBT	MBNF2SCT	543.702	2052.37	1298.04	-1.65902	Down	Yes
GLYMA05G34670	MBNF6SBT	MBNF2SCT	1781.31	4098.34	2939.82	-1.12412	Down	Yes
GLYMA05G34780	MBNF6SBT	MBNF2SCT	1352.17	395.478	873.826	1.57944	Up	Yes
GLYMA05G34850	MBNF6SBT	MBNF2SCT	387.048	91.7271	239.387	1.66757	Up	Yes	Endoglucanase [Source:UniProtKB/TrEMBL;Acc:I1K5N5]
GLYMA05G35180	MBNF6SBT	MBNF2SCT	35.1734	192.492	113.833	-1.92919	Down	Yes
GLYMA05G35501	MBNF6SBT	MBNF2SCT	262.116	891.17	576.643	-1.54883	Down	Yes
GLYMA05G35940	MBNF6SBT	MBNF2SCT	831.247	3396.95	2114.1	-1.53077	Down	Yes	Putative uncharacterized protein [Source:UniProtKB/TrEMBL;Acc:C6T2P9]
GLYMA05G36070	MBNF6SBT	MBNF2SCT	1056.3	452.253	754.274	1.0838	Up	Yes
GLYMA05G36110	MBNF6SBT	MBNF2SCT	242.834	994.102	618.468	-1.74237	Down	Yes
GLYMA05G36310	MBNF6SBT	MBNF2SCT	53.8057	238.489	146.147	-1.80408	Down	Yes
GLYMA05G36710	MBNF6SBT	MBNF2SCT	580.583	244.129	412.356	1.1053	Up	Yes	Glutaredoxin family protein [Source:Projected from Arabidopsis thaliana (AT1G64500) TAIR;Acc:AT1G64500]
GLYMA05G36870	MBNF6SBT	MBNF2SCT	801.032	316.318	558.675	1.23045	Up	Yes
GLYMA05G36883	MBNF6SBT	MBNF2SCT	88.6785	14.5481	51.6133	1.90225	Up	Yes
GLYMA05G36956	MBNF6SBT	MBNF2SCT	444.313	1313.15	878.729	-1.42159	Down	Yes	Putative uncharacterized protein [Source:UniProtKB/TrEMBL;Acc:C6T2X1]
GLYMA05G37330	MBNF6SBT	MBNF2SCT	997.532	310.858	654.195	1.55196	Up	Yes
GLYMA05G37350	MBNF6SBT	MBNF2SCT	1035.73	3214.89	2125.31	-1.45462	Down	Yes	Putative uncharacterized protein [Source:UniProtKB/TrEMBL;Acc:C6TLN1]
GLYMA05G37420	MBNF6SBT	MBNF2SCT	3268.99	9415.89	6342.44	-1.40098	Down	Yes
GLYMA05G38040	MBNF6SBT	MBNF2SCT	381.595	861.512	621.554	-1.03964	Down	Yes	CLE15 protein [Source:UniProtKB/TrEMBL;Acc:E9L561]
GLYMA05G38110	MBNF6SBT	MBNF2SCT	542.613	112.905	327.759	1.71114	Up	Yes
GLYMA05G38130	MBNF6SBT	MBNF2SCT	437.154	169.061	303.108	1.17968	Up	Yes
GLYMA06G00760	MBNF6SBT	MBNF2SCT	72.6877	329.672	201.18	-1.868	Down	Yes
GLYMA06G00960	MBNF6SBT	MBNF2SCT	134.603	385.102	259.853	-1.31975	Down	Yes	ribosome-binding factor A family protein [Source:Projected from Arabidopsis thaliana (AT4G34730) TAIR;Acc:AT4G34730]
GLYMA06G01130	MBNF6SBT	MBNF2SCT	2582.63	1070.7	1826.67	1.13002	Up	Yes
GLYMA06G01471	MBNF6SBT	MBNF2SCT	2843.51	7289.76	5066.63	-1.25079	Down	Yes
GLYMA06G01540	MBNF6SBT	MBNF2SCT	2041.69	8831.18	5436.44	-1.94265	Down	Yes
GLYMA06G01550	MBNF6SBT	MBNF2SCT	691.909	2220.61	1456.26	-1.37362	Down	Yes	Putative uncharacterized protein [Source:UniProtKB/TrEMBL;Acc:C6TB48]
GLYMA06G01820	MBNF6SBT	MBNF2SCT	247.747	55.7594	151.753	1.55891	Up	Yes	MLO-like protein [Source:UniProtKB/TrEMBL;Acc:I1K7A5]
GLYMA06G02020	MBNF6SBT	MBNF2SCT	1090.35	482.5	786.425	1.09067	Up	Yes
GLYMA06G03030	MBNF6SBT	MBNF2SCT	1289.02	347.835	818.425	1.55677	Up	Yes
GLYMA06G03300	MBNF6SBT	MBNF2SCT	58.8309	326.607	192.719	-1.94391	Down	Yes
GLYMA06G03340	MBNF6SBT	MBNF2SCT	326.262	135.087	230.674	1.09354	Up	Yes	Glucose-1-phosphate adenylyltransferase [Source:UniProtKB/TrEMBL;Acc:A0A0R0JH94]
GLYMA06G03420	MBNF6SBT	MBNF2SCT	333.859	1011.61	672.735	-1.44545	Down	Yes
GLYMA06G03830	MBNF6SBT	MBNF2SCT	1108.11	491.651	799.881	1.02091	Up	Yes
GLYMA06G03841	MBNF6SBT	MBNF2SCT	205.428	469.692	337.56	-1.05886	Down	Yes
GLYMA06G04660	MBNF6SBT	MBNF2SCT	377.067	166.034	271.55	1.04795	Up	Yes
GLYMA06G04890	MBNF6SBT	MBNF2SCT	334.834	149.065	241.949	1.04182	Up	Yes
GLYMA06G04980	MBNF6SBT	MBNF2SCT	470.038	1775.53	1122.78	-1.73842	Down	Yes	Putative uncharacterized protein [Source:UniProtKB/TrEMBL;Acc:C6SYL2]
GLYMA06G05020	MBNF6SBT	MBNF2SCT	17.631	128.691	73.1612	-1.82101	Down	Yes
GLYMA06G05280	MBNF6SBT	MBNF2SCT	411.349	2988.85	1700.1	-1.95028	Down	Yes	Branched-chain-amino-acid aminotransferase [Source:UniProtKB/TrEMBL;Acc:K7KT64]
GLYMA06G05300	MBNF6SBT	MBNF2SCT	192.207	985.565	588.886	-1.81318	Down	Yes
GLYMA06G05460	MBNF6SBT	MBNF2SCT	898.481	373.012	635.747	1.14628	Up	Yes
GLYMA06G05590	MBNF6SBT	MBNF2SCT	1766.43	4941.78	3354.11	-1.38853	Down	Yes	Putative uncharacterized protein [Source:UniProtKB/TrEMBL;Acc:C6SX84]
GLYMA06G05810	MBNF6SBT	MBNF2SCT	536.533	1539.88	1038.21	-1.39971	Down	Yes
GLYMA06G05910	MBNF6SBT	MBNF2SCT	445.475	194.814	320.145	1.04393	Up	Yes
GLYMA06G06515	MBNF6SBT	MBNF2SCT	45.7123	306.388	176.05	-1.5433	Down	Yes
GLYMA06G07130	MBNF6SBT	MBNF2SCT	153.512	459.861	306.686	-1.41852	Down	Yes	Auxin-induced protein [Source:UniProtKB/TrEMBL;Acc:I1K8U1]
GLYMA06G07270	MBNF6SBT	MBNF2SCT	24.7017	346.392	185.547	-3.22581	Down	Yes
GLYMA06G07290	MBNF6SBT	MBNF2SCT	1403.21	522.362	962.788	1.31791	Up	Yes
GLYMA06G07301	MBNF6SBT	MBNF2SCT	30.1322	160.363	95.2475	-1.78268	Down	Yes
GLYMA06G07320	MBNF6SBT	MBNF2SCT	3179.41	1483.69	2331.55	1.0334	Up	Yes	Cellulose synthase [Source:UniProtKB/TrEMBL;Acc:I1K8W4]
GLYMA06G07440	MBNF6SBT	MBNF2SCT	70.3308	12.7713	41.5511	1.69683	Up	Yes
GLYMA06G08220	MBNF6SBT	MBNF2SCT	371.145	1078	724.575	-1.35476	Down	Yes
GLYMA06G08340	MBNF6SBT	MBNF2SCT	2333.53	6523.97	4428.75	-1.29518	Down	Yes
GLYMA06G08360	MBNF6SBT	MBNF2SCT	129.111	398.344	263.727	-1.36281	Down	Yes
GLYMA06G08640	MBNF6SBT	MBNF2SCT	2161.27	5088.36	3624.82	-1.12905	Down	Yes
GLYMA06G08841	MBNF6SBT	MBNF2SCT	120.129	379.531	249.83	-1.40899	Down	Yes
GLYMA06G08850	MBNF6SBT	MBNF2SCT	360.067	138.231	249.149	1.20554	Up	Yes
GLYMA06G09180	MBNF6SBT	MBNF2SCT	88.6999	418.513	253.607	-1.73729	Down	Yes
GLYMA06G09830	MBNF6SBT	MBNF2SCT	1530.29	336.717	933.504	1.52969	Up	Yes
GLYMA06G10220	MBNF6SBT	MBNF2SCT	1261.54	542.902	902.223	1.12085	Up	Yes
GLYMA06G10320	MBNF6SBT	MBNF2SCT	1825.72	772.322	1299.02	1.11437	Up	Yes
GLYMA06G10360	MBNF6SBT	MBNF2SCT	1275.72	455.329	865.527	1.37815	Up	Yes
GLYMA06G10390	MBNF6SBT	MBNF2SCT	58.2135	192.913	125.563	-1.4498	Down	Yes
GLYMA06G10830	MBNF6SBT	MBNF2SCT	295.832	1630.04	962.935	-2.1345	Down	Yes	Cryptochrome1 [Source:UniProtKB/TrEMBL;Acc:D0FZ12]
GLYMA06G11470	MBNF6SBT	MBNF2SCT	1030.14	478.903	754.523	1.02052	Up	Yes	Oxysterol-binding protein [Source:UniProtKB/TrEMBL;Acc:A9ZM29]
GLYMA06G11730	MBNF6SBT	MBNF2SCT	23.6843	121.764	72.7242	-1.69911	Down	Yes
GLYMA06G12610	MBNF6SBT	MBNF2SCT	350.094	941.778	645.936	-1.18062	Down	Yes	Branched-chain alpha keto-acid dehydrogenase E1 alpha subunit-like protein [Source:UniProtKB/TrEMBL;Acc:I1KAH2]
GLYMA06G12630	MBNF6SBT	MBNF2SCT	791.151	1741.61	1266.38	-1.05623	Down	Yes
GLYMA06G12770	MBNF6SBT	MBNF2SCT	1972.79	843.224	1408.01	1.11013	Up	Yes	Transcription elongation factor SPT5 [Source:UniProtKB/TrEMBL;Acc:K7KUN4]
GLYMA06G12890	MBNF6SBT	MBNF2SCT	200.153	1433.42	816.784	-2.5159	Down	Yes
GLYMA06G12900	MBNF6SBT	MBNF2SCT	901.893	2088.41	1495.15	-1.0777	Down	Yes	Pathogenesis-related protein [Source:UniProtKB/TrEMBL;Acc:C6T5R4]
GLYMA06G13100	MBNF6SBT	MBNF2SCT	112.658	401.218	256.938	-1.3912	Down	Yes
GLYMA06G13420	MBNF6SBT	MBNF2SCT	781.458	2529.63	1655.54	-1.39245	Down	Yes
GLYMA06G13680	MBNF6SBT	MBNF2SCT	673.857	1496.56	1085.21	-1.07407	Down	Yes	Protein yippee-like [Source:UniProtKB/TrEMBL;Acc:I1KAV8]
GLYMA06G14010	MBNF6SBT	MBNF2SCT	473.581	2296.71	1385.15	-2.12156	Down	Yes
GLYMA06G14140	MBNF6SBT	MBNF2SCT	113.78	345.055	229.418	-1.38457	Down	Yes
GLYMA06G14150	MBNF6SBT	MBNF2SCT	260.86	1565.41	913.136	-2.16459	Down	Yes
GLYMA06G14770	MBNF6SBT	MBNF2SCT	423.759	141.469	282.614	1.27672	Up	Yes
GLYMA06G14850	MBNF6SBT	MBNF2SCT	340.229	95.2992	217.764	1.37082	Up	Yes	Putative uncharacterized protein [Source:UniProtKB/TrEMBL;Acc:C6TDU0]
GLYMA06G14900	MBNF6SBT	MBNF2SCT	138.353	603.422	370.887	-1.75741	Down	Yes
GLYMA06G15530	MBNF6SBT	MBNF2SCT	35.0177	157.41	96.2139	-1.6048	Down	Yes
GLYMA06G15540	MBNF6SBT	MBNF2SCT	667.329	1683.59	1175.46	-1.23394	Down	Yes	Putative uncharacterized protein [Source:UniProtKB/TrEMBL;Acc:C6SXP5]
GLYMA06G15550	MBNF6SBT	MBNF2SCT	62.793	218.846	140.819	-1.45584	Down	Yes
GLYMA06G15990	MBNF6SBT	MBNF2SCT	89.473	598.439	343.956	-2.34293	Down	Yes
GLYMA06G16600	MBNF6SBT	MBNF2SCT	257.577	45.6191	151.598	1.87559	Up	Yes
GLYMA06G16710	MBNF6SBT	MBNF2SCT	122.875	39.9793	81.4271	1.278	Up	Yes
GLYMA06G17040	MBNF6SBT	MBNF2SCT	4213.77	9141.97	6677.87	-1.03506	Down	Yes	Putative uncharacterized protein [Source:UniProtKB/TrEMBL;Acc:C6T3F5]
GLYMA06G17216	MBNF6SBT	MBNF2SCT	128.458	971.407	549.933	-2.26796	Down	Yes
GLYMA06G17233	MBNF6SBT	MBNF2SCT	13.3064	172.744	93.0253	-2.01535	Down	Yes
GLYMA06G17840	MBNF6SBT	MBNF2SCT	339.475	954.569	647.022	-1.37374	Down	Yes
GLYMA06G17910	MBNF6SBT	MBNF2SCT	1201.94	2693.38	1947.66	-1.04035	Down	Yes
GLYMA06G18300	MBNF6SBT	MBNF2SCT	399.817	176.316	288.067	1.06026	Up	Yes
GLYMA06G18480	MBNF6SBT	MBNF2SCT	4.24669	48.8381	26.5424	-1.89342	Down	Yes
GLYMA06G18560	MBNF6SBT	MBNF2SCT	710.719	1553.09	1131.9	-1.01914	Down	Yes
GLYMA06G18790	MBNF6SBT	MBNF2SCT	454.323	208.638	331.481	1.0053	Up	Yes	Cytosine-specific methyltransferase [Source:UniProtKB/TrEMBL;Acc:I1KCC0]
GLYMA06G19290	MBNF6SBT	MBNF2SCT	1337.55	604.983	971.266	1.00212	Up	Yes
GLYMA06G19600	MBNF6SBT	MBNF2SCT	666.148	1598.89	1132.52	-1.14861	Down	Yes
GLYMA06G19630	MBNF6SBT	MBNF2SCT	260.86	96.4258	178.643	1.21276	Up	Yes
GLYMA06G19710	MBNF6SBT	MBNF2SCT	133.658	47.8477	90.7528	1.19378	Up	Yes
GLYMA06G19721	MBNF6SBT	MBNF2SCT	9.52149	142.813	76.1671	-2.3064	Down	Yes
GLYMA06G19870	MBNF6SBT	MBNF2SCT	2330.87	5845.3	4088.09	-1.22212	Down	Yes
GLYMA06G20030	MBNF6SBT	MBNF2SCT	450.938	197.519	324.229	1.06585	Up	Yes
GLYMA06G20070	MBNF6SBT	MBNF2SCT	3328.89	1253.13	2291.01	1.30565	Up	Yes
GLYMA06G20200	MBNF6SBT	MBNF2SCT	447.449	150.867	299.158	1.25756	Up	Yes	Plasma membrane ATPase [Source:UniProtKB/TrEMBL;Acc:I1KCP1]
GLYMA06G20360	MBNF6SBT	MBNF2SCT	5975.15	2665.97	4320.56	1.05541	Up	Yes
GLYMA06G20960	MBNF6SBT	MBNF2SCT	134.82	444.013	289.417	-1.43359	Down	Yes	Chlorophyll a-b binding protein, chloroplastic [Source:UniProtKB/TrEMBL;Acc:K7KVZ6]
GLYMA06G20980	MBNF6SBT	MBNF2SCT	828.601	1986.89	1407.74	-1.11382	Down	Yes	Putative uncharacterized protein [Source:UniProtKB/TrEMBL;Acc:C6T8M7]
GLYMA06G21883	MBNF6SBT	MBNF2SCT	576.008	102.424	339.216	1.86995	Up	Yes
GLYMA06G23866	MBNF6SBT	MBNF2SCT	649.931	164.486	407.208	1.59233	Up	Yes
GLYMA06G33380	MBNF6SBT	MBNF2SCT	1344.09	175.957	760.023	2.71029	Up	Yes	Phosphoenolpyruvate carboxylase [Source:UniProtKB/TrEMBL;Acc:I1KDL4]
GLYMA06G35948	MBNF6SBT	MBNF2SCT	584.137	141.358	362.747	1.65599	Up	Yes
GLYMA06G37210	MBNF6SBT	MBNF2SCT	869.309	324.546	596.928	1.2867	Up	Yes
GLYMA06G37260	MBNF6SBT	MBNF2SCT	6710.34	32499.5	19604.9	-2.0587	Down	Yes
GLYMA06G38500	MBNF6SBT	MBNF2SCT	43.9057	142.168	93.0371	-1.32313	Down	Yes
GLYMA06G38690	MBNF6SBT	MBNF2SCT	9.43829	66.7724	38.1054	-1.74604	Down	Yes
GLYMA06G40490	MBNF6SBT	MBNF2SCT	40.6039	142.237	91.4202	-1.37642	Down	Yes	Serine/threonine-protein kinase [Source:UniProtKB/TrEMBL;Acc:I1KE82]
GLYMA06G40860	MBNF6SBT	MBNF2SCT	3692.03	1342.32	2517.17	1.30344	Up	Yes
GLYMA06G41150	MBNF6SBT	MBNF2SCT	1019.5	380.72	700.108	1.3181	Up	Yes	Serine/threonine-protein kinase [Source:UniProtKB/TrEMBL;Acc:I1KEC5]
GLYMA06G41520	MBNF6SBT	MBNF2SCT	735.155	3472.19	2103.67	-2.01237	Down	Yes
GLYMA06G41610	MBNF6SBT	MBNF2SCT	569.657	6344.45	3457.05	-2.79666	Down	Yes
GLYMA06G41714	MBNF6SBT	MBNF2SCT	90.0394	308.047	199.043	-1.40943	Down	Yes
GLYMA06G41801	MBNF6SBT	MBNF2SCT	351.917	846.932	599.424	-1.12267	Down	Yes
GLYMA06G42061	MBNF6SBT	MBNF2SCT	10724.2	50525.4	30624.8	-2.0292	Down	Yes
GLYMA06G42071	MBNF6SBT	MBNF2SCT	9845.16	25413	17629.1	-1.21621	Down	Yes	Putative uncharacterized protein [Source:UniProtKB/TrEMBL;Acc:C6SX76]
GLYMA06G43070	MBNF6SBT	MBNF2SCT	52.2327	216.84	134.536	-1.50263	Down	Yes
GLYMA06G43560	MBNF6SBT	MBNF2SCT	15.5023	108.745	62.1237	-1.88881	Down	Yes
GLYMA06G43970	MBNF6SBT	MBNF2SCT	1158.5	4657.76	2908.13	-1.47572	Down	Yes
GLYMA06G44010	MBNF6SBT	MBNF2SCT	26.1137	213.652	119.883	-2.17563	Down	Yes
GLYMA06G44080	MBNF6SBT	MBNF2SCT	142.551	331.597	237.074	-1.06463	Down	Yes
GLYMA06G44460	MBNF6SBT	MBNF2SCT	134.67	44.9814	89.8257	1.25179	Up	Yes
GLYMA06G44770	MBNF6SBT	MBNF2SCT	1220.95	521.83	871.389	1.13295	Up	Yes
GLYMA06G44780	MBNF6SBT	MBNF2SCT	421.859	2397.21	1409.53	-2.16436	Down	Yes
GLYMA06G44810	MBNF6SBT	MBNF2SCT	1001.21	2986.28	1993.74	-1.4646	Down	Yes
GLYMA06G45240	MBNF6SBT	MBNF2SCT	454.616	3706.11	2080.36	-2.12943	Down	Yes	Putative uncharacterized protein [Source:UniProtKB/TrEMBL;Acc:C6SWS5]
GLYMA06G45350	MBNF6SBT	MBNF2SCT	25.7298	144.954	85.342	-1.9635	Down	Yes
GLYMA06G45370	MBNF6SBT	MBNF2SCT	451.832	3409.89	1930.86	-2.04815	Down	Yes	Putative uncharacterized protein [Source:UniProtKB/TrEMBL;Acc:C6SWS5]
GLYMA06G45390	MBNF6SBT	MBNF2SCT	21.161	265.511	143.336	-2.22972	Down	Yes
GLYMA06G45531	MBNF6SBT	MBNF2SCT	778.441	212.507	495.474	1.56231	Up	Yes
GLYMA06G45540	MBNF6SBT	MBNF2SCT	4379.82	1910.16	3144.99	1.05351	Up	Yes
GLYMA06G45740	MBNF6SBT	MBNF2SCT	1342.92	569.696	956.307	1.14132	Up	Yes
GLYMA06G45791	MBNF6SBT	MBNF2SCT	79.0791	9.58935	44.3342	1.98038	Up	Yes
GLYMA06G45850	MBNF6SBT	MBNF2SCT	249.838	694.604	472.221	-1.22884	Down	Yes	Putative uncharacterized protein [Source:UniProtKB/TrEMBL;Acc:C6T8R2]
GLYMA06G46420	MBNF6SBT	MBNF2SCT	2621.26	851.86	1736.56	1.42491	Up	Yes
GLYMA06G46450	MBNF6SBT	MBNF2SCT	157.063	13.7495	85.4062	2.68875	Up	Yes
GLYMA06G47630	MBNF6SBT	MBNF2SCT	1571.19	740.391	1155.79	1.00983	Up	Yes	Trehalose 6-phosphate phosphatase [Source:UniProtKB/TrEMBL;Acc:I1KFR9]
GLYMA06G48030	MBNF6SBT	MBNF2SCT	26.9807	138.256	82.6185	-1.76815	Down	Yes	Putative uncharacterized protein [Source:UniProtKB/TrEMBL;Acc:C6SVU4]
GLYMA06G48111	MBNF6SBT	MBNF2SCT	32.4944	106.783	69.6386	-1.35963	Down	Yes
GLYMA07G01400	MBNF6SBT	MBNF2SCT	183.335	516.506	349.921	-1.20987	Down	Yes
GLYMA07G01410	MBNF6SBT	MBNF2SCT	67.4961	405.197	236.346	-1.5829	Down	Yes
GLYMA07G01430	MBNF6SBT	MBNF2SCT	890.606	3439.9	2165.25	-1.39737	Down	Yes	Putative uncharacterized protein [Source:UniProtKB/TrEMBL;Acc:C6TG96]
GLYMA07G01520	MBNF6SBT	MBNF2SCT	858.964	1837.54	1348.25	-1.00265	Down	Yes
GLYMA07G01890	MBNF6SBT	MBNF2SCT	684.361	292.503	488.432	1.12186	Up	Yes
GLYMA07G02051	MBNF6SBT	MBNF2SCT	155.925	504.459	330.192	-1.51145	Down	Yes
GLYMA07G02090	MBNF6SBT	MBNF2SCT	163.796	411.803	287.799	-1.17689	Down	Yes
GLYMA07G02130	MBNF6SBT	MBNF2SCT	708.811	2235.1	1471.95	-1.5282	Down	Yes
GLYMA07G02520	MBNF6SBT	MBNF2SCT	376.337	901.768	639.053	-1.1114	Down	Yes	Putative uncharacterized protein [Source:UniProtKB/TrEMBL;Acc:C6T5K8]
GLYMA07G03190	MBNF6SBT	MBNF2SCT	150.749	499.648	325.199	-1.51433	Down	Yes
GLYMA07G03360	MBNF6SBT	MBNF2SCT	1.41735	44.7214	23.0694	-2.04493	Down	Yes
GLYMA07G03580	MBNF6SBT	MBNF2SCT	1570.13	3875.5	2722.82	-1.19527	Down	Yes
GLYMA07G03590	MBNF6SBT	MBNF2SCT	3.46285	62.6804	33.0716	-2.27681	Down	Yes
GLYMA07G03700	MBNF6SBT	MBNF2SCT	168.754	497.277	333.015	-1.28526	Down	Yes
GLYMA07G03980	MBNF6SBT	MBNF2SCT	1057.81	493.866	775.837	1.01712	Up	Yes	Midasin [Source:UniProtKB/TrEMBL;Acc:I1KH77]
GLYMA07G04080	MBNF6SBT	MBNF2SCT	430.961	173.202	302.082	1.17868	Up	Yes
GLYMA07G04340	MBNF6SBT	MBNF2SCT	63.3326	326.106	194.719	-2.02906	Down	Yes
GLYMA07G04620	MBNF6SBT	MBNF2SCT	97.945	11.6818	54.8134	2.11732	Up	Yes
GLYMA07G04810	MBNF6SBT	MBNF2SCT	1057.11	5676.22	3366.67	-1.91966	Down	Yes
GLYMA07G05310	MBNF6SBT	MBNF2SCT	745.291	250.307	497.799	1.43753	Up	Yes
GLYMA07G05381	MBNF6SBT	MBNF2SCT	99.6952	30.13	64.9126	1.33835	Up	Yes
GLYMA07G05410	MBNF6SBT	MBNF2SCT	915.647	257.978	586.813	1.48414	Up	Yes
GLYMA07G05740	MBNF6SBT	MBNF2SCT	47.1457	178.755	112.95	-1.36778	Down	Yes	BHLH transcription factor [Source:UniProtKB/TrEMBL;Acc:I1KHR7]
GLYMA07G05811	MBNF6SBT	MBNF2SCT	15.1855	74.1642	44.6749	-1.55828	Down	Yes
GLYMA07G06100	MBNF6SBT	MBNF2SCT	764.157	311.489	537.823	1.15996	Up	Yes
GLYMA07G06420	MBNF6SBT	MBNF2SCT	362.759	903.843	633.301	-1.21143	Down	Yes
GLYMA07G06480	MBNF6SBT	MBNF2SCT	50.504	226.547	138.525	-1.49561	Down	Yes
GLYMA07G06750	MBNF6SBT	MBNF2SCT	3.85209	124.302	64.0773	-2.53448	Down	Yes
GLYMA07G07075	MBNF6SBT	MBNF2SCT	1848.73	378.764	1113.74	1.97521	Up	Yes
GLYMA07G07150	MBNF6SBT	MBNF2SCT	222.629	82.8249	152.727	1.18149	Up	Yes
GLYMA07G07386	MBNF6SBT	MBNF2SCT	1181.24	434.325	807.781	1.20999	Up	Yes
GLYMA07G07510	MBNF6SBT	MBNF2SCT	260.509	76.1823	168.345	1.41071	Up	Yes	Serine/threonine-protein kinase [Source:UniProtKB/TrEMBL;Acc:K7L050]
GLYMA07G07710	MBNF6SBT	MBNF2SCT	799.591	300.668	550.129	1.26956	Up	Yes
GLYMA07G07970	MBNF6SBT	MBNF2SCT	4533.37	15180.4	9856.89	-1.62426	Down	Yes
GLYMA07G08011	MBNF6SBT	MBNF2SCT	696.121	2620.56	1658.34	-1.59008	Down	Yes
GLYMA07G08031	MBNF6SBT	MBNF2SCT	15.4969	100.648	58.0723	-1.91118	Down	Yes
GLYMA07G08040	MBNF6SBT	MBNF2SCT	80.8429	438.949	259.896	-1.79476	Down	Yes
GLYMA07G08500	MBNF6SBT	MBNF2SCT	507.863	161.05	334.457	1.4676	Up	Yes
GLYMA07G08560	MBNF6SBT	MBNF2SCT	178.307	697.161	437.734	-1.76123	Down	Yes
GLYMA07G08740	MBNF6SBT	MBNF2SCT	1365.41	574.939	970.176	1.12872	Up	Yes
GLYMA07G08900	MBNF6SBT	MBNF2SCT	392.891	94.1415	243.516	1.7379	Up	Yes
GLYMA07G09570	MBNF6SBT	MBNF2SCT	314.011	837.356	575.683	-1.28857	Down	Yes
GLYMA07G09600	MBNF6SBT	MBNF2SCT	4112.97	9993.44	7053.2	-1.13191	Down	Yes
GLYMA07G09970	MBNF6SBT	MBNF2SCT	51.7817	223.111	137.446	-1.58217	Down	Yes
GLYMA07G10060	MBNF6SBT	MBNF2SCT	105.904	363.206	234.555	-1.51237	Down	Yes
GLYMA07G10220	MBNF6SBT	MBNF2SCT	15071.4	33018.7	24045.1	-1.02453	Down	Yes	Putative uncharacterized protein [Source:UniProtKB/TrEMBL;Acc:C6T3Z8]
GLYMA07G10311	MBNF6SBT	MBNF2SCT	58.0899	346.98	202.535	-1.90965	Down	Yes	BHLH transcription factor [Source:UniProtKB/TrEMBL;Acc:K7L0K7]
GLYMA07G10820	MBNF6SBT	MBNF2SCT	739.759	3743.23	2241.49	-2.0219	Down	Yes
GLYMA07G11025	MBNF6SBT	MBNF2SCT	99.7326	415.945	257.839	-1.5195	Down	Yes
GLYMA07G11420	MBNF6SBT	MBNF2SCT	199.619	484.079	341.849	-1.10977	Down	Yes
GLYMA07G11540	MBNF6SBT	MBNF2SCT	177.84	509.541	343.69	-1.31029	Down	Yes
GLYMA07G11760	MBNF6SBT	MBNF2SCT	8159.32	19668.1	13913.7	-1.15447	Down	Yes
GLYMA07G12680	MBNF6SBT	MBNF2SCT	2193.66	715.641	1454.65	1.40185	Up	Yes
GLYMA07G13040	MBNF6SBT	MBNF2SCT	397.39	110.256	253.823	1.60701	Up	Yes
GLYMA07G13390	MBNF6SBT	MBNF2SCT	196.762	480.934	338.848	-1.16939	Down	Yes
GLYMA07G14791	MBNF6SBT	MBNF2SCT	396.773	170.448	283.61	1.05356	Up	Yes	Serine/threonine-protein kinase [Source:UniProtKB/TrEMBL;Acc:K7L1C1]
GLYMA07G15060	MBNF6SBT	MBNF2SCT	2199.97	4737.7	3468.84	-1.03296	Down	Yes
GLYMA07G15150	MBNF6SBT	MBNF2SCT	1172.83	3195.5	2184.16	-1.27722	Down	Yes
GLYMA07G15240	MBNF6SBT	MBNF2SCT	425.045	944.491	684.768	-1.05705	Down	Yes
GLYMA07G15470	MBNF6SBT	MBNF2SCT	255.937	569.38	412.659	-1.03871	Down	Yes
GLYMA07G15480	MBNF6SBT	MBNF2SCT	180.976	564.069	372.522	-1.47484	Down	Yes
GLYMA07G15800	MBNF6SBT	MBNF2SCT	4984.56	23041.9	14013.2	-1.88813	Down	Yes
GLYMA07G15840	MBNF6SBT	MBNF2SCT	2226.32	1033.51	1629.92	1.03491	Up	Yes
GLYMA07G16070	MBNF6SBT	MBNF2SCT	178.474	429.96	304.217	-1.09515	Down	Yes
GLYMA07G16420	MBNF6SBT	MBNF2SCT	6001.79	20892.9	13447.4	-1.47519	Down	Yes	Putative uncharacterized protein [Source:UniProtKB/TrEMBL;Acc:C6SYD5]
GLYMA07G16740	MBNF6SBT	MBNF2SCT	305.214	728.536	516.875	-1.11423	Down	Yes
GLYMA07G16760	MBNF6SBT	MBNF2SCT	463.474	3633.01	2048.24	-2.25066	Down	Yes
GLYMA07G16810	MBNF6SBT	MBNF2SCT	5752.43	26925.4	16338.9	-1.71098	Down	Yes	Probable glutathione S-transferase [Source:UniProtKB/Swiss-Prot;Acc:P32110]
GLYMA07G16855	MBNF6SBT	MBNF2SCT	524.664	1583.25	1053.96	-1.32014	Down	Yes	Tau class glutathione S-transferase [Source:UniProtKB/TrEMBL;Acc:K7L1L7]
GLYMA07G16860	MBNF6SBT	MBNF2SCT	818.486	2997.4	1907.94	-1.7506	Down	Yes
GLYMA07G16950	MBNF6SBT	MBNF2SCT	437.342	1774.99	1106.16	-1.87076	Down	Yes
GLYMA07G17170	MBNF6SBT	MBNF2SCT	1773.46	634.289	1203.88	1.34957	Up	Yes	Laccase [Source:UniProtKB/TrEMBL;Acc:I1KK85]
GLYMA07G17350	MBNF6SBT	MBNF2SCT	247	54.1746	150.587	1.48311	Up	Yes
GLYMA07G18280	MBNF6SBT	MBNF2SCT	371.265	1887.36	1129.31	-1.58998	Down	Yes
GLYMA07G18440	MBNF6SBT	MBNF2SCT	262.498	98.8092	180.653	1.17924	Up	Yes
GLYMA07G18450	MBNF6SBT	MBNF2SCT	3758.32	8837.8	6298.06	-1.15338	Down	Yes
GLYMA07G18530	MBNF6SBT	MBNF2SCT	437.296	187.695	312.496	1.10672	Up	Yes
GLYMA07G26481	MBNF6SBT	MBNF2SCT	293.596	30.0742	161.835	2.37781	Up	Yes
GLYMA07G26492	MBNF6SBT	MBNF2SCT	56.3505	4.28393	30.3172	1.7563	Up	Yes
GLYMA07G29490	MBNF6SBT	MBNF2SCT	16.6807	227.488	122.084	-2.65668	Down	Yes
GLYMA07G30300	MBNF6SBT	MBNF2SCT	304.288	114.533	209.411	1.17263	Up	Yes
GLYMA07G31071	MBNF6SBT	MBNF2SCT	994.017	4023.68	2508.85	-1.69639	Down	Yes
GLYMA07G31450	MBNF6SBT	MBNF2SCT	1472.06	652.595	1062.33	1.09167	Up	Yes	Clathrin light chain [Source:UniProtKB/TrEMBL;Acc:I1KLI2]
GLYMA07G31590	MBNF6SBT	MBNF2SCT	69.163	194.777	131.97	-1.27423	Down	Yes
GLYMA07G31850	MBNF6SBT	MBNF2SCT	893.176	2242.61	1567.89	-1.22241	Down	Yes
GLYMA07G32050	MBNF6SBT	MBNF2SCT	245.068	942.425	593.746	-1.39614	Down	Yes	18.5 kDa class I heat shock protein [Source:UniProtKB/TrEMBL;Acc:A0A0R4J3Q7]
GLYMA07G32450	MBNF6SBT	MBNF2SCT	50.5147	6.9026	28.7086	1.69605	Up	Yes
GLYMA07G32490	MBNF6SBT	MBNF2SCT	1117.83	404.82	761.324	1.21086	Up	Yes	Glutamate receptor [Source:UniProtKB/TrEMBL;Acc:K7L2U8]
GLYMA07G32600	MBNF6SBT	MBNF2SCT	92.7213	2.68675	47.704	2.58145	Up	Yes
GLYMA07G33050	MBNF6SBT	MBNF2SCT	1266.52	4371.47	2818.99	-1.46113	Down	Yes
GLYMA07G33320	MBNF6SBT	MBNF2SCT	334.683	125.417	230.05	1.18676	Up	Yes
GLYMA07G33670	MBNF6SBT	MBNF2SCT	151.877	490.096	320.986	-1.46473	Down	Yes
GLYMA07G34760	MBNF6SBT	MBNF2SCT	36.7411	121.578	79.1598	-1.39195	Down	Yes
GLYMA07G34920	MBNF6SBT	MBNF2SCT	826.958	337.899	582.428	1.11248	Up	Yes
GLYMA07G35000	MBNF6SBT	MBNF2SCT	78.7463	244.135	161.441	-1.40191	Down	Yes	AS2 transcription factor [Source:UniProtKB/TrEMBL;Acc:I1KMA9]
GLYMA07G35310	MBNF6SBT	MBNF2SCT	3545.21	21857.5	12701.4	-2.41441	Down	Yes	Putative uncharacterized protein [Source:UniProtKB/TrEMBL;Acc:C6TMA8]
GLYMA07G35620	MBNF6SBT	MBNF2SCT	824.145	246.946	535.545	1.34083	Up	Yes
GLYMA07G35770	MBNF6SBT	MBNF2SCT	11.0945	53.5369	32.3157	-1.48673	Down	Yes
GLYMA07G35943	MBNF6SBT	MBNF2SCT	288.721	679.11	483.916	-1.11536	Down	Yes
GLYMA07G36065	MBNF6SBT	MBNF2SCT	1469.66	508.068	988.865	1.42592	Up	Yes
GLYMA07G36120	MBNF6SBT	MBNF2SCT	468.618	211.838	340.228	1.01333	Up	Yes
GLYMA07G36450	MBNF6SBT	MBNF2SCT	513.186	197.074	355.13	1.1792	Up	Yes
GLYMA07G36973	MBNF6SBT	MBNF2SCT	631.305	1863.11	1247.2	-1.42853	Down	Yes
GLYMA07G37000	MBNF6SBT	MBNF2SCT	285.041	892.787	588.914	-1.52049	Down	Yes	Putative uncharacterized protein [Source:UniProtKB/TrEMBL;Acc:C6SY47]
GLYMA07G37451	MBNF6SBT	MBNF2SCT	8.42089	74.6655	41.5432	-1.95496	Down	Yes	Putative uncharacterized protein [Source:UniProtKB/TrEMBL;Acc:C6TEQ2]
GLYMA07G37760	MBNF6SBT	MBNF2SCT	3075.72	9666.89	6371.31	-1.54725	Down	Yes
GLYMA07G37930	MBNF6SBT	MBNF2SCT	452.385	200.392	326.388	1.03448	Up	Yes
GLYMA07G38070	MBNF6SBT	MBNF2SCT	625.407	1764.72	1195.07	-1.3669	Down	Yes	Putative uncharacterized protein [Source:UniProtKB/TrEMBL;Acc:C6TLW1]
GLYMA07G38310	MBNF6SBT	MBNF2SCT	852.865	2073.72	1463.29	-1.15636	Down	Yes
GLYMA07G38460	MBNF6SBT	MBNF2SCT	157.393	38.3698	97.8816	1.54082	Up	Yes	Glycosyltransferase [Source:UniProtKB/TrEMBL;Acc:I1KN68]
GLYMA07G38485	MBNF6SBT	MBNF2SCT	10.5442	62.7301	36.6372	-1.57862	Down	Yes
GLYMA07G38780	MBNF6SBT	MBNF2SCT	139.443	469.4	304.422	-1.44269	Down	Yes
GLYMA07G38890	MBNF6SBT	MBNF2SCT	1090.78	448.749	769.765	1.14338	Up	Yes	Patatin [Source:UniProtKB/TrEMBL;Acc:I1KNB6]
GLYMA07G38900	MBNF6SBT	MBNF2SCT	100.93	259.228	180.079	-1.17115	Down	Yes
GLYMA07G39101	MBNF6SBT	MBNF2SCT	119.45	321.655	220.552	-1.22849	Down	Yes
GLYMA07G39230	MBNF6SBT	MBNF2SCT	7522.11	26432.3	16977.2	-1.66597	Down	Yes
GLYMA07G39780	MBNF6SBT	MBNF2SCT	761.395	319.172	540.284	1.11054	Up	Yes
GLYMA07G40140	MBNF6SBT	MBNF2SCT	131.919	38.3017	85.1101	1.33032	Up	Yes
GLYMA07G40310	MBNF6SBT	MBNF2SCT	1222.08	460.796	841.437	1.28574	Up	Yes	Non-lysosomal glucosylceramidase [Source:UniProtKB/TrEMBL;Acc:K7L437]
GLYMA08G00240	MBNF6SBT	MBNF2SCT	24.8574	124.791	74.8244	-1.79793	Down	Yes	RING-type E3 ubiquitin transferase [Source:UniProtKB/TrEMBL;Acc:K7L464]
GLYMA08G00951	MBNF6SBT	MBNF2SCT	2352.03	9112	5732.02	-1.80718	Down	Yes
GLYMA08G01350	MBNF6SBT	MBNF2SCT	171.494	428.883	300.189	-1.14974	Down	Yes
GLYMA08G01680	MBNF6SBT	MBNF2SCT	82.7648	21.8778	52.3213	1.43027	Up	Yes
GLYMA08G02110	MBNF6SBT	MBNF2SCT	291.18	1357.57	824.375	-1.87097	Down	Yes
GLYMA08G02200	MBNF6SBT	MBNF2SCT	171.588	437.543	304.566	-1.17242	Down	Yes
GLYMA08G02210	MBNF6SBT	MBNF2SCT	1256.16	567.622	911.89	1.02805	Up	Yes
GLYMA08G02420	MBNF6SBT	MBNF2SCT	535.757	1198.35	867.054	-1.04961	Down	Yes
GLYMA08G02610	MBNF6SBT	MBNF2SCT	1684.46	709.215	1196.84	1.13399	Up	Yes	Endoglucanase [Source:UniProtKB/TrEMBL;Acc:I1KPJ3]
GLYMA08G02860	MBNF6SBT	MBNF2SCT	18.7987	98.1962	58.4975	-1.67375	Down	Yes
GLYMA08G03141	MBNF6SBT	MBNF2SCT	645.607	287.866	466.736	1.0616	Up	Yes	Auxin response factor [Source:UniProtKB/TrEMBL;Acc:K7L4N0]
GLYMA08G03540	MBNF6SBT	MBNF2SCT	855.777	2550.49	1703.13	-1.40747	Down	Yes
GLYMA08G03550	MBNF6SBT	MBNF2SCT	700.011	290.243	495.127	1.14008	Up	Yes
GLYMA08G03680	MBNF6SBT	MBNF2SCT	363.647	1927.63	1145.64	-1.7613	Down	Yes
GLYMA08G03690	MBNF6SBT	MBNF2SCT	315.734	115.221	215.477	1.22958	Up	Yes
GLYMA08G04230	MBNF6SBT	MBNF2SCT	515.318	1624.02	1069.67	-1.47835	Down	Yes	Putative uncharacterized protein [Source:UniProtKB/TrEMBL;Acc:C6T184]
GLYMA08G04263	MBNF6SBT	MBNF2SCT	465.899	168.826	317.362	1.23036	Up	Yes
GLYMA08G04341	MBNF6SBT	MBNF2SCT	35.0902	147.133	91.1118	-1.68929	Down	Yes
GLYMA08G04370	MBNF6SBT	MBNF2SCT	9034.13	4167.37	6600.75	1.0398	Up	Yes
GLYMA08G04390	MBNF6SBT	MBNF2SCT	526.896	115.722	321.309	1.65706	Up	Yes
GLYMA08G04590	MBNF6SBT	MBNF2SCT	1150.12	2532.59	1841.36	-1.04168	Down	Yes
GLYMA08G04960	MBNF6SBT	MBNF2SCT	226.398	576.952	401.675	-1.15673	Down	Yes
GLYMA08G05000	MBNF6SBT	MBNF2SCT	14378.3	32239.1	23308.7	-1.0979	Down	Yes	Putative uncharacterized protein [Source:UniProtKB/TrEMBL;Acc:C6T3J9]
GLYMA08G05010	MBNF6SBT	MBNF2SCT	438.034	1915.48	1176.76	-1.78392	Down	Yes
GLYMA08G05070	MBNF6SBT	MBNF2SCT	295.472	121.925	208.699	1.11442	Up	Yes
GLYMA08G05130	MBNF6SBT	MBNF2SCT	58.6806	291.605	175.143	-1.78119	Down	Yes
GLYMA08G05200	MBNF6SBT	MBNF2SCT	1919.46	4096.84	3008.15	-1.01582	Down	Yes	Glutathione peroxidase [Source:UniProtKB/TrEMBL;Acc:C6T020]
GLYMA08G05430	MBNF6SBT	MBNF2SCT	10.2275	54.6822	32.4548	-1.53967	Down	Yes
GLYMA08G06040	MBNF6SBT	MBNF2SCT	841.631	363.373	602.502	1.07169	Up	Yes
GLYMA08G06251	MBNF6SBT	MBNF2SCT	792.018	2645.54	1718.78	-1.58411	Down	Yes
GLYMA08G06376	MBNF6SBT	MBNF2SCT	1546.72	639.78	1093.25	1.16847	Up	Yes
GLYMA08G06470	MBNF6SBT	MBNF2SCT	2681.11	911.724	1796.42	1.4389	Up	Yes
GLYMA08G06831	MBNF6SBT	MBNF2SCT	224.14	67.602	145.871	1.3789	Up	Yes
GLYMA08G06871	MBNF6SBT	MBNF2SCT	9.04369	189.112	99.0779	-2.81745	Down	Yes
GLYMA08G07180	MBNF6SBT	MBNF2SCT	846.138	2121.48	1483.81	-1.20857	Down	Yes
GLYMA08G07340	MBNF6SBT	MBNF2SCT	9.98859	78.3243	44.1565	-1.89284	Down	Yes
GLYMA08G07350	MBNF6SBT	MBNF2SCT	24.546	132.499	78.5224	-1.80953	Down	Yes	17.3 kDa class I heat shock protein [Source:UniProtKB/Swiss-Prot;Acc:P02519]
GLYMA08G07793	MBNF6SBT	MBNF2SCT	85.8384	211.708	148.773	-1.13087	Down	Yes
GLYMA08G07816	MBNF6SBT	MBNF2SCT	56.4176	266.248	161.333	-1.83883	Down	Yes
GLYMA08G07900	MBNF6SBT	MBNF2SCT	5073.84	11053.9	8063.89	-1.05954	Down	Yes	Putative uncharacterized protein [Source:UniProtKB/TrEMBL;Acc:C6TMC7]
GLYMA08G08155	MBNF6SBT	MBNF2SCT	39.7315	136.548	88.1395	-1.40073	Down	Yes	WAT1-related protein [Source:UniProtKB/TrEMBL;Acc:K7L5G5]
GLYMA08G08770	MBNF6SBT	MBNF2SCT	526.788	3631.58	2079.18	-2.42957	Down	Yes	Chlorophyll a-b binding protein, chloroplastic [Source:UniProtKB/TrEMBL;Acc:C6TNE6]
GLYMA08G09120	MBNF6SBT	MBNF2SCT	766.224	306.877	536.551	1.1682	Up	Yes
GLYMA08G09270	MBNF6SBT	MBNF2SCT	2741.86	1068.17	1905.02	1.26579	Up	Yes
GLYMA08G09331	MBNF6SBT	MBNF2SCT	40.5154	126.054	83.2848	-1.31384	Down	Yes
GLYMA08G09670	MBNF6SBT	MBNF2SCT	1154.93	492.306	823.618	1.13425	Up	Yes	Glutamate decarboxylase [Source:UniProtKB/TrEMBL;Acc:I1KRN4]
GLYMA08G09760	MBNF6SBT	MBNF2SCT	252.769	645.674	449.222	-1.23191	Down	Yes
GLYMA08G09930	MBNF6SBT	MBNF2SCT	990.804	414.843	702.823	1.15236	Up	Yes
GLYMA08G09940	MBNF6SBT	MBNF2SCT	2268.45	906.858	1587.65	1.23047	Up	Yes	Xyloglucan endotransglucosylase/hydrolase [Source:UniProtKB/TrEMBL;Acc:I1KRR6]
GLYMA08G10410	MBNF6SBT	MBNF2SCT	171.516	539.541	355.528	-1.50435	Down	Yes
GLYMA08G11040	MBNF6SBT	MBNF2SCT	5972.68	13189.1	9580.89	-1.07468	Down	Yes
GLYMA08G11150	MBNF6SBT	MBNF2SCT	626.129	255.984	441.056	1.15688	Up	Yes
GLYMA08G11490	MBNF6SBT	MBNF2SCT	2827.55	1224.31	2025.93	1.05914	Up	Yes	Serine hydroxymethyltransferase [Source:UniProtKB/TrEMBL;Acc:I1KS66]
GLYMA08G11950	MBNF6SBT	MBNF2SCT	65.2277	218.239	141.734	-1.49439	Down	Yes
GLYMA08G12370	MBNF6SBT	MBNF2SCT	266.513	650.57	458.542	-1.13749	Down	Yes
GLYMA08G12540	MBNF6SBT	MBNF2SCT	17.0753	109.16	63.1176	-1.88236	Down	Yes
GLYMA08G13011	MBNF6SBT	MBNF2SCT	36.819	4.89062	20.8548	1.58521	Up	Yes
GLYMA08G13080	MBNF6SBT	MBNF2SCT	141.751	32.8724	87.3119	1.6295	Up	Yes
GLYMA08G13120	MBNF6SBT	MBNF2SCT	157.208	363.807	260.507	-1.06883	Down	Yes
GLYMA08G13230	MBNF6SBT	MBNF2SCT	308.175	836.922	572.548	-1.32121	Down	Yes	Glycosyltransferase [Source:UniProtKB/TrEMBL;Acc:I1KSP3]
GLYMA08G13271	MBNF6SBT	MBNF2SCT	106.272	318.794	212.533	-1.35691	Down	Yes
GLYMA08G13400	MBNF6SBT	MBNF2SCT	435.152	188.772	311.962	1.08299	Up	Yes
GLYMA08G14160	MBNF6SBT	MBNF2SCT	588.61	264.793	426.701	1.02121	Up	Yes
GLYMA08G14670	MBNF6SBT	MBNF2SCT	40.5154	1.70863	21.112	1.87321	Up	Yes
GLYMA08G14700	MBNF6SBT	MBNF2SCT	506.639	185.28	345.96	1.30276	Up	Yes
GLYMA08G14810	MBNF6SBT	MBNF2SCT	337.598	3010.9	1674.25	-2.2994	Down	Yes
GLYMA08G14900	MBNF6SBT	MBNF2SCT	99.2013	435.029	267.115	-1.48509	Down	Yes
GLYMA08G15181	MBNF6SBT	MBNF2SCT	678.941	283.514	481.228	1.15365	Up	Yes
GLYMA08G15220	MBNF6SBT	MBNF2SCT	254.375	560.051	407.213	-1.02424	Down	Yes
GLYMA08G15650	MBNF6SBT	MBNF2SCT	336.213	78.3924	207.303	1.76432	Up	Yes	Pectinesterase [Source:UniProtKB/TrEMBL;Acc:I1KTG6]
GLYMA08G16660	MBNF6SBT	MBNF2SCT	178.452	51.7168	115.084	1.49957	Up	Yes
GLYMA08G16700	MBNF6SBT	MBNF2SCT	56.0123	187.998	122.005	-1.47222	Down	Yes
GLYMA08G16730	MBNF6SBT	MBNF2SCT	1325.25	317.364	821.309	1.84086	Up	Yes
GLYMA08G16756	MBNF6SBT	MBNF2SCT	228.868	510.556	369.712	-1.05427	Down	Yes	Putative uncharacterized protein [Source:UniProtKB/TrEMBL;Acc:C6T061]
[truncated: 1,345 more rows]

## Sheet: SB_SG
Geneid	Sample a	Sample b	basemean a	basemean b	basemean	log2FC	Reg	Sig	Gene Desc
[truncated: 3,925 more rows]

[truncated: 3 more sheets: SC_RC, SG_RG, SB_RB]
