# Supplementary material for: Understanding plant–microbe interaction of rice and soybean with two contrasting diazotrophic bacteria through comparative transcriptome analysis
Source: Front Plant Sci. 2022 Nov 18;13:939395. doi: 10.3389/fpls.2022.939395 (PMC9724235; doi:10.3389/fpls.2022.939395)
Supplement: Supplementary file 8 [file Table_6.xlsx]

## Sheet: UP _RG_RC
Geneids	baseMean	log2FoldChange	Gene_description	Gene name
Pathogen Response Protein
Os12g0112000	247.499	1.32942	Similar to Peroxidase precursor (EC 1.11.1.7) (Fragment)	Pox
Os12g0283400	107.548	2.05784	Pectinesterase inhibitor domain containing protein
Os10g0165300	286.452	2.42063	Cytochrome P450 family protein
SECONDARY METABOLITES and Defense
Os02g0467600	212.87	2.52627	Similar to Cinnamate 4-hydroxylase CYP73	C4H1
Os03g0130300	641.709	1.44409	Similar to Cp-thionin	DEFL8
Os03g0180900	1651.25	1.51104	Tify domain containing protein	OsJAZ2
Os08g0277200	62.7331	3.59296	Similar to Cinnamoyl-CoA reductase (EC 1.2.1.44)	OsCCR
Os11g0306400	370.959	2.80112	Similar to Herbicide safener binding protein
Os04g0229100	92.6444	1.73425	Similar to Sinapyl alcohol dehydrogenase	OsCAD6
Os03g0367200	647.704	2.30138	Similar to Flavonoid 3',5'-hydroxylase (Cytochrome P450 75A2)	OsCYP75A11
Desease Resistant protein
Os01g0132000	1062.19	1.59893	Similar to Wound-induced protease inhibitor (WIP1)	IAI2
Os01g0609200	64.9211	2.71226	Similar to Pleiotropic drug resistance protein 3	OsABCG35
Os01g0609300	298.231	2.26454	Similar to Pleiotropic drug resistance protein 3	OsPDR9
Os07g0643800	74.5311	5.04007	Similar to Dirigent protein
Os04g0581100	379.932	2.4155	2OG-Fe(II) oxygenase domain containing protein	OsS3H
SIGNALLING
Os12g0556200	6140	1.19833	Calmodulin binding protein-like family protein
STRESS PROTEIN
Os09g0537700	54.7079	6.09637	S-like ribonuclease, Salinity tolerance, Abiotic stress response,	RNS4
Os01g0959100	372.787	1.71615	Similar to Abscisic stress ripening protein 1	Asr3

## Sheet: DOWN RG_RC
Geneids	baseMean	log2FoldChange	Gene_description	Gene name
Pathogen Response Protein
Os04g0458600	90.7791	-2.2041	Similar to ORW1943Ba0077G13.3 protein	Pectinesterase
Os05g0399300	3022.65	-1.01119	Similar to Chitinase	Cht2*
SECONDARY METABOLITES and Defense
Os03g0760000	148.832	-2.12223	Cytochrome P450 family protein	OsCYP81A5
Reactive Oxygen Species
Os07g0520100	391.666	-1.72941	Similar to taxane 10-beta-hydroxylase
TRANSCRIPTION FACTOR
Os11g0700500	9286.26	-1.48564	Similar to Snapdragon myb protein 305 homolog
TRANSPORTER
Os09g0545300	295.17	-1.98825	SAUR family protein, Negative regulator of auxin synthesis and transpor	SAUR39
HORMONE
Os01g0221100	199.813	-1.55179	GH3 auxin-responsive promoter family protein	OsJAR2

## Sheet: UP RB_RC
Geneids	baseMean	log2FoldChange	Gene_description	Gene name
Pathogen Response Protein
Os07g0529000	67.9749	4.55525	Similar to Isocitrate lyase (Fragment)	OsEnS-107
Os01g0660200	288.014	1.59134	Acidic class III chitinase OsChib3a precursor	C10728
SECONDARY METABOLITES and Defense
Os03g0367200	647.704	1.29911	Similar to Flavonoid 3',5'-hydroxylase (Cytochrome P450 75A2)	OsCYP75A11
Desease Resistant protein
Os09g0472900	263.639	3.40515	Similar to Blight-associated protein p12 precursor
Os10g0180800	2112.05	1.56125	Wall-associated kinase, Negative regulation of rice blast resistanc	WAK112
Os04g0581100	379.932	1.91768	2OG-Fe(II) oxygenase domain containing protein	OsS3H
SIGNALLING
Os02g0136000	612.829	1.05997	Phox/Bem1p domain containing protein
Os12g0556200	6140	1.10602	Calmodulin binding protein-like family protein
STRESS PROTEIN
Os06g0725000	1349.94	1.02121	Similar to Senescence-associated protein DIN1	OsStr9
TRANSPORTER
HORMONE
Os09g0491740	1363.08	1.01203	Auxin efflux carrier domain containing protein	OsPILS1
NODULIN

## Sheet: DOWN RB_RC
Geneids	baseMean	log2FoldChange	Gene_description	Gene name
Pathogen Response Protein
Os05g0135500	766.149	-2.03147	Haem peroxidase family protein	prx71
Os07g0677300	469.903	-1.59352	Peroxidase	POXgX9
Os05g0134400	2263.63	-1.41246	Haem peroxidase, plant/fungal/bacterial family protein	prx65
Os07g0618400	148.564	-2.06278	Similar to Leucine-rich repeat transmembrane protein kinase 1 (Fragment)
Os03g0113000	269.71	-1.32501	Serine/threonine protein kinase domain containing protein	OsRLCK95
SECONDARY METABOLITES and Defense
Os08g0441500	1284.6	-1.58034	Cinnamoyl-CoA reductase, Lignin formatio	OsCCR
Os11g0116300	157.369	-2.00617	Chalcone isomerase domain containing protein	CHI
Os10g0317900	373.872	-2.22238	Chrysoeriol 5'-Hydroxylase, Flavonoid B-ring hydroxylase, Tricin biosynthesi	CYP75B4
Os08g0157500	8000.42	-1.35046	Caffeic acid O-methyltransferase, Flavonoid 3'-O-methyltransferase, Melatonin biosynthesis, Tricin biosynthesi	ROMT9
Os02g0177600	2819.64	-1.04148	4-coumarate:coenzyme A ligase, Lignin biosynthesis, Defense against woundin	4CL3
Desease Resistant protein
Os10g0162844	61.197	-4.16281	Wall-associated kinase domain containing protein
Os05g0401500	476.765	-1.16293	Similar to oxidoreductase, 2OG-Fe oxygenase family protein
Os05g0277500	39.0192	-3.36171	Similar to Germin-like protein subfamily 2 member 4 precursor	OsGLP5-2
Os03g0626700	379.63	-1.24715	Multi antimicrobial extrusion protein MatE family protein
Reactive Oxygen Species
Os04g0269600	1525.65	-1.17264	Similar to Primary amine oxidase	OsDAO2
TRANSCRIPTION FACTOR
Os11g0708100	194.247	-2.12551	Similar to Laccase-22	OsLAC26
Os07g0158500	162.705	-1.76468	Similar to HAP2 subunit of HAP complex	OsHAP2J
Os01g0850550	756.271	-1.15328	Similar to Laccase-6	OsLAC7
SIGNALLING
Os08g0531100	377.52	-1.85471	MAP65/ASE1 family protein
Os02g0151800	330.732	-2.49247	Similar to Ca2+/calmodulin-dependent protein kinase phosphatase
STRESS PROTEIN
Os12g0555100	1081.01	-6.30933	Similar to Probenazole-inducible protein PBZ1
TRANSPORTER
Os02g0112600	251.09	-2.18736	High-affinity nitrate transporter,	NRT2.2
Os10g0580400	926.786	-2.38397	High-affinity urea transporter, Effective urea acquisition and utilisation, Effective use of low external urea as a N sourc	OsDUR3
Os06g0554800	2567.13	-1.15341	Similar to ABC transporter (PDR5-like) isolog (PDR1 ABC transporter)	OsABCG42
Os03g0281900	435.572	-1.55828	ATP-binding cassette (ABC) transporter, Hypodermal suberization of roots, Salt stress toleranc	ABCG5
Os01g0704100	1511.08	-2.35435	Nitrate transporter, Nitrate transpor	NRT2.3
Os02g0595900	7581.57	-2.24496	Partner protein of NRT2, Activator for NRT2, High-affinity nitrate transpor	NAR2.1
Os02g0112100	132.973	-3.81517	High-affinity nitrate transporter,	NRT2.1
HORMONE
Os03g0836800	119.908	-4.0958	Similar to IAA-amino acid hydrolase 1 (EC 3.5.1.-)
NODULIN and nitrogen assimilation
Os05g0493800	500.246	-1.58837	Similar to nodulin-like protein
Os03g0223400	4790.19	-1.31122	Cytosolic glutamine synthetase, Ammonium assimilatio	GLN1

## Sheet: UP RB_RG
Geneids	baseMean	log2FoldChange	Gene_description
Pathogen Response Protein
OS01G0940700	731.819	2.79366	Putative beta-1,3-glucanase	PR
OS07G0529000	79.0786	2.59668	Isocitrate lyase	PR
OS01G0348900	2654.87	1.86312	Salt stress-induced protein	PR
OS10G0416500	445.344	1.8245	Class III chitinase; Glycosyl hydrolases family 18 protein,	PR
OS01G0893700	23.942	1.82281	Hypothetical conserved protein	PR
OS10G0101200	141.489	1.5198	Serine carboxypeptidase family protein,	PR
OS07G0538000	81.3155	1.51011	Putative beta-1,3-glucanase	PR
OS04G0178300	377.426	1.47449	Syn-copalyl diphosphate synthase	PR
OS11G0133001	216.105	1.39729	Serine/threonine-protein kinase	PR
OS02G0120100	3816.35	1.34851	serine/threonine protein kinase;	PR
OS03G0661600	315.445	1.33899	P21 protein, putative, expressed; Putative antifungal zeamatin-like protein; Putative pathogenesis-related thaumatin-like protein;	PR
OS06G0612800	35810.6	1.2055	Zinc finger A20 and AN1 domain-containing stress-associated protein 8	PR
OS07G0475900	2474.94	1.20366	serine/threonine protein kinase;	PR
SECONDARY METABOLITES
OS03G0184550	1035.31	2.20584	Putative dihydroflavonal-4-reductase	SECONDARY METABOLITES
Desease Resistant protein
OS06G0493100	3503.76	1.99868	Brown planthopper-inducible protein-like;	DISEASE RESISTENT
OS11G0444700	1150.42	1.96725	PB1 domain containing protein,	DESEASE RESISTENT
OS11G0625900	32.1709	1.71111	Leucine Rich Repeat family protein,	DISEASE RESISTENT
OS02G0176100	2575.49	1.09453	Putative leucine-rich repeat transmembrane protein kinase;	DISEASE RESISTENT
Reactive Oxygen Species
OS10G0530400	235.052	1.78873	Glutathione S-transferase GSTU6, putative, Putative glutathione S-transferase;	ROS
TRANSCRIPTION FACTOR
OS12G0160500	246.063	1.50452	Associated with HOX family protein, expressed	TF
OS01G0256500	140612	1.41471	Zinc inducible protein; Zinc inducible protein-like	tf
OS02G0220400	238.039	1.31239	Zinc finger protein-like;	TF
OS07G0606600	364.603	1.2328	HAP3 subunit of HAP complex; Putative transcription factor;	TF
OS11G0700500	4380.35	1.15694	Myb-related protein MYBAS1	TF
OS03G0769800	878.448	1.10166	Homeobox domain containing protein, Putative homeodomain leucine-zipper protein Hox9;	TF
OS06G0170500	948.428	1.01652	Zinc finger CCCH domain-containing protein 40	TF
SIGNALLING
OS10G0180800	2140.5	2.03653	Calcium binding EGF domain containing protein	SIGNALLING
OS09G0452800	58.9153	1.93355	Putative aspartic proteinase nepenthesin I;	SIGNALING
OS02G0668500	525.601	1.00446	Rho-GTPase-activating protein-like;	SIGNALLING
STRESS PROTEIN
OS05G0562200	7834.66	1.07609	Protein DEHYDRATION-INDUCED 19	STRESS
TRANSPORTER
OS07G0206600	61.7509	1.66869	Putative hexose transporter	TRANSPORTER
OS04G0538400	1086.03	1.59301	Vacuolar iron transporter homolog 2	TRANSPORTER
OS03G0858800	886.532	1.29252	MATE efflux family protein, expressed; Putative membrane protein	TRANSPORTER
OS01G0975900	1571.58	1.13079	Probable aquaporin TIP1-2	TRANSPORTER
HORMONE
OS11G0514500	1529.44	1.57042	BRASSINOSTEROID INSENSITIVE 1-associated receptor kinase 1,	HORMONE_br
OS01G0221100	145.416	1.37195	Probable indole-3-acetic acid-amido synthetase GH3.3	HORMONE_AUX
Heat Shock Protein
OS03G0266300	456.171	1.25569	17.9 kDa class I heat shock protein	HSP
OS11G0703900	61839.7	1.11864	DnaK-type molecular chaperone hsp70-rice; Heat shock cognate 70 kDa protein,	HSP
NODULIN
OS10G0210500	8050.3	1.23401	Nodulin MtN21 family protein,	NODULIN
OS06G0725000	1321.98	1.02274	Putative Ntdin;	nodulin

## Sheet: DOWN RB_RG
Geneids	baseMean	log2FoldChange	Gene_description
Pathogen Response Protein
OS04G0518100	1401.37	-1.00246	Phenylalanine ammonia-lyase	PPATHOGENESIS RELATED PROTEIN
OS08G0522500	1420.1	-1.05282	Putative chitinase;	PR
OS09G0533900	1419.94	-1.07179	Endoglucanase 24	pr
OS05G0427400	1813.85	-1.10347	Phenylalanine ammonia-lyase	PR
OS03G0736300	2466.17	-1.15148	Endoglucanase 10	pr
OS02G0626400	9160.32	-1.16242	Phenylalanine ammonia-lyase [Source:UniProtKB/TrEMBL;Acc:Q6K6Q1]	PR
OS04G0497200	279.109	-1.22313	Endoglucanase 12	pr
OS06G0274800	472.911	-1.24631	Class III peroxidase 77;	PR
OS06G0522300	461.88	-1.29472	Class III peroxidase 81; Os06g0522300 protein; Putative bacterial-induced peroxidase	PR
OS03G0556600	231.133	-1.32846	Serine/threonine-protein kinase	PR
OS06G0521500	823.538	-1.34709	Class III peroxidase 83;	PR
OS09G0375600	129.897	-1.35031	Protein serine/threonine kinase BNK1-like	PR
OS02G0627100	2581.11	-1.37757	Phenylalanine ammonia-lyase	PR
OS07G0677300	347.846	-1.49374	Peroxidase 2	PR
OS09G0517200	38.6619	-1.65549	Putative resistance protein	PR
OS06G0681600	989.981	-1.66748	Putative peroxidase;	PR
OS05G0499400	200.18	-1.66758	Class III peroxidase 75;	PR
OS12G0112000	236.836	-1.77017	Class III peroxidase 135;	PR
OS05G0166300	34.9222	-1.85695	Serine/threonine-protein kinase	PR
OS05G0135500	559.667	-1.97152	Putative peroxidase;	PR
SECONDARY METABOLITES and DEFENSE
OS03G0815200	3254.32	-1.09359	Probable methylenetetrahydrofolate reductase	SECONDARY METABOLITE
OS06G0509900	69.9691	-2.26216	thionin
OS02G0187800	2394.37	-1.16749	Cinnamyl alcohol dehydrogenase 2	SECONDARY METABOLITE
OS12G0263600	894.856	-1.17305	Isoflavone reductase, putative, expressed	SECONDARY METABOLITE
OS08G0448000	1570.72	-1.20936	Probable 4-coumarate--CoA ligase 5 [Source:UniProtKB/Swiss-Prot;Acc:Q6ZAC1]	SECONDARY METABOLITE
OS02G0177600	2461.91	-1.47844	Probable 4-coumarate--CoA ligase 3 [Source:UniProtKB/Swiss-Prot;Acc:Q6ETN3]	SECONDARY METABOLITE
OS08G0157500	4635.91	-1.54417	Flavone 3'-O-methyltransferase 1 [Source:UniProtKB/Swiss-Prot;Acc:Q6ZD89]	SECONDARY METABOLITE
OS12G0115700	74.7767	-1.72603	Chalcone-flavanone isomerase family protein,	SECONDARY METABOLITE
OS08G0441500	1055.73	-1.74217	Putative cinnamoyl-CoA reductase;	SECONDARY METABOLITE
OS10G0158400	23.2607	-1.89073	Chalcone synthase 8, putative;	SECONDARY METABOLITE
OS08G0277200	75.1007	-1.89978	Putative cinnamoyl-CoA reductase; cDNA	SECONDARY METABOLITE
OS11G0116300	122.548	-1.92826	Chalcone-flavanone isomerase family protein, expressed; Os11g0116300 protein; cDNA clone:001-028-D03, full insert sequence [Source:UniProtKB/TrEMBL;Acc:Q2RBC7]	SECONDARY METABOLITE
OS06G0185500	29.5865	-2.00697	Putative hydroxycinnamoyl transferase	SECONDARY METABOLITE
OS02G0467600	224.844	-2.01904	Putative cinnamate 4-hydroxylase	SECONDARY METABOLITE
OS10G0317900	300.504	-2.39713	Flavonoid 3'-monooxygenase, Putative cytochrome 450;	SECONDARY METABOLITE
Desease Resistant protein
OS03G0804500	689.222	-1.11154	Germin-like protein 3-7	DISEASE RESISTENT
OS03G0795300	211.89	-1.14536	Leucine Rich Repeat family protein, Putative leucine-rich receptor-like protein kinase;	DISEASE RESISTENT
OS02G0566800	339.44	-1.16257	Putative avr9 elicitor response protein	DISEASE RESISTENT
OS08G0373000	150.817	-1.27085	Putative disease resistance protein RPM1	DISEASE RESISTENT
OS11G0178800	485.665	-1.32919	At3g13650; Dirigent-like protein,	DISEASE RESISTENT
OS10G0551800	263.283	-1.37577	Protease inhibitor/seed storage/LTP family protein, expressed; Putative lipid transfer protein	DISEASE RESISTENT
OS07G0175600	1037.25	-1.37882	Protease inhibitor-like protein;	DISEASE RESISTENT
OS03G0281900	320.269	-1.38946	ABC transporter family protein, Putative ATP-binding-cassette transporter protein	DISEASE RESISTENT
OS06G0554800	2129.27	-1.42649	Pleiotropic drug resistance protein 12	DISEASE RESISTENT
OS01G0249200	1290	-1.55448	Putative nectarin I; Putative oxalate oxidase (Germin protein);	DISEASE RESISTENT
OS12G0154900	1158.17	-1.56267	Putative germin-like protein 12-3	DISEASE RESISTENT
OS07G0142200	530.315	-1.63212	Os07g0142200 protein; Proline-rich protein-like;	DISEASE RESISTENT
OS11G0179700	674.275	-1.70614	At5g42500; Dirigent-like protein	DISEASE RESISTENT
OS03G0664400	160.888	-1.78785	Protease inhibitor/seed storage/LTP family protein,	DISEASE RESISTENT
OS12G0154700	1417.64	-1.94359	Germin-like protein 12-1	DISEASE RESISTENT
OS12G0154800	708.695	-1.96066	Germin-like protein 12-2	DISEASE RESISTENT
OS03G0794000	119.127	-2.05012	Protease inhibitor/seed storage/LTP family protein, expressed; Putative protease inhibitor	DISEASE RESISTENT
OS03G0793800	601.062	-2.1201	Protease inhibitor/seed storage/LTP family protein, expressed; Putative protease inhibitor;	DISEASE RESISTENT
OS07G0174900	546.861	-2.40914	Protease inhibitor-like protein	DISEASE RESISTENT
Reactive Oxygen Species
OS10G0530200	362.281	-1.47343	Glutathione S-transferase GSTU6, Putative glutathione S-transferase;	ROS
TRANSCRIPTION FACTOR
OS03G0181100	6405.29	-1.02125	ZIM motif family protein,	TF
OS10G0392400	3119.82	-1.09081	ZIM motif family protein, expressed;	TF
OS12G0123800	805.469	-1.10928	NAC domain-containing protein 77	TF
OS01G0862800	417.431	-1.18308	NAC transcription factor-like protein;	TF
OS01G0827300	510.046	-1.23074	Laccase-3	TF
OS02G0285300	193.123	-1.2746	Putative DREPP2 protein;	TF
OS01G0285300	263.356	-1.2979	Putative MYB2; Putative transcription factor (Myb);	TF
OS01G0821600	710.379	-1.31505	WRKY transcription factor 21; WRKY transcription factor 48-like protein	TF
OS03G0188400	132.194	-1.44974	BHLH transcription factor; Helix-loop-helix DNA-binding domain containing protein,	TF
OS05G0543600	223.547	-1.59139	Myb-related protein	TF
OS05G0114400	233.799	-1.59749	Putative C2H2 type zinc finger transcription factor ZFP16;	TF
OS01G0842500	126.508	-1.6028	Putative laccase LAC5-6;	TF
OS01G0645000	332.766	-1.651	Zinc finger CCCH domain-containing protein 9	TF
OS02G0781300	98.2782	-1.70973	AP2 domain transcription factor-like	TF
OS11G0702400	145.656	-1.80973	Zinc finger, C2H2 type family protein,	TF
OS05G0140100	371.41	-1.91464	MYB transcription factor; MYB16 protein; Myb transcription factor;	TF
OS02G0656600	70.8228	-2.1163	Putative DRE binding factor 2	TF
OS03G0273200	224.624	-3.43028	Laccase-10	TF
SIGNALLING
OS07G0637400	823.226	-1.05763	Vesicle soluble NSF attachment protein receptor-like protein;	SIGNALING
OS05G0566400	3657.38	-1.05864	Mitogen-activated protein kinase 7	SIGNALING
OS03G0633800	942.516	-1.05901	Auxin-responsive protein IAA12	SIGNALING
OS11G0649600	1707.54	-1.18723	CASP-like protein Os11g0649600	SIGNALLING
OS05G0245300	620.01	-1.39608	CASP-like protein BLE3	signalling
OS12G0198200	293.11	-1.47883	Probable protein phosphatase 2C 77	sig_aba
OS07G0160600	1091.39	-1.55248	GPI-anchored protein-like;	signalling
OS02G0110600	260.979	-1.60498	Putative receptor protein kinase PERK1	signalling
CELLULASE
OS07G0424400	5359.55	-1.13609	Probable cellulose synthase A catalytic subunit 3 [UDP-forming]	CELLULASES
OS07G0252400	5499.36	-1.28464	Probable cellulose synthase A catalytic subunit 6 [UDP-forming]	CELLULASES
OS05G0176100	3166.69	-1.31024	Probable cellulose synthase A catalytic subunit 1 [UDP-forming]	CELLULASES
OS07G0208500	2044.29	-1.42273	Probable cellulose synthase A catalytic subunit 8 [UDP-forming]	CELLULASES
HORMONE
OS04G0519700	549.619	-1.00985	Auxin response factor 10	HORMONE
OS12G0601400	1530.54	-1.26519	Auxin-responsive protein IAA31	HORMONE
OS06G0284200	524.251	-1.3942	Putative auxin-independent growth promoter;	HORMONE
TRANSPORTER
OS09G0539800	1602.48	-1.05171	Acyl carrier protein	TRANSPORTER
OS02G0658100	968.697	-1.11362	Probable aquaporin TIP2-1	TRANSPORTER
OS02G0175400	403.976	-1.29551	Putative vacuolar proton-ATPase	TRANSPORTER
OS04G0509600	352.599	-1.49328	Ammonium transporter 1 member 1	TRANSPORTER
OS08G0152000	80.0259	-1.5809	Aquaporin NIP3-2	TRANSPORTER
OS02G0620600	251.236	-1.64481	Ammonium transporter 1 member 2	TRANSPORTER
OS10G0580400	549.465	-1.66692	Urea-proton symporter DUR3	TRANSPORTER
OS05G0214300	400.436	-1.67252	Bidirectional sugar transporter SWEET3a	TRANSPORTER
OS01G0700100	40.1372	-1.71139	Bidirectional sugar transporter SWEET2b	TRANSPORTER
OS02G0112600	152.51	-1.86967	High affinity nitrate transporter;	TRANSPORTER
OS10G0552200	66.0959	-2.00994	Cortical cell delineating protein,	TRANSPORTER
OS01G0704100	1049.8	-2.10997	Membrane transporter-like;	TRANSPORTER
OS02G0595900	5810.5	-2.77788	Component of high affinity nitrate transporter-like protein;	TRANSPORTER
OS02G0112100	98.8158	-3.49335	High affinity nitrate transporter;	TRANSPORTER
NODULIN
OS07G0142300	243.672	-1.39193	Early nodulin 75-like protein;	NODULIN
OS05G0493800	404.803	-1.52614	Putative nodulin MtN21 protein	NODULIN
OS07G0142500	451.254	-1.63908	Early nodulin 75-like protein;	NODULINE

## Sheet: UP SG_SC
Geneids	baseMean	log2FoldChange	Gene Description
Pathogen Response Protein
GLYMA03G37420	176.804	2.18854	Endoglucanase [Source:UniProtKB/TrEMBL;Acc:I1JQN8]	PR
GLYMA16G27370	397.157	1.30281	Protein DETOXIFICATION [Source:UniProtKB/TrEMBL;Acc:I1MNZ3]	PR
GLYMA08G15650	192.252	1.75315	Pectinesterase [Source:UniProtKB/TrEMBL;Acc:I1KTG6]	PR
GLYMA05G32380	344.095	1.47068	Pectinesterase [Source:UniProtKB/TrEMBL;Acc:I1K4X9]	PR
GLYMA11G06180	4051.91	1.3425	Peroxidase [Source:UniProtKB/TrEMBL;Acc:A0A0R0HLQ4]	PR
GLYMA15G43021	2583.36	1.42227	Protein DETOXIFICATION [Source:UniProtKB/TrEMBL;Acc:C1IIX2]	PR
GLYMA06G28890	1869.57	1.08253	Peroxidase [Source:UniProtKB/TrEMBL;Acc:A0A0R0JWJ9]	PR
SECONDARY METABOLITES
GLYMA05G01640	8346.03	1.08031	Isoflavonoid regulator [Source:UniProtKB/TrEMBL;Acc:D8L1Z5]	SEC MET
Desease Resistant protein
GLYMA12G06760	1797.07	1.14921	Rust resistance protein [Source:UniProtKB/TrEMBL;Acc:C6ZRU9]	DR
Reactive Oxygen Species
GLYMA08G38990	2501.2	1.352	Amine oxidase [Source:UniProtKB/TrEMBL;Acc:I1KXB5]	ROS
GLYMA18G20800	9406.07	1.11108	Amine oxidase [Source:UniProtKB/TrEMBL;Acc:I1N1K4]	ROS
TRANSCRIPTION FACTOR
GLYMA13G01290	1363.29	1.91309	CONSTANS-like zinc finger protein [Source:UniProtKB/TrEMBL;Acc:D0EP05]	TF
GLYMA19G45030	1417.71	2.71066	R2R3-type MYB transcription factor MYB156 [Source:UniProtKB/TrEMBL;Acc:I1NCR9]	TF
GLYMA08G28220	713.811	1.92868	BZIP transcription factor [Source:UniProtKB/TrEMBL;Acc:C6T1X5]	TF
GLYMA06G07800	2160.01	1.4799	C2H2-Zn transcription factor [Source:UniProtKB/TrEMBL;Acc:I1K915]	TF
GLYMA08G14600	459.18	1.12657	DREB2 [Source:UniProtKB/TrEMBL;Acc:Q4QYE1]	TF
GLYMA10G28290	152.72	1.37891	BHLH transcription factor [Source:UniProtKB/TrEMBL;Acc:I1LAY5]	TF
GLYMA02G40800	226.132	1.21637	MYB/HD-like transcription factor [Source:UniProtKB/TrEMBL;Acc:I1JHS3]	TF
GLYMA08G40460	395.962	1.5536	MYB transcription factor MYB149 [Source:UniProtKB/TrEMBL;Acc:Q0PJB3]	TF
GLYMA11G33180	664.69	1.42667	MYB transcription factor MYB173 [Source:UniProtKB/TrEMBL;Acc:Q0PJI0]	TF
SIGNALLING
GLYMA05G23260	457.185	1.09374	Receptor-like protein kinase 1 [Source:UniProtKB/TrEMBL;Acc:Q9LKZ6]	SIGNALLING
TRANSPORTER
GLYMA13G39850	2140.71	1.43348	Putative high affinity nitrate transporter [Source:UniProtKB/TrEMBL;Acc:O64999]	TRANSPORTER
GLYMA04G39960	934.275	1.20413	Potassium transporter [Source:UniProtKB/TrEMBL;Acc:K7KLN1]	TRANSPORTER
GLYMA10G31080	235.754	1.93145	Ammonium transporter [Source:UniProtKB/TrEMBL;Acc:I1LBS5]	TRANSPORTER
GLYMA19G01400	1140.36	1.00009	Potassium transporter [Source:UniProtKB/TrEMBL;Acc:I1N5U5]	TRANSPORTER
GLYMA06G13110	2685.83	1.11408	Bidirectional sugar transporter SWEET [Source:UniProtKB/TrEMBL;Acc:I1KAN3]	TRANSPORTER
NODULIN
GLYMA12G04390	887.611	1.16406	Nodule autoregulation receptor-like protein kinase [Source:UniProtKB/TrEMBL;Acc:Q9M6A7]	NODULIN
HORMONE
GLYMA02G40650	446.826	1.1451	Auxin response factor [Source:UniProtKB/TrEMBL;Acc:I1JHQ8]	HORMONE_AUX
GLYMA08G03141	446.118	1.0448	Auxin response factor [Source:UniProtKB/TrEMBL;Acc:K7L4N0]	HORMONE_AUX
CELLULASE
GLYMA12G36570	3231.12	1.01881	Cellulose synthase [Source:UniProtKB/TrEMBL;Acc:I1LVD2]	CELLULASE

## Sheet: DOWN SG_SC
Geneids	baseMean	log2FoldChange	Gene Description
Pathogen Response Protein
GLYMA01G42840	962.519	-3.14023	Glutathione peroxidase [Source:UniProtKB/TrEMBL;Acc:C6SZX7]	PR
GLYMA18G44310	788.346	-2.29217	Peroxidase [Source:UniProtKB/TrEMBL;Acc:I1N362]	PR
GLYMA03G00770	746.719	-2.46245	Protein DETOXIFICATION [Source:UniProtKB/TrEMBL;Acc:A0A0R0KPH4]	PR
GLYMA09G04520	151.364	-3.20362	Pathogenesis-related protein 10 [Source:UniProtKB/TrEMBL;Acc:E6YBW4]	PR
GLYMA02G04820	709.547	-3.82547	Chitinase class I [Source:UniProtKB/TrEMBL;Acc:Q9SDY6]	PR
GLYMA11G02630	82.7629	-3.14541	Glutathione peroxidase [Source:UniProtKB/TrEMBL;Acc:I1LGG2]	PR
GLYMA06G15030	583.986	-2.98735	Peroxidase [Source:UniProtKB/TrEMBL;Acc:A0A0R0JSG7]	PR
GLYMA02G40000	76.2962	-3.53333	Peroxidase [Source:UniProtKB/TrEMBL;Acc:I1JHJ9]	PR
GLYMA04G39860	117.086	-3.27437	Peroxidase [Source:UniProtKB/TrEMBL;Acc:I1JY99]	PR
GLYMA10G41370	455.016	-1.80491	Protein DETOXIFICATION [Source:UniProtKB/TrEMBL;Acc:K7LLM4]	PR
GLYMA01G09650	215.759	-2.23386	Peroxidase [Source:UniProtKB/TrEMBL;Acc:I1J692]	PR
GLYMA20G31190	61.14	-2.85721	Peroxidase [Source:UniProtKB/TrEMBL;Acc:I1NH68]	PR
GLYMA03G04710	636.537	-1.54674	Peroxidase [Source:UniProtKB/TrEMBL;Acc:I1JKZ9]	PR
GLYMA15G11410	57.5271	-3.18839	Protein DETOXIFICATION [Source:UniProtKB/TrEMBL;Acc:A0A0R0G8C6]	PR
GLYMA15G13560	2441.1	-2.23076	Peroxidase [Source:UniProtKB/TrEMBL;Acc:A0A0R4J5E9]	PR
GLYMA02G40040	712.492	-2.63039	Peroxidase [Source:UniProtKB/TrEMBL;Acc:A0A0R4J2Q9]	PR
GLYMA03G04700	384.68	-1.80599	Peroxidase [Source:UniProtKB/TrEMBL;Acc:I1JKZ8]	PR
GLYMA03G00830	3582.22	-2.20079	Protein DETOXIFICATION [Source:UniProtKB/TrEMBL;Acc:A0A0R4J2S8]	PR
GLYMA16G24610	175.673	-1.77584	Peroxidase [Source:UniProtKB/TrEMBL;Acc:I1MNA3]	PR
GLYMA06G40490	77.4891	-2.40916	Serine/threonine-protein kinase [Source:UniProtKB/TrEMBL;Acc:I1KE82]	PR
GLYMA13G20170	502.347	-1.5704	Peroxidase [Source:UniProtKB/TrEMBL;Acc:A0A0R4J4W7]	PR
GLYMA13G30100	39.8884	-2.4313	Non-specific serine/threonine protein kinase [Source:UniProtKB/TrEMBL;Acc:K7M1A3]	PR
GLYMA02G31370	1001.55	-1.89562	Protein DETOXIFICATION [Source:UniProtKB/TrEMBL;Acc:I1JG75]	PR
GLYMA03G33880	706.896	-1.98674	Phenylalanine ammonia-lyase [Source:UniProtKB/TrEMBL;Acc:A0A0R0KUR1]	PR
GLYMA1655S00200	18.2637	-2.57225	Peroxidase [Source:UniProtKB/TrEMBL;Acc:I1MJS2]	PR
GLYMA13G04250	2312.36	-1.09688	Cysteine proteinase inhibitor [Source:UniProtKB/TrEMBL;Acc:A0A0R4J4X3]	PR
GLYMA10G01180	20.2066	-2.52238	Pectinesterase [Source:UniProtKB/TrEMBL;Acc:I1L7K4]	PR
GLYMA12G20890	173.482	-1.43622	Serine/threonine-protein kinase [Source:UniProtKB/TrEMBL;Acc:K7LUW1]	PR
GLYMA02G14090	90.9847	-1.84902	Peroxidase [Source:UniProtKB/TrEMBL;Acc:I1JEN9]	PR
GLYMA05G37900	6039.17	-1.01891	Glutathione peroxidase [Source:UniProtKB/TrEMBL;Acc:I1K6J6]	PR
GLYMA02G01140	50.315	-2.05278	Pectinesterase [Source:UniProtKB/TrEMBL;Acc:I1JBB5]	PR
GLYMA01G32310	554.778	-1.44818	Peroxidase [Source:UniProtKB/TrEMBL;Acc:I1J7M4]	PR
GLYMA19G39990	425.769	-1.66121	Pectinesterase [Source:UniProtKB/TrEMBL;Acc:I1NB83]	PR
GLYMA01G40870	162.27	-1.75596	Peroxidase superfamily protein [Source:Projected from Arabidopsis thaliana (AT2G35380) TAIR;Acc:AT2G35380]	PR
GLYMA01G32400	1696.16	-1.48227	Non-specific serine/threonine protein kinase [Source:UniProtKB/TrEMBL;Acc:I1J7N3]	PR
GLYMA14G38210	1157.48	-1.44482	Peroxidase [Source:UniProtKB/TrEMBL;Acc:I1MBJ1]	PR
GLYMA09G41450	470.666	-1.42864	Peroxidase [Source:UniProtKB/TrEMBL;Acc:I1L739]	PR
GLYMA02G09540	22.1029	-2.14751	Pectinesterase [Source:UniProtKB/TrEMBL;Acc:K7K766]	PR
GLYMA11G21250	357.837	-1.37142	Serine/threonine-protein kinase [Source:UniProtKB/TrEMBL;Acc:I1LLA6]	PR
GLYMA15G13500	3789.75	-1.13153	Peroxidase [Source:UniProtKB/TrEMBL;Acc:A0A0R4J5A2]	PR
GLYMA11G29890	98.4602	-1.90844	Peroxidase [Source:UniProtKB/TrEMBL;Acc:I1LLU6]	PR
GLYMA03G33890	853.522	-1.12743	Phenylalanine ammonia-lyase [Source:UniProtKB/TrEMBL;Acc:I1JPN0]	PR
GLYMA16G27900	1816.13	-1.52019	Peroxidase [Source:UniProtKB/TrEMBL;Acc:C6TCA1]	PR
GLYMA03G37410	101.905	-2.13359	Pectinesterase [Source:UniProtKB/TrEMBL;Acc:I1JQN7]	PR
GLYMA19G43460	591.463	-1.96209	Wound-induced protein [Source:UniProtKB/TrEMBL;Acc:I1NCA0]	PR
GLYMA19G29970	172.501	-1.72285	Protein DETOXIFICATION [Source:UniProtKB/TrEMBL;Acc:I1N8H3]	PR
GLYMA06G40480	34.9193	-1.93005	Serine/threonine-protein kinase [Source:UniProtKB/TrEMBL;Acc:I1KE81]	PR
GLYMA06G40620	253.979	-1.54518	Serine/threonine-protein kinase [Source:UniProtKB/TrEMBL;Acc:I1KE89]	PR
GLYMA08G46670	616.761	-1.31708	Serine/threonine-protein kinase [Source:UniProtKB/TrEMBL;Acc:I1KZ76]	PR
GLYMA19G36620	2418.67	-1.10033	Phenylalanine ammonia-lyase [Source:UniProtKB/TrEMBL;Acc:I1NA96]	PR
GLYMA10G05800	329.024	-1.04814	Peroxidase [Source:UniProtKB/TrEMBL;Acc:A0A0R0HPI8]	PR
SECONDARY METABOLITES and Defense
GLYMA05G28610	595.806	-2.2969	Chalcone synthase 2 [Source:UniProtKB/TrEMBL;Acc:A0A0R4J3D3]	SEC MET
GLYMA09G08780	183.349	-2.32827	Chalcone synthase 6 [Source:UniProtKB/Swiss-Prot;Acc:P30080]	SEC MET
GLYMA01G43880	17776.9	-1.63135	Chalcone synthase 7 [Source:UniProtKB/Swiss-Prot;Acc:P30081]	SEC MET
GLYMA20G38580	28.4588	-2.07223	Chalcone-flavonone isomerase family protein [Source:UniProtKB/TrEMBL;Acc:C6SWQ7]	SEC MET
GLYMA06G14820	8946.2	-1.67668	Chalcone-flavonone isomerase family protein [Source:UniProtKB/TrEMBL;Acc:Q53B72]	SEC MET
Desease Resistant protein
GLYMA16G33991	37.5777	-3.75005	Disease-resistance protein [Source:UniProtKB/TrEMBL;Acc:Q84ZV1]	DR
GLYMA20G36320	1084.15	-1.69546	Germin-like protein 12 [Source:UniProtKB/TrEMBL;Acc:C6T5E1]	DR
GLYMA09G33140	167.163	-1.84614	Dirigent protein [Source:UniProtKB/TrEMBL;Acc:I1L4R3]	DR
GLYMA15G12211	11074.9	-1.44589	Cysteine proteinase inhibitor [Source:UniProtKB/TrEMBL;Acc:A0A0R4J598]	DR
GLYMA18G12240	136.663	-1.42617	Cysteine proteinase inhibitor [Source:UniProtKB/TrEMBL;Acc:K7MR31]	DR
GLYMA03G30390	812.116	-1.8794	Dirigent protein [Source:UniProtKB/TrEMBL;Acc:I1JNN8]	DR
Reactive Oxygen Species
GLYMA18G41340	206.07	-4.04935	Tau class glutathione S-transferase [Source:UniProtKB/TrEMBL;Acc:I1N2P4]	ROS
GLYMA07G16810	13448.7	-4.50072	Probable glutathione S-transferase [Source:UniProtKB/Swiss-Prot;Acc:P32110]	ROS
GLYMA07G16830	1278.19	-4.08461	Tau class glutathione S-transferase [Source:UniProtKB/TrEMBL;Acc:I1KK57]	ROS
GLYMA10G33650	22166.9	-2.22221	Tau class glutathione S-transferase [Source:UniProtKB/TrEMBL;Acc:I1LCH6]	ROS
GLYMA15G40200	3202.69	-2.73646	Tau class glutathione S-transferase [Source:UniProtKB/TrEMBL;Acc:I1MJ34]	ROS
GLYMA15G40290	955.509	-1.97511	Tau class glutathione S-transferase [Source:UniProtKB/TrEMBL;Acc:A0A0B5EA80]	ROS
GLYMA07G16855	869.128	-2.60419	Tau class glutathione S-transferase [Source:UniProtKB/TrEMBL;Acc:K7L1L7]	ROS
GLYMA05G29400	694.025	-2.85863	Tau class glutathione S-transferase [Source:UniProtKB/TrEMBL;Acc:A0A0B5E8V1]	ROS
GLYMA08G18690	3673.72	-2.31428	Glutathione S-transferase [Source:UniProtKB/TrEMBL;Acc:Q9FQE8]	ROS
GLYMA03G16600	2983.2	-1.66172	Glutathione S-transferase GST 13 [Source:UniProtKB/TrEMBL;Acc:Q9FQE5]	ROS
GLYMA08G12530	419.346	-2.42342	Tau class glutathione S-transferase [Source:UniProtKB/TrEMBL;Acc:A0A0B5E2L0]	ROS
GLYMA08G18660	1200.88	-2.26169	Tau class glutathione S-transferase [Source:UniProtKB/TrEMBL;Acc:I1KU83]	ROS
GLYMA08G41960	12739.1	-1.33315	Phi class glutathione S-transferase [Source:UniProtKB/TrEMBL;Acc:C6SVD7]	ROS
GLYMA10G05480	583.443	-1.63151	Lambda class glutathione S-transferase [Source:UniProtKB/TrEMBL;Acc:I1L8Q0]	ROS
GLYMA05G29370	197.989	-1.50266	Tau class glutathione S-transferase [Source:UniProtKB/TrEMBL;Acc:A0A0B5EC24]	ROS
GLYMA07G16840	83.3587	-2.6554	Tau class glutathione S-transferase [Source:UniProtKB/TrEMBL;Acc:I1KK58]	ROS
GLYMA03G33340	11191.9	-1.7373	Lambda class glutathione S-transferase [Source:UniProtKB/TrEMBL;Acc:I1JPH6]	ROS
GLYMA08G12510	147.48	-2.04943	Tau class glutathione S-transferase [Source:UniProtKB/TrEMBL;Acc:A0A0B5EA67]	ROS
GLYMA18G41350	719.708	-1.04085	Glutathione S-transferase GST 11 [Source:UniProtKB/TrEMBL;Acc:Q9FQE7]	ROS
GLYMA08G12520	157.326	-1.11566	Tau class glutathione S-transferase [Source:UniProtKB/TrEMBL;Acc:I1KSG7]	ROS
GLYMA02G02880	101.938	-1.54115	Tau class glutathione S-transferase [Source:UniProtKB/TrEMBL;Acc:I1JBT5]	ROS
TRANSCRIPTION FACTOR
GLYMA08G04670	109.778	-3.62393	Myb transcription factor [Source:UniProtKB/TrEMBL;Acc:I1KQ64]	TF
GLYMA18G42520	82.6969	-3.63908	Laccase [Source:UniProtKB/TrEMBL;Acc:I1N2U5]	TF
GLYMA16G27950	648.647	-2.94802	AP2-EREBP transcription factor [Source:UniProtKB/TrEMBL;Acc:I1MP48]	TF
GLYMA10G32410	2133.76	-1.48892	GmMYB29A2 protein [Source:UniProtKB/TrEMBL;Acc:Q9XIU8]	TF
GLYMA02G01300	163.562	-1.3381	Myb transcription factor MYB 76	TF
GLYMA14G06760	276.696	-1.99753	Laccase [Source:UniProtKB/TrEMBL;Acc:I1M7Y1]	TF
GLYMA10G00980	342.06	-1.64273	AP2-EREBP transcription factor [Source:UniProtKB/TrEMBL;Acc:I1L7I1]	TF
GLYMA14G24220	1399.11	-1.20481	NAC transcription factor [Source:UniProtKB/TrEMBL;Acc:A0A0K2CT73]	TF
GLYMA13G00310	89.9165	-1.67237	Homeodomain/HOMEOBOX transcription factor [Source:UniProtKB/TrEMBL;Acc:A0A0K2CT21]	TF
GLYMA16G02570	5464.19	-1.54202	MYB transcription factor MYB92 [Source:UniProtKB/TrEMBL;Acc:Q0PJJ9]	TF
GLYMA07G16060	97.5735	-1.83208	Laccase [Source:UniProtKB/TrEMBL;Acc:I1KK07]	TF
GLYMA01G27710	644.747	-1.37691	Laccase [Source:UniProtKB/TrEMBL;Acc:I1J783]	TF
GLYMA17G23740	9584.92	-1.16018	NAC domain containing protein 84 [Source:Projected from Arabidopsis thaliana (AT5G14000) TAIR;Acc:AT5G14000]	TF
GLYMA04G39510	32.1628	-2.10507	AP2-EREBP transcription factor [Source:UniProtKB/TrEMBL;Acc:A0A0K2CTB3]	TF
GLYMA19G27240	31.7026	-1.87702	CONSTANS-like zinc finger protein [Source:UniProtKB/TrEMBL;Acc:I1N7Y1]	TF
GLYMA03G38040	1534.09	-1.09908	MYB12 transcription factor a [Source:UniProtKB/TrEMBL;Acc:C5NU12]	TF
GLYMA13G32320	1545.24	-1.43962	BHLH transcription factor [Source:UniProtKB/TrEMBL;Acc:K7M1S1]	TF
GLYMA03G15800	108.633	-1.94479	Laccase [Source:UniProtKB/TrEMBL;Acc:I1JLV8]	TF
GLYMA04G38560	6211.09	-1.3433	NAC transcription factor [Source:UniProtKB/TrEMBL;Acc:A0A0K2CTE5]	TF
GLYMA18G51680	196.041	-1.22179	AP2-EREBP transcription factor [Source:UniProtKB/TrEMBL;Acc:A0A0K2CSW0]	TF
GLYMA08G02580	6001.9	-1.28606	WRKY transcription factor [Source:UniProtKB/TrEMBL;Acc:I1KPJ1]	TF
GLYMA13G35550	2592.69	-1.7524	NAC transcription factor [Source:UniProtKB/TrEMBL;Acc:I1M3B9]	TF
GLYMA05G32850	4359.01	-1.03563	NAC transcription factor [Source:UniProtKB/TrEMBL;Acc:A0A0K2CTE4]	TF
GLYMA18G43750	73.7041	-1.46232	DRE-binding protein 2D2 [Source:UniProtKB/TrEMBL;Acc:K0H6H6]	TF
SIGNALLING
GLYMA16G06390	383.556	-2.51332	Calcium-binding EF-hand family protein [Source:Projected from Arabidopsis thaliana (AT3G01830) TAIR;Acc:AT3G01830]	SIGNALLING
GLYMA03G06420	1266.38	-2.4178	Ferritin [Source:UniProtKB/TrEMBL;Acc:I1JL80]	SIGNALLING
GLYMA18G43650	3603.12	-1.94879	Ferritin [Source:UniProtKB/TrEMBL;Acc:C6TCN5]	SIGNALLING
GLYMA12G12730	61.6187	-2.39241	CASP-like protein [Source:UniProtKB/TrEMBL;Acc:I1LS23]	SIGNALLING
GLYMA03G00640	3430.89	-1.12757	Calmodulin [Source:UniProtKB/TrEMBL;Acc:Q6LEG8]	SIGNALLING
GLYMA08G13620	346.73	-1.84689	CASP-like protein [Source:UniProtKB/TrEMBL;Acc:I1KST6]	SIGNALLING
GLYMA18G25910	78.1005	-1.80421	receptor-like protein kinase-related family protein [Source:Projected from Arabidopsis thaliana (AT5G48540) TAIR;Acc:AT5G48540]	SIGNALLING
GLYMA07G19060	1041.39	-1.55912	Ferritin [Source:UniProtKB/TrEMBL;Acc:C6TI81]	SIGNALLING
GLYMA13G28680	248.456	-1.33435	CASP-like protein [Source:UniProtKB/TrEMBL;Acc:I1M1C5]	SIGNALLING
GLYMA02G10230	114.959	-1.37148	CASP-like protein [Source:UniProtKB/TrEMBL;Acc:A0A0R0L177]	SIGNALLING
GLYMA06G45810	27.4228	-1.87043	CASP-like protein [Source:UniProtKB/TrEMBL;Acc:I1KFA2]	SIGNALLING
GLYMA01G31300	749.635	-1.44237	Ferritin [Source:UniProtKB/TrEMBL;Acc:I1J7H3]	SIGNALLING
STRESS PROTEIN
GLYMA18G15480	568.866	-1.2898	HVA22-like protein [Source:UniProtKB/TrEMBL;Acc:I1N164]	STRESS PROTEIN
CELLULASE
GLYMA08G12400	247.445	-1.91588	Cellulose synthase [Source:UniProtKB/TrEMBL;Acc:I1KSF7]	CELLULASE
GLYMA09G05630	2099.08	-1.4115	Cellulose synthase [Source:UniProtKB/TrEMBL;Acc:I1L158]	CELLULASE
GLYMA17G08000	270.929	-1.70916	Cellulose synthase [Source:UniProtKB/TrEMBL;Acc:I1MT08]	CELLULASE
GLYMA06G30850	73.222	-1.78877	Cellulose synthase [Source:UniProtKB/TrEMBL;Acc:K7KWP9]	CELLULASE
GLYMA12G17730	42.9266	-1.91809	Cellulose synthase [Source:UniProtKB/TrEMBL;Acc:I1LST5]	CELLULASE
GLYMA02G36720	381.227	-1.21066	Cellulose synthase [Source:UniProtKB/TrEMBL;Acc:I1JGR7]	CELLULASE
HORMONE
GLYMA15G25690	126.167	-2.82064	Auxin efflux carrier component [Source:UniProtKB/TrEMBL;Acc:I1MI30]	HORMONE
GLYMA10G03710	1451.28	-1.83808	Auxin-induced protein [Source:UniProtKB/TrEMBL;Acc:K7LH61]	HORMONE
GLYMA02G16090	2405.71	-1.70829	Auxin-induced protein [Source:UniProtKB/TrEMBL;Acc:I1JF49]	HORMONE
GLYMA03G38370	85.4795	-2.18982	Auxin-induced protein [Source:UniProtKB/TrEMBL;Acc:I1JQX8]	HORMONE
GLYMA13G43800	130.163	-1.4478	Auxin-induced protein [Source:UniProtKB/TrEMBL;Acc:K7M3W3]	HORMONE
GLYMA04G07040	519.333	-1.07525	Auxin-induced protein [Source:UniProtKB/TrEMBL;Acc:I1JUC1]	HORMONE
TRANSPORTER
GLYMA03G04010	1381.04	-1.05584	Protein transport protein Sec61 subunit beta [Source:UniProtKB/TrEMBL;Acc:C6T1E8]	TRANSPORTER
GLYMA03G32890	228.093	-2.22429	cation/H+ exchanger 20 [Source:Projected from Arabidopsis thaliana (AT3G53720) TAIR;Acc:AT3G53720]	TRANSPORTER
GLYMA01G32870	806.415	-1.00538	Protein transport protein Sec61 subunit beta [Source:UniProtKB/TrEMBL;Acc:C6T1E8]	TRANSPORTER
NODULIN
GLYMA17G26600	1396.13	-1.21475	early nodulin-related [Source:Projected from Arabidopsis thaliana (AT5G25940) TAIR;Acc:AT5G25940]	NODULIN
GLYMA01G03470	594.466	-1.17348	Early nodulin-36A [Source:UniProtKB/Swiss-Prot;Acc:Q02918]	NODULIN

## Sheet: UP SB_SC
Geneids	baseMean	log2FoldChange	Gene Description
Pathogen Response Protein
GLYMA15G13510	567.063	3.12441	Peroxidase [Source:UniProtKB/TrEMBL;Acc:I1MG21]	PR
GLYMA15G13500	13131	1.81618	Peroxidase [Source:UniProtKB/TrEMBL;Acc:A0A0R4J5A2]	PR
GLYMA01G39080	131.127	2.87658	Peroxidase [Source:UniProtKB/TrEMBL;Acc:I1J950]	PR
GLYMA15G13550	10312.7	1.71741	Peroxidase [Source:UniProtKB/TrEMBL;Acc:K7MB32]	PR
GLYMA03G37391	1383.53	1.99133	Pectinesterase [Source:UniProtKB/TrEMBL;Acc:K7KGC5]	PR
GLYMA04G41460	423.153	1.88513	Pectinesterase [Source:UniProtKB/TrEMBL;Acc:A0A0R0KGZ7]	PR
GLYMA19G39990	1344.06	1.42704	Pectinesterase [Source:UniProtKB/TrEMBL;Acc:I1NB83]	PR
GLYMA09G02600	11470.9	1.52231	Peroxidase [Source:UniProtKB/TrEMBL;Acc:K7LBE7]	PR
GLYMA06G41150	700.108	1.3181	Serine/threonine-protein kinase [Source:UniProtKB/TrEMBL;Acc:I1KEC5]	PR
GLYMA01G01010	222.286	1.9881	Pectinesterase [Source:UniProtKB/TrEMBL;Acc:I1J4H5]	PR
GLYMA14G38337	934.727	1.50504	Non-specific serine/threonine protein kinase [Source:UniProtKB/TrEMBL;Acc:A0A0R0GQL4]	PR
GLYMA08G15650	207.303	1.76432	Pectinesterase [Source:UniProtKB/TrEMBL;Acc:I1KTG6]	PR
GLYMA05G32380	344.898	1.395	Pectinesterase [Source:UniProtKB/TrEMBL;Acc:I1K4X9]	PR
GLYMA18G06250	610.012	1.24567	Peroxidase [Source:UniProtKB/TrEMBL;Acc:I1MZT4]	PR
GLYMA16G03900	215.761	1.46162	Serine/threonine-protein kinase [Source:UniProtKB/TrEMBL;Acc:I1MKV1]	PR
GLYMA09G31030	657.208	1.30455	Protein DETOXIFICATION [Source:UniProtKB/TrEMBL;Acc:I1L482]	PR
GLYMA11G29890	447.28	1.67136	Peroxidase [Source:UniProtKB/TrEMBL;Acc:I1LLU6]	PR
GLYMA05G34850	239.387	1.66757	Endoglucanase [Source:UniProtKB/TrEMBL;Acc:I1K5N5]	PR
GLYMA09G00540	101.117	1.73808	Serine/threonine-protein kinase [Source:UniProtKB/TrEMBL;Acc:I1KZS1]	PR
GLYMA18G06230	983.176	1.55714	Peroxidase [Source:UniProtKB/TrEMBL;Acc:I1MZT2]	PR
GLYMA08G02610	1196.84	1.13399	Endoglucanase [Source:UniProtKB/TrEMBL;Acc:I1KPJ3]	PR
GLYMA03G00530	200.178	1.5435	Serine/threonine-protein kinase [Source:UniProtKB/TrEMBL;Acc:I1JK11]	PR
GLYMA16G01650	623.477	1.23103	Pectinesterase [Source:UniProtKB/TrEMBL;Acc:I1MK76]	PR
GLYMA02G28880	1266.03	1.68621	Peroxidase [Source:UniProtKB/TrEMBL;Acc:I1JG01]	PR
GLYMA02G42730	195.639	1.72224	Peroxidase [Source:UniProtKB/TrEMBL;Acc:I1JIB0]	PR
GLYMA12G07780	9792.95	1.01418	Cytosolic ascorbate peroxidase 2 [Source:UniProtKB/TrEMBL;Acc:Q76LA6]	PR
GLYMA02G40130	1428.18	1.21002	Non-specific serine/threonine protein kinase [Source:UniProtKB/TrEMBL;Acc:I1JHK9]	PR
SECONDARY METABOLITES and Defense
GLYMA13G06230	1628.78	1.23191	Malonyl-CoA:isoflavone 7-O-glucoside-6''-O-malonyltransferase [Source:UniProtKB/TrEMBL;Acc:A7BIC9]	SEC MET
Desease Resistant protein
GLYMA20G36320	4427.12	1.9243	Germin-like protein 12 [Source:UniProtKB/TrEMBL;Acc:C6T5E1]	DR
GLYMA01G31750	4448.51	1.54636	Dirigent protein [Source:UniProtKB/TrEMBL;Acc:I1J7J5]	DR
GLYMA02G26610	268.346	1.39534	Dirigent protein [Source:UniProtKB/TrEMBL;Acc:I1JFU5]	DR
GLYMA09G33140	492.084	1.21498	Dirigent protein [Source:UniProtKB/TrEMBL;Acc:I1L4R3]	DR
GLYMA03G05481	156.885	1.45257	Dirigent protein [Source:UniProtKB/TrEMBL;Acc:K7KCT6]	DR
Reactive Oxygen Species
GLYMA20G28346	276.767	1.19358	Amine oxidase [Source:UniProtKB/TrEMBL;Acc:K7N3G6]	ROS
TRANSCRIPTION FACTOR
GLYMA07G17170	1203.88	1.34957	Laccase [Source:UniProtKB/TrEMBL;Acc:I1KK85]	TF
GLYMA02G40800	261.96	1.39661	MYB/HD-like transcription factor [Source:UniProtKB/TrEMBL;Acc:I1JHS3]	TF
GLYMA19G45030	715.872	1.58345	R2R3-type MYB transcription factor MYB156 [Source:UniProtKB/TrEMBL;Acc:I1NCR9]	TF
GLYMA01G26750	754.774	1.1818	Laccase [Source:UniProtKB/TrEMBL;Acc:I1J744]	TF
GLYMA03G26310	1564.4	1.02971	AP2-EREBP transcription factor [Source:UniProtKB/TrEMBL;Acc:I1JMQ9]	TF
GLYMA06G12770	1408.01	1.11013	Transcription elongation factor SPT5 [Source:UniProtKB/TrEMBL;Acc:K7KUN4]	TF
SIGNALLING
GLYMA04G39610	510.037	1.21395	Brassinosteroid receptor [Source:UniProtKB/TrEMBL;Acc:C6FF79]	SIGNALLING
Heat Shock Protein
GLYMA18G08220	4469.25	1.08818	HSP90-1 [Source:UniProtKB/TrEMBL;Acc:D6C4Z9]	HSP
TRANSPORTER
GLYMA19G45260	3686.02	1.19692	Potassium transporter [Source:UniProtKB/TrEMBL;Acc:I1NCT8]	TRANSPORTER
GLYMA03G31950	837.519	1.0799	Phosphate transporter 2 [Source:UniProtKB/TrEMBL;Acc:C3UZD4]	TRANSPORTER
GLYMA18G43540	2255.89	1.036	Ammonium transporter [Source:UniProtKB/TrEMBL;Acc:I1N306]	TRANSPORTER
GLYMA02G14350	254.002	1.30871	Phospholipid-transporting ATPase [Source:UniProtKB/TrEMBL;Acc:I1JEQ6]	TRANSPORTER
GLYMA04G04810	665.358	1.09867	Calcium-transporting ATPase [Source:UniProtKB/TrEMBL;Acc:I1JTQ7]	TRANSPORTER
GLYMA18G22880	195.42	1.32108	Phospholipid-transporting ATPase [Source:UniProtKB/TrEMBL;Acc:I1N1N9]	TRANSPORTER
HORMONE
GLYMA01G22160	4904.52	1.23013	Allene oxide cyclase 1 [Source:UniProtKB/TrEMBL;Acc:F6KBT1]	HORMONE

## Sheet: DOWN SB_SC
Geneids	baseMean	log2FoldChange	Gene Description
Pathogen Response Protein
GLYMA09G41340	2596.31	-1.56616	Non-specific serine/threonine protein kinase [Source:UniProtKB/TrEMBL;Acc:K7LGH8]	PR
GLYMA14G38210	1176.14	-1.46641	Peroxidase [Source:UniProtKB/TrEMBL;Acc:I1MBJ1]	PR
GLYMA03G00770	937.763	-1.13906	Protein DETOXIFICATION [Source:UniProtKB/TrEMBL;Acc:A0A0R0KPH4]	PR
GLYMA08G05200	3008.15	-1.01582	Glutathione peroxidase [Source:UniProtKB/TrEMBL;Acc:C6T020]	PR
GLYMA01G41500	33.6334	-1.91319	Serine/threonine-protein kinase [Source:UniProtKB/TrEMBL;Acc:I1J9S8]	PR
GLYMA03G42130	310.077	-1.28839	Non-specific serine/threonine protein kinase [Source:UniProtKB/TrEMBL;Acc:I1JS30]	PR
GLYMA13G35060	1659.29	-1.24562	Protein DETOXIFICATION [Source:UniProtKB/TrEMBL;Acc:K7M2A8]	PR
GLYMA01G42220	358.673	-1.07533	Protein DETOXIFICATION [Source:UniProtKB/TrEMBL;Acc:I1J9Z8]	PR
GLYMA18G44450	1561.12	-1.46662	Non-specific serine/threonine protein kinase [Source:UniProtKB/TrEMBL;Acc:I1N370]	PR
Desease Resistant protein
GLYMA20G36300	4570.93	-3.14907	Germin-like protein 11 [Source:UniProtKB/TrEMBL;Acc:C7S8C5]	DR
GLYMA15G12211	10739.4	-1.7822	Cysteine proteinase inhibitor [Source:UniProtKB/TrEMBL;Acc:A0A0R4J598]	DR
GLYMA18G46550	1022.49	-2.02125	Putative serine protease inhibitor [Source:UniProtKB/TrEMBL;Acc:B1ACD1]	DR
GLYMA17G01650	1154.9	-1.22339	Autophagy-related protein [Source:UniProtKB/TrEMBL;Acc:I1MR53]	DR
Reactive Oxygen Species
GLYMA15G40250	1066.33	-2.652	Glutathione S-transferase GST 16 [Source:UniProtKB/TrEMBL;Acc:Q9FQE2]	ROS
GLYMA18G41350	598.518	-2.16723	Glutathione S-transferase GST 11 [Source:UniProtKB/TrEMBL;Acc:Q9FQE7]	ROS
GLYMA15G40190	20786.3	-1.63875	Glutathione S-transferase [Source:UniProtKB/TrEMBL;Acc:C6ZQJ7]	ROS
GLYMA14G03470	2960.53	-1.09097	Glutathione S-transferase GST 24 [Source:UniProtKB/TrEMBL;Acc:Q9FQD4]	ROS
GLYMA10G05480	632.363	-1.29868	Lambda class glutathione S-transferase [Source:UniProtKB/TrEMBL;Acc:I1L8Q0]	ROS
GLYMA07G16810	16338.9	-1.71098	Probable glutathione S-transferase [Source:UniProtKB/Swiss-Prot;Acc:P32110]	ROS
GLYMA18G41410	1199.71	-1.12876	Tau class glutathione S-transferase [Source:UniProtKB/TrEMBL;Acc:I1N2P6]	ROS
TRANSCRIPTION FACTOR
GLYMA11G19860	1860.7	-1.34318	CHY-type/CTCHY-type/RING-type Zinc finger protein [Source:Projected from Arabidopsis thaliana (AT5G22920) TAIR;Acc:AT5G22920]	TF
GLYMA03G38040	1484.22	-1.34826	MYB12 transcription factor a [Source:UniProtKB/TrEMBL;Acc:C5NU12]	TF
GLYMA07G10311	202.535	-1.90965	BHLH transcription factor [Source:UniProtKB/TrEMBL;Acc:K7L0K7]	TF
GLYMA14G06750	845.2	-1.09331	MYB transcription factor MYB75 [Source:UniProtKB/TrEMBL;Acc:Q0PJK8]	TF
GLYMA13G44210	220.995	-1.54018	TPR transcription factor [Source:UniProtKB/TrEMBL;Acc:I1M5T8]	TF
GLYMA01G38390	570.825	-1.22196	Homeodomain/HOMEOBOX transcription factor [Source:UniProtKB/TrEMBL;Acc:A0A0K2CTJ3]	TF
GLYMA07G35000	161.441	-1.40191	AS2 transcription factor [Source:UniProtKB/TrEMBL;Acc:I1KMA9]	TF
GLYMA16G29640	32.0655	-1.97549	Protein of unknown function (DUF3464) [Source:Projected from Arabidopsis thaliana (AT5G52780) TAIR;Acc:AT5G52780]	TF
GLYMA08G37240	197.682	-1.27749	BHLH transcription factor [Source:UniProtKB/TrEMBL;Acc:I1KX42]	TF
GLYMA19G32850	1097.85	-1.47244	MYB/HD-like transcription factor [Source:UniProtKB/TrEMBL;Acc:I1N974]	TF
GLYMA13G30331	808.896	-1.42375	Dof10 transcription factor [Source:UniProtKB/TrEMBL;Acc:B0EW02]	TF
SIGNALLING
GLYMA20G04460	845.569	-1.41227	CASP-like protein [Source:UniProtKB/TrEMBL;Acc:I1NDP1]	SIGNALLING
GLYMA20G04470	266.852	-1.39196	CASP-like protein [Source:UniProtKB/TrEMBL;Acc:A0A0R0E668]	SIGNALLING
GLYMA02G36200	224.091	-1.80406	CASP-like protein [Source:UniProtKB/TrEMBL;Acc:I1JGL6]	SIGNALLING
GLYMA10G08720	99.3732	-1.7605	CASP-like protein [Source:UniProtKB/TrEMBL;Acc:I1L9F8]	SIGNALLING
STRESS PROTEIN
GLYMA17G03040	449.477	-2.27774	Desiccation protective protein LEA5 [Source:UniProtKB/TrEMBL;Acc:O24422]	STRESS PROTEIN
GLYMA20G08680	4070.67	-1.13263	Late-embryogenesis abundant protein 2 [Source:UniProtKB/TrEMBL;Acc:C6T750]	STRESS PROTEIN
HORMONE
GLYMA04G07040	424.925	-2.37359	Auxin-induced protein [Source:UniProtKB/TrEMBL;Acc:I1JUC1]	HORMONE
GLYMA08G21740	524.039	-1.61783	Auxin-induced protein [Source:UniProtKB/TrEMBL;Acc:C6TEQ8]	HORMONE
GLYMA20G30720	323.539	-1.57666	Abscisic stress ripening-like protein [Source:UniProtKB/TrEMBL;Acc:Q2TUW1]	HORMONE
GLYMA06G07130	306.686	-1.41852	Auxin-induced protein [Source:UniProtKB/TrEMBL;Acc:I1K8U1]	HORMONE
GLYMA03G32451	98.2803	-1.77569	Auxin-induced protein [Source:UniProtKB/TrEMBL;Acc:K7KFJ3]	HORMONE
GLYMA10G03710	1592.92	-1.40571	Auxin-induced protein [Source:UniProtKB/TrEMBL;Acc:K7LH61]	HORMONE
Heat Shock Protein
GLYMA08G07350	78.5224	-1.80953	17.3 kDa class I heat shock protein [Source:UniProtKB/Swiss-Prot;Acc:P02519]	HSP
Nodulin
GLYMA01G03470	584.918	-1.2522	early nodulin 36A	Nodulin

[truncated: 2 more sheets: UP SB_SG, DOWN SB_SG]
