# Supplementary material for: Understanding plant–microbe interaction of rice and soybean with two contrasting diazotrophic bacteria through comparative transcriptome analysis
Source: Front Plant Sci. 2022 Nov 18;13:939395. doi: 10.3389/fpls.2022.939395 (PMC9724235; doi:10.3389/fpls.2022.939395)
Supplement: Supplementary file 11 [file Table_9.xlsx]

## Sheet: Rice
GO terms	Annotation	Rice Gluconacetobacter_Rice Control	Rice Bradyrhizobium_Rice Control	Rice Bradyrhizobium_Rice Gluconacetobacter
Biological process
GO:0006351	transcription, DNA-templated	2	0	17
GO:0007275	multicellular organism development	1	5	5
GO:0005975	carbohydrate metabolic process	0	2	5
GO:0008152	metabolic process	0	0	53
GO:0006355	regulation of transcription, DNA-templat...	0	0	4
GO:0055114	oxidation-reduction process	0	0	5
Cellular component
GO:0016021	integral component of membrane	3	13	106
GO:0048046	apoplast	1	2	10
GO:0009506	plasmodesma	0	4	13
GO:0005874	microtubule	0	2	5
GO:0005783	endoplasmic reticulum	0	1	2
GO:0005829	cytosol	0	2	14
Molecular function
GO:0005506	iron ion binding	2	0	12
GO:0016491	oxidoreductase activity	2	3	19
GO:0008233	peptidase activity	1	0	4
GO:0046983	protein dimerization activity	1	0	6
GO:0016787	hydrolase activity	0	4	16
GO:0003824	catalytic activity	0	10	85
GO:0015292	uniporter activity		1
GO:0008146	sulfotransferase activity		1	3
GO:0016301	kinase activity			4
GO:0016747	transferase activity, transferring acyl ...			11

## Sheet: Soybean
GO terms	Annotation	Soybean Gluconacetobacter_Soybean Control	Soybean Bradyrhizobium_Soybean Control	Soybean Bradyrhizobium_Soybean Gluconacetobacter
Biological process
GO:0008152	metabolic process	97	71	145
GO:0050896	response to stimulus	90	99	163
GO:0006950	response to stress	62	65	104
GO:0000003	reproduction	15	19	0
GO:0005975	carbohydrate metabolic process	10	7	15
GO:0009987	cellular process	0	87	0
GO:0044237	cellular metabolic process	0	41	75
GO:0006725	cellular aromatic compound metabolic pro...	0	19	16
GO:0006952	defense response	14	15	37
GO:0000302	response to reactive oxygen species	10	7	11
GO:0006979	response to oxidative stress	13	14	20
GO:0009611	response to wounding	2	7	12
GO:0002213	defense response to insect	2	0	6
GO:0009877	nodulation	2	0	0
GO:0009814	defense response, incompatible interacti...	0	2
GO:0009813	flavonoid biosynthetic process			13
Cellular component
GO:0044464	cell part	264	247	441
GO:0005622	intracellular	208	188	320
GO:0043231	intracellular membrane-bounded organelle	148	0	219
GO:0005737	cytoplasm	152	125	235
GO:0016020	membrane	87	75	168
GO:0012505	endomembrane system	53	42	105
GO:0044424	intracellular part	0	0	315
GO:0000323	lytic vacuole	0	5	5
Molecular function
GO:0005488	binding	400	399	593
GO:0003824	catalytic activity	480	328	839
GO:0003700	DNA binding transcription factor activity	180	94	239
GO:0003676	nucleic acid binding	108	117	144
GO:0016787	hydrolase activity	104	0	196
GO:0016740	transferase activity	0	137	0
GO:0004672	protein kinase activity	110		192
GO:0004674	protein serine/threonine kinase activity	93	68	170
GO:0005515	protein binding	75	78	109
GO:0004601	peroxidase activity	42	24	64
GO:0004568	chitinase activity	9		8
GO:0010294	abscisic acid glucosyltransferase activi...	4	2	11
GO:0004602	glutathione peroxidase activity	3	2	2
GO:0004364	glutathione transferase activity	28	12	26
GO:0004871	signal transducer activity	34		54

## Sheet: Orthologs
GO terms	Annotation	Soybean Control_Rice Control	Soybean Gluconactobacter_Rice Gluconacetobacter	Soybean Bradyrhizobium_Rice Bradyrhizobium
Biological process
GO:0008152	metabolic process	133	135	138
GO:0006807	nitrogen compound metabolic process	92	91	98
GO:0006351	transcription, DNA-templated	38	41	42
GO:0006355	regulation of transcription, DNA-templat...	17	17	17
GO:0006952	defense response	4	5	7
Cellular component
GO:0016020	membrane	249	262	249
GO:0005737	cytoplasm	240	243	246
GO:0016021	integral component of membrane	192	199	189
GO:0009536	plastid	66	65	68
GO:0009507	chloroplast	63	63	66
GO:0005634	nucleus	48	49	52
GO:0005829	cytosol	47	49	45
Molecular function
GO:0003824	catalytic activity	183	184	184
GO:0003676	nucleic acid binding	166	173	182
GO:0000166	nucleotide binding	119	125	126
GO:0005524	ATP binding	98	103	105
GO:0003723	RNA binding	87	89	101
GO:0005515	protein binding	73	65	67
GO:0003677	DNA binding	68	72	70
GO:0046872	metal ion binding	66	63	69
