# Supplementary material for: Understanding plant–microbe interaction of rice and soybean with two contrasting diazotrophic bacteria through comparative transcriptome analysis
Source: Front Plant Sci. 2022 Nov 18;13:939395. doi: 10.3389/fpls.2022.939395 (PMC9724235; doi:10.3389/fpls.2022.939395)
Supplement: Supplementary file 12 [file Table_10.xlsx]

## Sheet: Rice
Term	Id	Database	DET’s	Background	P-Value	Adjusted P-Value
Rice Gluconacetobacter_Rice Control
Biosynthesis of secondary metabolites	osa01110	KEGG pathway	2	416	1.95e-05	0.0177
Phenylpropanoid biosynthesis	osa00940	KEGG pathway	2	184	1.95e-05	0.0177
Plant-pathogen interaction	osa04626	KEGG pathway	1	50	1.75e-05	0.027
Flavonoid biosynthesis	osa00941	KEGG pathway	1	18	3.9e-05	0.0353
MAPK signalling pathway - plant	osa04016	KEGG pathway	1	10	3.56e-05	0.0336
Rice Bradyrhizobium_Rice Control
Biosynthesis of secondary metabolites	osa01110	KEGG pathway	12	416	6.29 E-05	0.0174
Phenylpropanoid biosynthesis	osa00940	KEGG pathway	6	184	3.92e-05	0.0143
Plant hormone signal transduction	osa04075	KEGG pathway	1	61	0.000105	0.0308
Flavonoid biosynthesis	osa00941	KEGG pathway	2	18	9.93e-06	0.00519
Nitrogen metabolism	osa00910	KEGG pathway	3	11	4.28e-05	0.011
Flavone and flavonol biosynthesis	osa00944	KEGG pathway	1	4	1.45e-09	4.81e-06
Rice Bradyrhizobium_Rice Gluconacetobacter
Biosynthesis of secondary metabolites	osa01110	KEGG pathway	93	416	0.000267	0.00769
Phenylpropanoid biosynthesis	osa00940	KEGG pathway	36	184	0.000248	0.00723
Glutathione metabolism	osa00480	KEGG pathway	7	65	0.000335	0.00809
Plant hormone signal transduction	osa04075	KEGG pathway	12	61	0.000349	0.00969
Plant-pathogen interaction	osa04626	KEGG pathway	6	50	0.000103	0.00357
ABC transporters	osa02010	KEGG pathway	1	24	1.87e-10	1.47e-07
Flavonoid biosynthesis	osa00941	KEGG pathway	12	18	0.000493	0.0128
Phenylalanine metabolism	osa00360	KEGG pathway	6	17	7.1e-05	0.00338
Phenylalanine, tyrosine and tryptophan biosynthesis	osa00400	KEGG pathway	3	15	1.33e-06	0.000152
Nitrogen metabolism	osa00910	KEGG pathway	7	11	0.00035	0.01
MAPK signaling pathway - plant	osa04016	KEGG pathway	1	10	4.97e-05	0.00299
Carotenoid biosynthesis	osa00906	KEGG pathway	1	5	7.22e-11	6.4e-08
Flavone and flavonol biosynthesis	osa00944	KEGG pathway	2	4	3.47e-05	0.00219

## Sheet: Soybean
Soybean Gluconacetobactre_Soybean Control
Term	ID	Database	Input number	Background number	P-Value	Corrected P-Value
Metabolic pathways	gmx01100	KEGG PATHWAY	279	3553	1.06e-18	6.09e-17
Biosynthesis of secondary metabolites	gmx01110	KEGG PATHWAY	191	2026	3e-20	3.45e-18
Phenylpropanoid biosynthesis	gmx00940	KEGG PATHWAY	59	332	4.48e-17	1.72e-15
Glutathione metabolism	gmx00480	KEGG PATHWAY	36	158	1.02e-13	2.92e-12
Carbon metabolism	gmx01200	KEGG PATHWAY	35	488	0.00645083	0.0390445
Biosynthesis of amino acids	gmx01230	KEGG PATHWAY	32	429	0.00531285	0.0366142
Plant hormone signal transduction	gmx04075	KEGG PATHWAY	32	618	0.228509	0.46926
Plant-pathogen interaction	gmx04626	KEGG PATHWAY	24	325	0.015782	0.0725971
Amino sugar and nucleotide sugar metabolism	gmx00520	KEGG PATHWAY	23	266	0.00337104	0.0258446
Flavonoid biosynthesis	gmx00941	KEGG PATHWAY	16	86	6.8e-06	0.000156354
Circadian rhythm - plant	gmx04712	KEGG PATHWAY	16	98	2.86e-05	0.000547215
Phenylalanine metabolism	gmx00360	KEGG PATHWAY	13	72	6.35e-05	0.00102722
Protein processing in endoplasmic reticulum	gmx04141	KEGG PATHWAY	13	375	0.848476	0.985603
Peroxisome	gmx04146	KEGG PATHWAY	12	150	0.0457077	0.150182
Nitrogen metabolism	gmx00910	KEGG PATHWAY	10	64	0.0011751	0.0122851
beta-Alanine metabolism	gmx00410	KEGG PATHWAY	10	95	0.0144663	0.0725971
Phosphatidylinositol signaling system	gmx04070	KEGG PATHWAY	10	118	0.0479743	0.153251
Phagosome	gmx04145	KEGG PATHWAY	10	165	0.216452	0.460962
Stilbenoid, diarylheptanoid and gingerol biosynthesis	gmx00945	KEGG PATHWAY	7	44	0.00573091	0.0366142
ABC transporters	gmx02010	KEGG PATHWAY	7	54	0.0149694	0.0725971
Isoflavonoid biosynthesis	gmx00943	KEGG PATHWAY	5	17	0.00202572	0.0179198
Steroid biosynthesis	gmx00100	KEGG PATHWAY	3	60	0.507839	0.721006
Flavone and flavonol biosynthesis	gmx00944	KEGG PATHWAY	2	10	0.0906008	0.231535
Brassinosteroid biosynthesis	gmx00905	KEGG PATHWAY	2	21	0.257502	0.489697
Soybean Bradyrhizobium_Soybean Control
Metabolic pathways	gmx01100	KEGG PATHWAY	190	3553	4.72e-06	0.000104743
Biosynthesis of secondary metabolites	gmx01110	KEGG PATHWAY	95	2026	0.029674	0.182989
Plant hormone signal transduction	gmx04075	KEGG PATHWAY	38	618	0.00450681	0.0384812
Phenylpropanoid biosynthesis	gmx00940	KEGG PATHWAY	28	332	0.000192671	0.00356441
Glutathione metabolism	gmx00480	KEGG PATHWAY	25	158	1.91e-08	7.08e-07
Protein processing in endoplasmic reticulum	gmx04141	KEGG PATHWAY	22	375	0.0390475	0.197012
Starch and sucrose metabolism	gmx00500	KEGG PATHWAY	22	452	0.160344	0.47904
Ubiquitin mediated proteolysis	gmx04120	KEGG PATHWAY	17	214	0.00559185	0.0443354
Plant-pathogen interaction	gmx04626	KEGG PATHWAY	16	325	0.194297	0.5135
Spliceosome	gmx03040	KEGG PATHWAY	14	311	0.31279	0.648051
Endocytosis	gmx04144	KEGG PATHWAY	14	334	0.406264	0.739267
Biosynthesis of amino acids	gmx01230	KEGG PATHWAY	14	429	0.756119	0.958677
Glycolysis / Gluconeogenesis	gmx00010	KEGG PATHWAY	11	253	0.381522	0.718978
Cyanoamino acid metabolism	gmx00460	KEGG PATHWAY	10	84	0.0024478	0.0271706
Carbon fixation in photosynthetic organisms	gmx00710	KEGG PATHWAY	10	129	0.0333096	0.193529
RNA transport	gmx03013	KEGG PATHWAY	10	272	0.592806	0.927014
Ascorbate and aldarate metabolism	gmx00053	KEGG PATHWAY	9	74	0.00347872	0.0321782
ABC transporters	gmx02010	KEGG PATHWAY	8	54	0.0019254	0.0237466
beta-Alanine metabolism	gmx00410	KEGG PATHWAY	8	95	0.0366135	0.193529
Regulation of autophagy	gmx04140	KEGG PATHWAY	7	65	0.0167108	0.11663
Phosphatidylinositol signaling system	gmx04070	KEGG PATHWAY	7	118	0.178701	0.483801
Vitamin B6 metabolism	gmx00750	KEGG PATHWAY	6	25	0.000825454	0.0130893
Fatty acid degradation	gmx00071	KEGG PATHWAY	6	93	0.158485	0.47904
Phagosome	gmx04145	KEGG PATHWAY	6	165	0.604862	0.932496
Nitrogen metabolism	gmx00910	KEGG PATHWAY	5	64	0.110471	0.43794
Pentose phosphate pathway	gmx00030	KEGG PATHWAY	5	114	0.446899	0.77509
RNA degradation	gmx03018	KEGG PATHWAY	4	193	0.934462	0.97531
Limonene and pinene degradation	gmx00903	KEGG PATHWAY	3	19	0.0455754	0.219951
Arachidonic acid metabolism	gmx00590	KEGG PATHWAY	3	30	0.120508	0.444819
Biosynthesis of unsaturated fatty acids	gmx01040	KEGG PATHWAY	3	44	0.249532	0.595674
Peroxisome	gmx04146	KEGG PATHWAY	3	150	0.923683	0.97531
Carotenoid biosynthesis	gmx00906	KEGG PATHWAY	2	64	0.704075	0.953077
Phenylalanine metabolism	gmx00360	KEGG PATHWAY	2	72	0.761844	0.958677
Porphyrin and chlorophyll metabolism	gmx00860	KEGG PATHWAY	2	85	0.834879	0.97359
Flavonoid biosynthesis	gmx00941	KEGG PATHWAY	2	86	0.839561	0.97359
Basal transcription factors	gmx03022	KEGG PATHWAY	2	89	0.852894	0.97359
Protein export	gmx03060	KEGG PATHWAY	2	91	0.861213	0.97359
Proteasome	gmx03050	KEGG PATHWAY	2	105	0.908348	0.97531
Flavone and flavonol biosynthesis	gmx00944	KEGG PATHWAY	1	10	0.338199	0.670583
Isoflavonoid biosynthesis	gmx00943	KEGG PATHWAY	1	17	0.491107	0.836432
Soybean Bradyrhizobium_Soybean Gluconacetobacter
Metabolic pathways	gmx01100	KEGG PATHWAY	480	3553	4.24e-38	2.5e-36
Biosynthesis of secondary metabolites	gmx01110	KEGG PATHWAY	334	2026	9.17e-41	1.08e-38
Phenylpropanoid biosynthesis	gmx00940	KEGG PATHWAY	92	332	2.36e-24	9.3e-23
Plant hormone signal transduction	gmx04075	KEGG PATHWAY	58	618	0.0250586	0.073923
Biosynthesis of amino acids	gmx01230	KEGG PATHWAY	54	429	0.000114395	0.000794039
Plant-pathogen interaction	gmx04626	KEGG PATHWAY	41	325	0.000679628	0.00381886
Glutathione metabolism	gmx00480	KEGG PATHWAY	39	158	6.07e-10	1.19e-08
Phenylalanine metabolism	gmx00360	KEGG PATHWAY	22	72	1.5e-07	2.53e-06
Flavonoid biosynthesis	gmx00941	KEGG PATHWAY	20	86	1.8e-05	0.000193428
Endocytosis	gmx04144	KEGG PATHWAY	19	334	0.848269	0.98133
Ubiquinone and other terpenoid-quinone biosynthesis	gmx00130	KEGG PATHWAY	15	89	0.00338657	0.0148005
Phenylalanine, tyrosine and tryptophan biosynthesis	gmx00400	KEGG PATHWAY	14	71	0.00128281	0.00688055
Isoquinoline alkaloid biosynthesis	gmx00950	KEGG PATHWAY	13	46	9.96e-05	0.00073465
Fatty acid degradation	gmx00071	KEGG PATHWAY	13	93	0.0222507	0.0690942
Peroxisome	gmx04146	KEGG PATHWAY	13	150	0.278746	0.456833
Tropane, piperidine and pyridine alkaloid biosynthesis	gmx00960	KEGG PATHWAY	12	43	0.000201649	0.00125235
Ubiquitin mediated proteolysis	gmx04120	KEGG PATHWAY	11	214	0.881891	1
Nitrogen metabolism	gmx00910	KEGG PATHWAY	10	64	0.023071	0.0698046
Fatty acid biosynthesis	gmx00061	KEGG PATHWAY	10	79	0.0680369	0.160567
Carbon fixation in photosynthetic organisms	gmx00710	KEGG PATHWAY	9	129	0.561996	0.739723
Isoflavonoid biosynthesis	gmx00943	KEGG PATHWAY	8	17	0.000138331	0.000906836
Regulation of autophagy	gmx04140	KEGG PATHWAY	8	65	0.10706	0.2071
Lysine degradation	gmx00310	KEGG PATHWAY	7	54	0.105547	0.2071
ABC transporters	gmx02010	KEGG PATHWAY	7	54	0.105547	0.2071
Steroid biosynthesis	gmx00100	KEGG PATHWAY	7	60	0.151397	0.270679
Phosphatidylinositol signaling system	gmx04070	KEGG PATHWAY	7	118	0.724009	0.889928
Phagosome	gmx04145	KEGG PATHWAY	7	165	0.940695	1
RNA transport	gmx03013	KEGG PATHWAY	7	272	0.999422	1
Glycosaminoglycan degradation	gmx00531	KEGG PATHWAY	6	30	0.028884	0.0831295
RNA degradation	gmx03018	KEGG PATHWAY	5	193	0.997158	1
Nicotinate and nicotinamide metabolism	gmx00760	KEGG PATHWAY	4	38	0.299131	0.474028
Flavone and flavonol biosynthesis	gmx00944	KEGG PATHWAY	3	10	0.0497232	0.122236

## Sheet: Orthologs
Soybean Control_Rice Control
Term	ID	Database	Input number	Background number	P-Value	Corrected P-Value
Metabolic pathways	gmx01100	KEGG PATHWAY	146	3553	3.91e-05	0.0043347
RNA degradation	gmx03018	KEGG PATHWAY	17	193	0.000118036	0.00655102
Base excision repair	gmx03410	KEGG PATHWAY	9	69	0.000369197	0.0136603
Glycosylphosphatidylinositol(GPI)-anchor biosynthesis	gmx00563	KEGG PATHWAY	6	36	0.001137	0.0315517
Sulfur relay system	gmx04122	KEGG PATHWAY	4	17	0.00263657	0.0585317
Homologous recombination	gmx03440	KEGG PATHWAY	8	81	0.00385383	0.0712959
2-Oxocarboxylic acid metabolism	gmx01210	KEGG PATHWAY	8	94	0.00868995	0.137798
Photosynthesis	gmx00195	KEGG PATHWAY	9	120	0.0115908	0.1403
Carbon metabolism	gmx01200	KEGG PATHWAY	24	488	0.0124957	0.1403
Purine metabolism	gmx00230	KEGG PATHWAY	16	284	0.0126396	0.1403
Pyrimidine metabolism	gmx00240	KEGG PATHWAY	13	217	0.0150127	0.14655
Sphingolipid metabolism	gmx00600	KEGG PATHWAY	5	47	0.0158433	0.14655
Galactose metabolism	gmx00052	KEGG PATHWAY	8	111	0.0205146	0.175163
Glutathione metabolism	gmx00480	KEGG PATHWAY	10	158	0.0223115	0.176899
Folate biosynthesis	gmx00790	KEGG PATHWAY	4	36	0.0263474	0.19497
Biosynthesis of amino acids	gmx01230	KEGG PATHWAY	20	429	0.0336036	0.233125
Peroxisome	gmx04146	KEGG PATHWAY	9	150	0.0384506	0.25106
Fructose and mannose metabolism	gmx00051	KEGG PATHWAY	8	129	0.0422851	0.260758
Biotin metabolism	gmx00780	KEGG PATHWAY	3	27	0.0525757	0.307153
Phenylalanine metabolism	gmx00360	KEGG PATHWAY	5	72	0.0681729	0.378359
Glyoxylate and dicarboxylate metabolism	gmx00630	KEGG PATHWAY	7	130	0.0964048	0.509568
Biosynthesis of secondary metabolites	gmx01110	KEGG PATHWAY	69	2026	0.115405	0.542903
Inositol phosphate metabolism	gmx00562	KEGG PATHWAY	6	111	0.116763	0.542903
Flavonoid biosynthesis	gmx00941	KEGG PATHWAY	5	86	0.117385	0.542903
Pentose phosphate pathway	gmx00030	KEGG PATHWAY	6	114	0.127382	0.557898
Glycolysis / Gluconeogenesis	gmx00010	KEGG PATHWAY	11	253	0.134026	0.557898
Spliceosome	gmx03040	KEGG PATHWAY	13	311	0.135705	0.557898
Glycerophospholipid metabolism	gmx00564	KEGG PATHWAY	8	173	0.145213	0.569041
Stilbenoid, diarylheptanoid and gingerol biosynthesis	gmx00945	KEGG PATHWAY	3	44	0.148668	0.569041
Nucleotide excision repair	gmx03420	KEGG PATHWAY	6	122	0.157842	0.584015
Phenylalanine, tyrosine and tryptophan biosynthesis	gmx00400	KEGG PATHWAY	4	71	0.164577	0.589292
RNA polymerase	gmx03020	KEGG PATHWAY	4	73	0.175683	0.595647
Mismatch repair	gmx03430	KEGG PATHWAY	4	74	0.181329	0.595647
Carbon fixation in photosynthetic organisms	gmx00710	KEGG PATHWAY	6	129	0.186825	0.595647
Citrate cycle (TCA cycle)	gmx00020	KEGG PATHWAY	5	104	0.198684	0.595647
Glucosinolate biosynthesis	gmx00966	KEGG PATHWAY	1	7	0.205895	0.595647
DNA replication	gmx03030	KEGG PATHWAY	5	106	0.208713	0.595647
Fatty acid biosynthesis	gmx00061	KEGG PATHWAY	4	79	0.210405	0.595647
Glycerolipid metabolism	gmx00561	KEGG PATHWAY	6	135	0.213175	0.595647
Glycosphingolipid biosynthesis - ganglio series	gmx00604	KEGG PATHWAY	1	8	0.228454	0.595647
Glycosaminoglycan degradation	gmx00531	KEGG PATHWAY	2	30	0.230265	0.595647
Aminoacyl-tRNA biosynthesis	gmx00970	KEGG PATHWAY	6	140	0.236047	0.595647
Cyanoamino acid metabolism	gmx00460	KEGG PATHWAY	4	84	0.240673	0.595647
Other glycan degradation	gmx00511	KEGG PATHWAY	2	31	0.240835	0.595647
Tyrosine metabolism	gmx00350	KEGG PATHWAY	4	85	0.246845	0.595647
Porphyrin and chlorophyll metabolism	gmx00860	KEGG PATHWAY	4	85	0.246845	0.595647
Arginine biosynthesis	gmx00220	KEGG PATHWAY	3	59	0.257992	0.6093
Phosphatidylinositol signaling system	gmx04070	KEGG PATHWAY	5	118	0.271857	0.628669
Sulfur metabolism	gmx00920	KEGG PATHWAY	3	63	0.288915	0.649042
Non-homologous end-joining	gmx03450	KEGG PATHWAY	1	11	0.292361	0.649042
Fatty acid metabolism	gmx01212	KEGG PATHWAY	5	124	0.304835	0.663465
Synthesis and degradation of ketone bodies	gmx00072	KEGG PATHWAY	1	14	0.350978	0.735068
Monoterpenoid biosynthesis	gmx00902	KEGG PATHWAY	1	14	0.350978	0.735068
Histidine metabolism	gmx00340	KEGG PATHWAY	2	43	0.366886	0.747483
Ascorbate and aldarate metabolism	gmx00053	KEGG PATHWAY	3	74	0.374576	0.747483
Biosynthesis of unsaturated fatty acids	gmx01040	KEGG PATHWAY	2	44	0.377109	0.747483
Endocytosis	gmx04144	KEGG PATHWAY	11	334	0.391428	0.75607
Oxidative phosphorylation	gmx00190	KEGG PATHWAY	8	237	0.395064	0.75607
Riboflavin metabolism	gmx00740	KEGG PATHWAY	1	19	0.438089	0.773353
Glycosphingolipid biosynthesis - globo series	gmx00603	KEGG PATHWAY	1	21	0.469569	0.773353
Lysine degradation	gmx00310	KEGG PATHWAY	2	54	0.474893	0.773353
Diterpenoid biosynthesis	gmx00904	KEGG PATHWAY	2	54	0.474893	0.773353
Plant-pathogen interaction	gmx04626	KEGG PATHWAY	10	325	0.481341	0.773353
Basal transcription factors	gmx03022	KEGG PATHWAY	3	89	0.487214	0.773353
Ubiquinone and other terpenoid-quinone biosynthesis	gmx00130	KEGG PATHWAY	3	89	0.487214	0.773353
Glycine, serine and threonine metabolism	gmx00260	KEGG PATHWAY	4	123	0.488345	0.773353
Pantothenate and CoA biosynthesis	gmx00770	KEGG PATHWAY	2	56	0.493324	0.773353
Propanoate metabolism	gmx00640	KEGG PATHWAY	2	56	0.493324	0.773353
Ribosome biogenesis in eukaryotes	gmx03008	KEGG PATHWAY	5	159	0.499601	0.773353
Terpenoid backbone biosynthesis	gmx00900	KEGG PATHWAY	3	91	0.501521	0.773353
Phenylpropanoid biosynthesis	gmx00940	KEGG PATHWAY	10	332	0.507453	0.773353
Fatty acid degradation	gmx00071	KEGG PATHWAY	3	93	0.51562	0.773353
Valine, leucine and isoleucine degradation	gmx00280	KEGG PATHWAY	3	93	0.51562	0.773353
Vitamin B6 metabolism	gmx00750	KEGG PATHWAY	1	25	0.527339	0.773353
Steroid biosynthesis	gmx00100	KEGG PATHWAY	2	60	0.528926	0.773353
beta-Alanine metabolism	gmx00410	KEGG PATHWAY	3	95	0.529503	0.773353
Thiamine metabolism	gmx00730	KEGG PATHWAY	1	27	0.553822	0.790752
Carotenoid biosynthesis	gmx00906	KEGG PATHWAY	2	64	0.562788	0.790752
Nitrogen metabolism	gmx00910	KEGG PATHWAY	2	64	0.562788	0.790752
Arachidonic acid metabolism	gmx00590	KEGG PATHWAY	1	30	0.590791	0.805647
Ubiquitin mediated proteolysis	gmx04120	KEGG PATHWAY	6	214	0.596583	0.805647
alpha-Linolenic acid metabolism	gmx00592	KEGG PATHWAY	3	106	0.601645	0.805647
Selenocompound metabolism	gmx00450	KEGG PATHWAY	1	31	0.602421	0.805647
Tryptophan metabolism	gmx00380	KEGG PATHWAY	2	70	0.610229	0.806374
Photosynthesis - antenna proteins	gmx00196	KEGG PATHWAY	1	34	0.635366	0.829713
Butanoate metabolism	gmx00650	KEGG PATHWAY	1	37	0.665582	0.841964
Pentose and glucuronate interconversions	gmx00040	KEGG PATHWAY	5	194	0.669742	0.841964
Nicotinate and nicotinamide metabolism	gmx00760	KEGG PATHWAY	1	38	0.675088	0.841964
Zeatin biosynthesis	gmx00908	KEGG PATHWAY	1	38	0.675088	0.841964
Tropane, piperidine and pyridine alkaloid biosynthesis	gmx00960	KEGG PATHWAY	1	43	0.718715	0.886415
Isoquinoline alkaloid biosynthesis	gmx00950	KEGG PATHWAY	1	46	0.742029	0.8944
Protein export	gmx03060	KEGG PATHWAY	2	91	0.745245	0.8944
Ether lipid metabolism	gmx00565	KEGG PATHWAY	1	47	0.749362	0.8944
Alanine, aspartate and glutamate metabolism	gmx00250	KEGG PATHWAY	2	95	0.765872	0.900409
Circadian rhythm - plant	gmx04712	KEGG PATHWAY	2	98	0.780375	0.900409
Amino sugar and nucleotide sugar metabolism	gmx00520	KEGG PATHWAY	6	266	0.787004	0.900409
ABC transporters	gmx02010	KEGG PATHWAY	1	54	0.795185	0.900409
Plant hormone signal transduction	gmx04075	KEGG PATHWAY	15	618	0.795889	0.900409
RNA transport	gmx03013	KEGG PATHWAY	6	272	0.803747	0.900409
Proteasome	gmx03050	KEGG PATHWAY	2	105	0.811179	0.900409
Starch and sucrose metabolism	gmx00500	KEGG PATHWAY	10	452	0.847009	0.925725
Regulation of autophagy	gmx04140	KEGG PATHWAY	1	65	0.850875	0.925725
Phagosome	gmx04145	KEGG PATHWAY	3	165	0.859006	0.925725
Arginine and proline metabolism	gmx00330	KEGG PATHWAY	2	123	0.873365	0.932149
N-Glycan biosynthesis	gmx00510	KEGG PATHWAY	1	74	0.884979	0.93555
Pyruvate metabolism	gmx00620	KEGG PATHWAY	3	180	0.894866	0.937077
SNARE interactions in vesicular transport	gmx04130	KEGG PATHWAY	1	87	0.920961	0.944582
Cysteine and methionine metabolism	gmx00270	KEGG PATHWAY	3	195	0.922309	0.944582
Ribosome	gmx03010	KEGG PATHWAY	12	595	0.927562	0.944582
mRNA surveillance pathway	gmx03015	KEGG PATHWAY	2	216	0.986337	0.995303
Protein processing in endoplasmic reticulum	gmx04141	KEGG PATHWAY	3	375	0.998678	0.998678
Soybean Gluconacetobacter_Rice Gluconacetobacter
Metabolic pathways	gmx01100	KEGG PATHWAY	148	3553	5.38e-05	0.00575551
Glycosylphosphatidylinositol(GPI)-anchor biosynthesis	gmx00563	KEGG PATHWAY	7	36	0.00022182	0.0118674
RNA degradation	gmx03018	KEGG PATHWAY	15	193	0.00120507	0.0429807
Base excision repair	gmx03410	KEGG PATHWAY	8	69	0.00177525	0.0474879
Homologous recombination	gmx03440	KEGG PATHWAY	8	81	0.00439849	0.0941277
Carbon metabolism	gmx01200	KEGG PATHWAY	25	488	0.00902476	0.15055
2-Oxocarboxylic acid metabolism	gmx01210	KEGG PATHWAY	8	94	0.00984908	0.15055
Photosynthesis	gmx00195	KEGG PATHWAY	9	120	0.0132308	0.170553
Sphingolipid metabolism	gmx00600	KEGG PATHWAY	5	47	0.0172727	0.170553
Pyrimidine metabolism	gmx00240	KEGG PATHWAY	13	217	0.0176749	0.170553
Peroxisome	gmx04146	KEGG PATHWAY	10	150	0.0189027	0.170553
Sulfur relay system	gmx04122	KEGG PATHWAY	3	17	0.0192683	0.170553
Inositol phosphate metabolism	gmx00562	KEGG PATHWAY	8	111	0.0230436	0.170553
Galactose metabolism	gmx00052	KEGG PATHWAY	8	111	0.0230436	0.170553
Biosynthesis of amino acids	gmx01230	KEGG PATHWAY	21	429	0.0239094	0.170553
Folate biosynthesis	gmx00790	KEGG PATHWAY	4	36	0.028278	0.186517
Purine metabolism	gmx00230	KEGG PATHWAY	15	284	0.0296336	0.186517
Fructose and mannose metabolism	gmx00051	KEGG PATHWAY	8	129	0.0470607	0.27275
Glycolysis / Gluconeogenesis	gmx00010	KEGG PATHWAY	13	253	0.0484323	0.27275
Biotin metabolism	gmx00780	KEGG PATHWAY	3	27	0.0554886	0.283828
Glutathione metabolism	gmx00480	KEGG PATHWAY	9	158	0.0557046	0.283828
Phenylalanine, tyrosine and tryptophan biosynthesis	gmx00400	KEGG PATHWAY	5	71	0.0702513	0.341677
Glycerophospholipid metabolism	gmx00564	KEGG PATHWAY	9	173	0.0849256	0.395089
Spliceosome	gmx03040	KEGG PATHWAY	14	311	0.0943043	0.42044
Citrate cycle (TCA cycle)	gmx00020	KEGG PATHWAY	6	104	0.101539	0.432585
Glyoxylate and dicarboxylate metabolism	gmx00630	KEGG PATHWAY	7	130	0.105114	0.432585
Tyrosine metabolism	gmx00350	KEGG PATHWAY	5	85	0.121422	0.481191
Pentose phosphate pathway	gmx00030	KEGG PATHWAY	6	114	0.137226	0.506392
Aminoacyl-tRNA biosynthesis	gmx00970	KEGG PATHWAY	7	140	0.137247	0.506392
Phosphatidylinositol signaling system	gmx04070	KEGG PATHWAY	6	118	0.152946	0.523853
Biosynthesis of unsaturated fatty acids	gmx01040	KEGG PATHWAY	3	44	0.15576	0.523853
Fatty acid degradation	gmx00071	KEGG PATHWAY	5	93	0.156666	0.523853
Nucleotide excision repair	gmx03420	KEGG PATHWAY	6	122	0.169422	0.536214
Fatty acid metabolism	gmx01212	KEGG PATHWAY	6	124	0.177926	0.536214
Phenylalanine metabolism	gmx00360	KEGG PATHWAY	4	72	0.179602	0.536214
Oxidative phosphorylation	gmx00190	KEGG PATHWAY	10	237	0.18416	0.536214
RNA polymerase	gmx03020	KEGG PATHWAY	4	73	0.18542	0.536214
Mismatch repair	gmx03430	KEGG PATHWAY	4	74	0.191298	0.538655
Carbon fixation in photosynthetic organisms	gmx00710	KEGG PATHWAY	6	129	0.199907	0.538719
Glucosinolate biosynthesis	gmx00966	KEGG PATHWAY	1	7	0.21005	0.538719
alpha-Linolenic acid metabolism	gmx00592	KEGG PATHWAY	5	106	0.221371	0.538719
DNA replication	gmx03030	KEGG PATHWAY	5	106	0.221371	0.538719
Fatty acid biosynthesis	gmx00061	KEGG PATHWAY	4	79	0.221506	0.538719
Biosynthesis of secondary metabolites	gmx01110	KEGG PATHWAY	67	2026	0.22153	0.538719
Glycerolipid metabolism	gmx00561	KEGG PATHWAY	6	135	0.227504	0.540954
Glycosphingolipid biosynthesis - ganglio series	gmx00604	KEGG PATHWAY	1	8	0.232994	0.541458
Glycosaminoglycan degradation	gmx00531	KEGG PATHWAY	2	30	0.237837	0.541458
Other glycan degradation	gmx00511	KEGG PATHWAY	2	31	0.248664	0.552146
Cyanoamino acid metabolism	gmx00460	KEGG PATHWAY	4	84	0.252852	0.552146
Porphyrin and chlorophyll metabolism	gmx00860	KEGG PATHWAY	4	85	0.25923	0.554753
Arginine biosynthesis	gmx00220	KEGG PATHWAY	3	59	0.268678	0.563696
Photosynthesis - antenna proteins	gmx00196	KEGG PATHWAY	2	34	0.281192	0.578607
Non-homologous end-joining	gmx03450	KEGG PATHWAY	1	11	0.297908	0.595281
Sulfur metabolism	gmx00920	KEGG PATHWAY	3	63	0.300422	0.595281
Endocytosis	gmx04144	KEGG PATHWAY	12	334	0.306743	0.596754
Synthesis and degradation of ketone bodies	gmx00072	KEGG PATHWAY	1	14	0.357331	0.670779
Monoterpenoid biosynthesis	gmx00902	KEGG PATHWAY	1	14	0.357331	0.670779
Histidine metabolism	gmx00340	KEGG PATHWAY	2	43	0.377234	0.695932
Ascorbate and aldarate metabolism	gmx00053	KEGG PATHWAY	3	74	0.387927	0.703529
Ether lipid metabolism	gmx00565	KEGG PATHWAY	2	47	0.418281	0.745935
Riboflavin metabolism	gmx00740	KEGG PATHWAY	1	19	0.445411	0.781295
Glycosphingolipid biosynthesis - globo series	gmx00603	KEGG PATHWAY	1	21	0.477167	0.793641
Lysine degradation	gmx00310	KEGG PATHWAY	2	54	0.486575	0.793641
Basal transcription factors	gmx03022	KEGG PATHWAY	3	89	0.502017	0.793641
Ubiquinone and other terpenoid-quinone biosynthesis	gmx00130	KEGG PATHWAY	3	89	0.502017	0.793641
Pantothenate and CoA biosynthesis	gmx00770	KEGG PATHWAY	2	56	0.505153	0.793641
Propanoate metabolism	gmx00640	KEGG PATHWAY	2	56	0.505153	0.793641
Glycine, serine and threonine metabolism	gmx00260	KEGG PATHWAY	4	123	0.505671	0.793641
Terpenoid backbone biosynthesis	gmx00900	KEGG PATHWAY	3	91	0.516428	0.793641
Ribosome biogenesis in eukaryotes	gmx03008	KEGG PATHWAY	5	159	0.519205	0.793641
Valine, leucine and isoleucine degradation	gmx00280	KEGG PATHWAY	3	93	0.53061	0.798185
Steroid biosynthesis	gmx00100	KEGG PATHWAY	2	60	0.540969	0.798185
beta-Alanine metabolism	gmx00410	KEGG PATHWAY	3	95	0.544556	0.798185
Thiamine metabolism	gmx00730	KEGG PATHWAY	1	27	0.56194	0.812535
Selenocompound metabolism	gmx00450	KEGG PATHWAY	1	31	0.610678	0.864881
Ubiquitin mediated proteolysis	gmx04120	KEGG PATHWAY	6	214	0.618096	0.864881
Tryptophan metabolism	gmx00380	KEGG PATHWAY	2	70	0.622391	0.864881
Plant-pathogen interaction	gmx04626	KEGG PATHWAY	9	325	0.635987	0.872443
Butanoate metabolism	gmx00650	KEGG PATHWAY	1	37	0.673815	0.909544
Zeatin biosynthesis	gmx00908	KEGG PATHWAY	1	38	0.683294	0.909544
Pentose and glucuronate interconversions	gmx00040	KEGG PATHWAY	5	194	0.688533	0.909544
Phagosome	gmx04145	KEGG PATHWAY	4	165	0.726331	0.919568
Tropane, piperidine and pyridine alkaloid biosynthesis	gmx00960	KEGG PATHWAY	1	43	0.726718	0.919568
Flavonoid biosynthesis	gmx00941	KEGG PATHWAY	2	86	0.728711	0.919568
Stilbenoid, diarylheptanoid and gingerol biosynthesis	gmx00945	KEGG PATHWAY	1	44	0.73466	0.919568
Plant hormone signal transduction	gmx04075	KEGG PATHWAY	16	618	0.749728	0.919568
Isoquinoline alkaloid biosynthesis	gmx00950	KEGG PATHWAY	1	46	0.749861	0.919568
Protein export	gmx03060	KEGG PATHWAY	2	91	0.75628	0.919568
Pyruvate metabolism	gmx00620	KEGG PATHWAY	4	180	0.784598	0.924596
Starch and sucrose metabolism	gmx00500	KEGG PATHWAY	11	452	0.789676	0.924596
Circadian rhythm - plant	gmx04712	KEGG PATHWAY	2	98	0.790785	0.924596
ABC transporters	gmx02010	KEGG PATHWAY	1	54	0.802443	0.924596
Amino sugar and nucleotide sugar metabolism	gmx00520	KEGG PATHWAY	6	266	0.804088	0.924596
RNA transport	gmx03013	KEGG PATHWAY	6	272	0.820112	0.924596
Proteasome	gmx03050	KEGG PATHWAY	2	105	0.820903	0.924596
Carotenoid biosynthesis	gmx00906	KEGG PATHWAY	1	64	0.852918	0.934189
Nitrogen metabolism	gmx00910	KEGG PATHWAY	1	64	0.852918	0.934189
Regulation of autophagy	gmx04140	KEGG PATHWAY	1	65	0.857194	0.934189
Phenylpropanoid biosynthesis	gmx00940	KEGG PATHWAY	7	332	0.864343	0.934189
Arginine and proline metabolism	gmx00330	KEGG PATHWAY	2	123	0.881225	0.942911
N-Glycan biosynthesis	gmx00510	KEGG PATHWAY	1	74	0.890503	0.943404
SNARE interactions in vesicular transport	gmx04130	KEGG PATHWAY	1	87	0.925396	0.965211
Cysteine and methionine metabolism	gmx00270	KEGG PATHWAY	3	195	0.929128	0.965211
Alanine, aspartate and glutamate metabolism	gmx00250	KEGG PATHWAY	1	95	0.941089	0.968236
Ribosome	gmx03010	KEGG PATHWAY	10	595	0.982359	0.997244
mRNA surveillance pathway	gmx03015	KEGG PATHWAY	2	216	0.987924	0.997244
Protein processing in endoplasmic reticulum	gmx04141	KEGG PATHWAY	3	375	0.998925	0.998925
Soybean Bradyrhizobium_Rice Bradyrhizobium
Metabolic pathways	gmx01100	KEGG PATHWAY	144	3553	0.00032471	0.0256803
Base excision repair	gmx03410	KEGG PATHWAY	9	69	0.000462708	0.0256803
Homologous recombination	gmx03440	KEGG PATHWAY	9	81	0.00131202	0.036552
RNA degradation	gmx03018	KEGG PATHWAY	15	193	0.00131719	0.036552
Sulfur relay system	gmx04122	KEGG PATHWAY	4	17	0.00295144	0.0655219
Glycosylphosphatidylinositol(GPI)-anchor biosynthesis	gmx00563	KEGG PATHWAY	5	36	0.00670747	0.124088
Pyrimidine metabolism	gmx00240	KEGG PATHWAY	14	217	0.0086764	0.137583
Purine metabolism	gmx00230	KEGG PATHWAY	16	284	0.016475	0.218628
Sphingolipid metabolism	gmx00600	KEGG PATHWAY	5	47	0.0178924	0.218628
Peroxisome	gmx04146	KEGG PATHWAY	10	150	0.0199851	0.218628
Galactose metabolism	gmx00052	KEGG PATHWAY	8	111	0.0241588	0.218628
Glutathione metabolism	gmx00480	KEGG PATHWAY	10	158	0.0268951	0.218628
Folate biosynthesis	gmx00790	KEGG PATHWAY	4	36	0.0291062	0.218628
2-Oxocarboxylic acid metabolism	gmx01210	KEGG PATHWAY	7	94	0.029233	0.218628
Carbon metabolism	gmx01200	KEGG PATHWAY	23	488	0.0295443	0.218628
Photosynthesis	gmx00195	KEGG PATHWAY	8	120	0.0351685	0.243981
Nucleotide excision repair	gmx03420	KEGG PATHWAY	8	122	0.0380097	0.248181
Fructose and mannose metabolism	gmx00051	KEGG PATHWAY	8	129	0.049149	0.297103
Stilbenoid, diarylheptanoid and gingerol biosynthesis	gmx00945	KEGG PATHWAY	4	44	0.0517042	0.297103
Flavonoid biosynthesis	gmx00941	KEGG PATHWAY	6	86	0.0535321	0.297103
Biotin metabolism	gmx00780	KEGG PATHWAY	3	27	0.056724	0.298107
Inositol phosphate metabolism	gmx00562	KEGG PATHWAY	7	111	0.0590842	0.298107
Phenylalanine metabolism	gmx00360	KEGG PATHWAY	5	72	0.0756732	0.365206
Glycerophospholipid metabolism	gmx00564	KEGG PATHWAY	9	173	0.0886102	0.408959
Glycolysis / Gluconeogenesis	gmx00010	KEGG PATHWAY	12	253	0.0921078	0.408959
Spliceosome	gmx03040	KEGG PATHWAY	14	311	0.0995239	0.42489
Glyoxylate and dicarboxylate metabolism	gmx00630	KEGG PATHWAY	7	130	0.108862	0.427653
Biosynthesis of amino acids	gmx01230	KEGG PATHWAY	18	429	0.110919	0.427653
DNA replication	gmx03030	KEGG PATHWAY	6	106	0.111729	0.427653
Tyrosine metabolism	gmx00350	KEGG PATHWAY	5	85	0.12483	0.461869
Pentose phosphate pathway	gmx00030	KEGG PATHWAY	6	114	0.141427	0.498145
Biosynthesis of secondary metabolites	gmx01110	KEGG PATHWAY	70	2026	0.143609	0.498145
Biosynthesis of unsaturated fatty acids	gmx01040	KEGG PATHWAY	3	44	0.158744	0.525037
Fatty acid degradation	gmx00071	KEGG PATHWAY	5	93	0.160822	0.525037
Phenylalanine, tyrosine and tryptophan biosynthesis	gmx00400	KEGG PATHWAY	4	71	0.177759	0.563749
Fatty acid metabolism	gmx01212	KEGG PATHWAY	6	124	0.18303	0.564342
RNA polymerase	gmx03020	KEGG PATHWAY	4	73	0.189525	0.568576
Mismatch repair	gmx03430	KEGG PATHWAY	4	74	0.195499	0.571064
Carbon fixation in photosynthetic organisms	gmx00710	KEGG PATHWAY	6	129	0.205452	0.584748
Glucosinolate biosynthesis	gmx00966	KEGG PATHWAY	1	7	0.211774	0.587672
Fatty acid biosynthesis	gmx00061	KEGG PATHWAY	4	79	0.226175	0.59253
alpha-Linolenic acid metabolism	gmx00592	KEGG PATHWAY	5	106	0.226711	0.59253
Glycerolipid metabolism	gmx00561	KEGG PATHWAY	6	135	0.233561	0.59253
Glycosphingolipid biosynthesis - ganglio series	gmx00604	KEGG PATHWAY	1	8	0.234877	0.59253
Glycosaminoglycan degradation	gmx00531	KEGG PATHWAY	2	30	0.240994	0.594451
Other glycan degradation	gmx00511	KEGG PATHWAY	2	31	0.251927	0.60791
Arginine biosynthesis	gmx00220	KEGG PATHWAY	3	59	0.273143	0.645082
Phosphatidylinositol signaling system	gmx04070	KEGG PATHWAY	5	118	0.293214	0.677591
Non-homologous end-joining	gmx03450	KEGG PATHWAY	1	11	0.300205	0.677591
Sulfur metabolism	gmx00920	KEGG PATHWAY	3	63	0.305221	0.677591
Synthesis and degradation of ketone bodies	gmx00072	KEGG PATHWAY	1	14	0.359959	0.768373
Monoterpenoid biosynthesis	gmx00902	KEGG PATHWAY	1	14	0.359959	0.768373
Citrate cycle (TCA cycle)	gmx00020	KEGG PATHWAY	4	104	0.390265	0.816976
Plant-pathogen interaction	gmx04626	KEGG PATHWAY	11	325	0.397448	0.816976
Aminoacyl-tRNA biosynthesis	gmx00970	KEGG PATHWAY	5	140	0.420536	0.824847
Ether lipid metabolism	gmx00565	KEGG PATHWAY	2	47	0.422807	0.824847
Phenylpropanoid biosynthesis	gmx00940	KEGG PATHWAY	11	332	0.42357	0.824847
Endocytosis	gmx04144	KEGG PATHWAY	11	334	0.431034	0.82491
Riboflavin metabolism	gmx00740	KEGG PATHWAY	1	19	0.448432	0.826112
Cyanoamino acid metabolism	gmx00460	KEGG PATHWAY	3	84	0.471037	0.826112
Porphyrin and chlorophyll metabolism	gmx00860	KEGG PATHWAY	3	85	0.478558	0.826112
Glycosphingolipid biosynthesis - globo series	gmx00603	KEGG PATHWAY	1	21	0.480299	0.826112
Lysine degradation	gmx00310	KEGG PATHWAY	2	54	0.491392	0.826112
Basal transcription factors	gmx03022	KEGG PATHWAY	3	89	0.508118	0.826112
Ubiquinone and other terpenoid-quinone biosynthesis	gmx00130	KEGG PATHWAY	3	89	0.508118	0.826112
Pantothenate and CoA biosynthesis	gmx00770	KEGG PATHWAY	2	56	0.510026	0.826112
Propanoate metabolism	gmx00640	KEGG PATHWAY	2	56	0.510026	0.826112
Glycine, serine and threonine metabolism	gmx00260	KEGG PATHWAY	4	123	0.51281	0.826112
Terpenoid backbone biosynthesis	gmx00900	KEGG PATHWAY	3	91	0.522564	0.826112
Ribosome biogenesis in eukaryotes	gmx03008	KEGG PATHWAY	5	159	0.527272	0.826112
Valine, leucine and isoleucine degradation	gmx00280	KEGG PATHWAY	3	93	0.536775	0.826112
Vitamin B6 metabolism	gmx00750	KEGG PATHWAY	1	25	0.538619	0.826112
Steroid biosynthesis	gmx00100	KEGG PATHWAY	2	60	0.545922	0.826112
beta-Alanine metabolism	gmx00410	KEGG PATHWAY	3	95	0.550741	0.826112
Thiamine metabolism	gmx00730	KEGG PATHWAY	1	27	0.565278	0.83601
Oxidative phosphorylation	gmx00190	KEGG PATHWAY	7	237	0.575365	0.83601
Carotenoid biosynthesis	gmx00906	KEGG PATHWAY	2	64	0.579935	0.83601
Selenocompound metabolism	gmx00450	KEGG PATHWAY	1	31	0.614067	0.870475
Ubiquitin mediated proteolysis	gmx04120	KEGG PATHWAY	6	214	0.626861	0.870475
Tryptophan metabolism	gmx00380	KEGG PATHWAY	2	70	0.627369	0.870475
Photosynthesis - antenna proteins	gmx00196	KEGG PATHWAY	1	34	0.647032	0.886673
Ascorbate and aldarate metabolism	gmx00053	KEGG PATHWAY	2	74	0.656612	0.888828
Butanoate metabolism	gmx00650	KEGG PATHWAY	1	37	0.677183	0.896684
Nicotinate and nicotinamide metabolism	gmx00760	KEGG PATHWAY	1	38	0.68665	0.896684
Zeatin biosynthesis	gmx00908	KEGG PATHWAY	1	38	0.68665	0.896684
Histidine metabolism	gmx00340	KEGG PATHWAY	1	43	0.729983	0.921631
Tropane, piperidine and pyridine alkaloid biosynthesis	gmx00960	KEGG PATHWAY	1	43	0.729983	0.921631
Phagosome	gmx04145	KEGG PATHWAY	4	165	0.732859	0.921631
Isoquinoline alkaloid biosynthesis	gmx00950	KEGG PATHWAY	1	46	0.753052	0.921631
Protein export	gmx03060	KEGG PATHWAY	2	91	0.760752	0.921631
Plant hormone signal transduction	gmx04075	KEGG PATHWAY	16	618	0.761935	0.921631
Alanine, aspartate and glutamate metabolism	gmx00250	KEGG PATHWAY	2	95	0.780883	0.921631
Cutin, suberine and wax biosynthesis	gmx00073	KEGG PATHWAY	1	52	0.793449	0.921631
Circadian rhythm - plant	gmx04712	KEGG PATHWAY	2	98	0.79499	0.921631
Starch and sucrose metabolism	gmx00500	KEGG PATHWAY	11	452	0.799032	0.921631
ABC transporters	gmx02010	KEGG PATHWAY	1	54	0.805389	0.921631
Diterpenoid biosynthesis	gmx00904	KEGG PATHWAY	1	54	0.805389	0.921631
Proteasome	gmx03050	KEGG PATHWAY	2	105	0.824819	0.934233
Pentose and glucuronate interconversions	gmx00040	KEGG PATHWAY	4	194	0.834869	0.936065
Nitrogen metabolism	gmx00910	KEGG PATHWAY	1	64	0.855507	0.94487
Regulation of autophagy	gmx04140	KEGG PATHWAY	1	65	0.859747	0.94487
Arginine and proline metabolism	gmx00330	KEGG PATHWAY	2	123	0.884363	0.962062
N-Glycan biosynthesis	gmx00510	KEGG PATHWAY	1	74	0.892724	0.962062
Pyruvate metabolism	gmx00620	KEGG PATHWAY	3	180	0.906488	0.962784
RNA transport	gmx03013	KEGG PATHWAY	5	272	0.910741	0.962784
SNARE interactions in vesicular transport	gmx04130	KEGG PATHWAY	1	87	0.927168	0.966636
Cysteine and methionine metabolism	gmx00270	KEGG PATHWAY	3	195	0.931802	0.966636
Ribosome	gmx03010	KEGG PATHWAY	12	595	0.943345	0.969549
Amino sugar and nucleotide sugar metabolism	gmx00520	KEGG PATHWAY	4	266	0.957577	0.975147
mRNA surveillance pathway	gmx03015	KEGG PATHWAY	1	216	0.998447	0.999014
Protein processing in endoplasmic reticulum	gmx04141	KEGG PATHWAY	3	375	0.999014	0.999014
