# Supplementary material for: Understanding plant–microbe interaction of rice and soybean with two contrasting diazotrophic bacteria through comparative transcriptome analysis
Source: Front Plant Sci. 2022 Nov 18;13:939395. doi: 10.3389/fpls.2022.939395 (PMC9724235; doi:10.3389/fpls.2022.939395)
Supplement: Supplementary file 13 [file Table_11.xlsx]

## Sheet: Sheet2
Geneids	Treated with GAB/BRH	Control	Regulation	In rice X pro
OS01G0609300	RG	RC	Up	UP
OS02G0467600	RG	RC	Up	UP
OS02G0585650	RG	RC	Down	not found
OS02G0702300	RG	RC	Down	initial DOWN reg. Then UP reg
OS02G0733900	RG	RC	Up	initial DOWN reg. Then UP reg
OS03G0289800	RG	RC	Up	UP
OS03G0356526	RG	RC	Up	not found
OS04G0581100	RG	RC	Up	UP
OS04G0635350	RG	RC	Up	not found
OS05G0539800	RG	RC	Down	DOWN
OS07G0153000	RG	RC	Up	initial DOWN reg. Then UP reg
OS07G0643800	RG	RC	Up	initial UP reg. Then on 5dpi start DOWN reg
OS11G0700500	RG	RC	Down	DOWN
OS01G0660200	RB	RC	Up	UP
OS01G0697100	RB	RC	Down	DOWN
OS01G0704100	RB	RC	Down	initialy DOWN reg then UP reg in both
OS01G0895200	RB	RC	Up	in resistant DOWN regulated but in suceptible initialy DOWN regulated then UP regulation
OS03G0233000	RB	RC	Up	UP
OS03G0273200	RB	RC	Down	DOWN
OS03G0281900	RB	RC	Down	DOWN
OS09G0472900	RB	RC	Up	UP
OS10G0105700	RB	RC	Down	not found
OS10G0180800	RB	RC	Up	initialy UP regulated then DOWN regulated
OS10G0208500	RB	RC	Up	initialy DOWN reg then UP reg
OS07G0142500	RB	RC	Down	DOWN reg in both susceptible and resistent
OS07G0142300	RB	RC	Down	DOWN reg in both susceptible and resistent
We have also compared the transcriptome data with rice X pro data base for the similar condition of biotic stress, i.e gene expression profiles in whole root inoculated with Magnaporthe oryzae for five days and we found the similar expression pattern.
