# Supplementary material for: Understanding plant–microbe interaction of rice and soybean with two contrasting diazotrophic bacteria through comparative transcriptome analysis
Source: Front Plant Sci. 2022 Nov 18;13:939395. doi: 10.3389/fpls.2022.939395 (PMC9724235; doi:10.3389/fpls.2022.939395)
Supplement: Supplementary file 14 [file Table_12.xlsx]

## Sheet: Sheet1
	literature	our finding	Significance
GLYMA07G09710	up	Down	Yes
GLYMA13G39850	down	Up	Yes
Glyma14g05060	Down	not found
Glyma16g25720	down	Up	No
Glyma08g03330	up	Up	No
Glyma10g10240	up	Up	No
Glyma12g34510	up	not found
Glyma02g48080	up	not found
Glyma02g35190	up	Up	No
GLYMA06G36590	up	Down	Yes
GLYMA02G26160	up	Down	Yes
Glyma01g45280	up	not found
Glyma13g24380	up	Up	No
Glyma17g09200	up	Up	No
Glyma08g09070	down	not found
Glyma15g01500	up	not found
Glyma10g38600	up	not found
Glyma14g05840	up	not found
Glyma02g42730	up	Down	No
Glyma15g16300	down	Up	No
Glyma04g14360	down	not found
Glyma10g25130	up	not found
GLYMA11G06740	up	Up	Yes
GLYMA06G05370	up	Up	Yes
GLYMA16G01020	up	Up	Yes
GLYMA11G04620	up	Down	Yes
GLYMA05G25460	down	Down	Yes
